# Supplementary material for: Functional genomics analysis identifies T and NK cell activation as a driver of epigenetic clock progression
Source: Genome Biol. 2022 Jan 14;23:24. doi: 10.1186/s13059-021-02585-8 (PMC8759260; doi:10.1186/s13059-021-02585-8)
Supplement: Supplementary file 2 — Additional file 2: Table S1. All associations between clock CpG methylation and expression of genes in cis and in trans as identified by the regression analysis. [file 13059_2021_2585_MOESM2_ESM.xlsx]

## Sheet: cis-associations per CpG
The following table contains the cis-associations, ordered by CpG.
Column A contains the CpG names, columns B-E show whether it is included in each of the 4 clocks, column F shows the number of cis-genes significantly associating with the CpG, and columns G and H show their ENSEMBL IDs and gene symbols.
CpG	Hannum Bld	Horvath MT	Horvath Skn/Bld	Zhang Bld/Slv	Number of associations	Associating genes (ENSEMBL IDs)	Associating genes (symbols)
cg03234186	FALSE	FALSE	FALSE	TRUE	8	ENSG00000183647,ENSG00000213762,ENSG00000121417,ENSG00000204519,ENSG00000152443,ENSG00000268948,ENSG00000179909,ENSG00000083814	ZNF530,ZNF134,ZNF211,ZNF551,ZNF776,AC004017.1,ZNF154,ZNF671
cg12506930	FALSE	FALSE	FALSE	TRUE	8	ENSG00000183647,ENSG00000213762,ENSG00000121417,ENSG00000204519,ENSG00000152443,ENSG00000268948,ENSG00000179909,ENSG00000083814	ZNF530,ZNF134,ZNF211,ZNF551,ZNF776,AC004017.1,ZNF154,ZNF671
cg01644850	FALSE	TRUE	FALSE	FALSE	7	ENSG00000171649,ENSG00000213762,ENSG00000121417,ENSG00000204519,ENSG00000268948,ENSG00000179909,ENSG00000083814	ZIK1,ZNF134,ZNF211,ZNF551,AC004017.1,ZNF154,ZNF671
cg05542681	FALSE	FALSE	TRUE	TRUE	5	ENSG00000127578,ENSG00000130731,ENSG00000127585,ENSG00000162004,ENSG00000103245	WFIKKN1,C16orf13,FBXL16,CCDC78,NARFL
cg04684267	FALSE	FALSE	FALSE	TRUE	5	ENSG00000176293,ENSG00000171606,ENSG00000198131,ENSG00000121413,ENSG00000181894	ZNF135,ZNF274,ZNF544,ZSCAN18,ZNF329
cg06458239	FALSE	FALSE	TRUE	FALSE	5	ENSG00000152439,ENSG00000121406,ENSG00000171649,ENSG00000213762,ENSG00000197128	ZNF773,ZNF549,ZIK1,ZNF134,ZNF772
cg07717903	FALSE	FALSE	FALSE	TRUE	4	ENSG00000253731,ENSG00000253537,ENSG00000253305,ENSG00000253846	PCDHGA6,PCDHGA7,PCDHGB6,PCDHGA10
cg12145907	FALSE	FALSE	FALSE	TRUE	4	ENSG00000253731,ENSG00000253537,ENSG00000253305,ENSG00000253846	PCDHGA6,PCDHGA7,PCDHGB6,PCDHGA10
cg07810190	FALSE	FALSE	FALSE	TRUE	4	ENSG00000244731,ENSG00000224389,ENSG00000231852,ENSG00000168477	C4A,C4B,CYP21A2,TNXB
cg24169822	FALSE	FALSE	FALSE	TRUE	4	ENSG00000105997,ENSG00000106004,ENSG00000078399,ENSG00000253293	HOXA3,HOXA5,HOXA9,HOXA10
cg26581729	FALSE	FALSE	TRUE	FALSE	4	ENSG00000197355,ENSG00000107281,ENSG00000054179,ENSG00000186193	UAP1L1,NPDC1,ENTPD2,SAPCD2
cg17627559	FALSE	FALSE	TRUE	FALSE	4	ENSG00000064201,ENSG00000110651,ENSG00000183734,ENSG00000110665	TSPAN32,CD81,ASCL2,C11orf21
cg26986871	FALSE	FALSE	TRUE	FALSE	4	ENSG00000134539,ENSG00000213809,ENSG00000255819,ENSG00000205809	KLRD1,KLRK1,KLRC4-KLRK1,KLRC2
cg07455279	FALSE	TRUE	FALSE	FALSE	3	ENSG00000170909,ENSG00000105619,ENSG00000167608	OSCAR,TFPT,TMC4
cg03984502	FALSE	FALSE	TRUE	TRUE	3	ENSG00000213171,ENSG00000143365,ENSG00000196407	LINGO4,RORC,THEM5
cg21867345	FALSE	FALSE	FALSE	TRUE	3	ENSG00000196345,ENSG00000144792,ENSG00000186448	ZKSCAN7,ZNF660,ZNF197
cg10959651	FALSE	FALSE	TRUE	FALSE	3	ENSG00000134321,ENSG00000151692,ENSG00000134326	RSAD2,RNF144A,CMPK2
cg13828440	FALSE	FALSE	TRUE	FALSE	3	ENSG00000134539,ENSG00000213809,ENSG00000255819	KLRD1,KLRK1,KLRC4-KLRK1
cg03270204	FALSE	TRUE	FALSE	FALSE	2	ENSG00000204580,ENSG00000137411	DDR1,VARS2
cg20240860	FALSE	TRUE	FALSE	FALSE	2	ENSG00000110455,ENSG00000151348	ACCS,EXT2
cg01234063	FALSE	TRUE	FALSE	FALSE	2	ENSG00000197798,ENSG00000110074	FAM118B,FOXRED1
cg20761322	FALSE	TRUE	FALSE	TRUE	2	ENSG00000183476,ENSG00000136425	SH2D7,CIB2
cg16899442	FALSE	TRUE	FALSE	FALSE	2	ENSG00000103260,ENSG00000103253	METRN,HAGHL
cg26162695	FALSE	TRUE	FALSE	FALSE	2	ENSG00000006740,ENSG00000006744	ARHGAP44,ELAC2
cg26394940	FALSE	TRUE	FALSE	FALSE	2	ENSG00000197182,ENSG00000182257	FLJ27365,C22orf26
cg13269407	FALSE	TRUE	FALSE	FALSE	2	ENSG00000197182,ENSG00000182257	FLJ27365,C22orf26
cg18473521	TRUE	FALSE	FALSE	FALSE	2	ENSG00000198353,ENSG00000172789	HOXC4,HOXC5
cg15089077	FALSE	FALSE	FALSE	TRUE	2	ENSG00000162398,ENSG00000006555	C1orf177,TTC22
cg19789753	FALSE	FALSE	FALSE	TRUE	2	ENSG00000188011,ENSG00000188389	CXXC11,PDCD1
cg04749507	FALSE	FALSE	FALSE	TRUE	2	ENSG00000168477,ENSG00000204314	TNXB,PRRT1
cg12939283	FALSE	FALSE	FALSE	TRUE	2	ENSG00000223865,ENSG00000231389	HLA-DPB1,HLA-DPA1
cg01031400	FALSE	FALSE	FALSE	TRUE	2	ENSG00000147457,ENSG00000173530	CHMP7,TNFRSF10D
cg04200607	FALSE	FALSE	FALSE	TRUE	2	ENSG00000197604,ENSG00000156574	AC022532.1,NODAL
cg15648389	FALSE	FALSE	FALSE	TRUE	2	ENSG00000198353,ENSG00000172789	HOXC4,HOXC5
cg00241664	FALSE	FALSE	FALSE	TRUE	2	ENSG00000131634,ENSG00000187535	TMEM204,IFT140
cg12948621	FALSE	FALSE	FALSE	TRUE	2	ENSG00000188283,ENSG00000181666	ZNF383,HKR1
cg14010720	FALSE	FALSE	FALSE	TRUE	2	ENSG00000125534,ENSG00000101213	PPDPF,PTK6
cg23159704	FALSE	FALSE	FALSE	TRUE	2	ENSG00000198276,ENSG00000196700	UCKL1,ZNF512B
cg24349631	FALSE	FALSE	FALSE	TRUE	2	ENSG00000197182,ENSG00000182257	FLJ27365,C22orf26
cg23710218	FALSE	FALSE	TRUE	FALSE	2	ENSG00000235531,ENSG00000178860	RP11-383H13.1,MSC
cg12530994	FALSE	FALSE	TRUE	FALSE	2	ENSG00000196139,ENSG00000151632	AKR1C3,AKR1C2
cg12776156	FALSE	FALSE	TRUE	FALSE	2	ENSG00000177697,ENSG00000214063	CD151,TSPAN4
cg05928581	FALSE	FALSE	TRUE	FALSE	2	ENSG00000130592,ENSG00000130595	LSP1,TNNT3
cg03991512	FALSE	FALSE	TRUE	FALSE	2	ENSG00000186187,ENSG00000166816	ZNRF1,LDHD
cg11620135	FALSE	FALSE	TRUE	FALSE	2	ENSG00000175866,ENSG00000181409	BAIAP2,AATK
cg10729426	FALSE	FALSE	TRUE	FALSE	2	ENSG00000171649,ENSG00000213762	ZIK1,ZNF134
cg27187881	FALSE	FALSE	TRUE	FALSE	2	ENSG00000177096,ENSG00000183172	FAM109B,SMDT1
cg27131176	FALSE	FALSE	TRUE	FALSE	2	ENSG00000197182,ENSG00000182257	FLJ27365,C22orf26
cg26372517	FALSE	TRUE	FALSE	FALSE	1	ENSG00000116819	TFAP2E
cg10045881	FALSE	TRUE	FALSE	FALSE	1	ENSG00000064886	CHI3L2
cg01459453	FALSE	TRUE	TRUE	FALSE	1	ENSG00000000460	C1orf112
cg09809672	TRUE	TRUE	TRUE	TRUE	1	ENSG00000186197	EDARADD
cg02154074	FALSE	TRUE	FALSE	FALSE	1	ENSG00000179528	LBX2
cg08251036	FALSE	TRUE	FALSE	FALSE	1	ENSG00000152127	MGAT5
cg25781123	FALSE	TRUE	FALSE	FALSE	1	ENSG00000196220	SRGAP3
cg12941369	FALSE	TRUE	TRUE	FALSE	1	ENSG00000170248	PDCD6IP
cg04474832	TRUE	TRUE	TRUE	FALSE	1	ENSG00000041880	PARP3
cg03330058	FALSE	TRUE	FALSE	FALSE	1	ENSG00000114631	PODXL2
cg02335441	FALSE	TRUE	FALSE	FALSE	1	ENSG00000114670	NEK11
cg22197830	FALSE	TRUE	FALSE	FALSE	1	ENSG00000113621	TXNDC15
cg01570885	FALSE	TRUE	TRUE	FALSE	1	ENSG00000145945	FAM50B
cg16150435	FALSE	TRUE	FALSE	FALSE	1	ENSG00000204531	POU5F1
cg26824091	FALSE	TRUE	FALSE	FALSE	1	ENSG00000124767	GLO1
cg22679120	FALSE	TRUE	TRUE	FALSE	1	ENSG00000106266	SNX8
cg13975369	FALSE	TRUE	FALSE	FALSE	1	ENSG00000158525	CPA5
cg05365729	FALSE	TRUE	FALSE	FALSE	1	ENSG00000134013	LOXL2
cg24081819	FALSE	TRUE	FALSE	FALSE	1	ENSG00000120915	EPHX2
cg22289837	FALSE	TRUE	FALSE	FALSE	1	ENSG00000104267	CA2
cg07770222	FALSE	TRUE	FALSE	FALSE	1	ENSG00000177335	C8orf31
cg04126866	FALSE	TRUE	TRUE	FALSE	1	ENSG00000148600	CDHR1
cg24126851	FALSE	TRUE	FALSE	FALSE	1	ENSG00000166341	DCHS1
cg01511567	FALSE	TRUE	FALSE	FALSE	1	ENSG00000149115	TNKS1BP1
cg08965235	FALSE	TRUE	FALSE	FALSE	1	ENSG00000168056	LTBP3
cg01820374	FALSE	TRUE	TRUE	FALSE	1	ENSG00000089692	LAG3
cg09418283	FALSE	TRUE	FALSE	FALSE	1	ENSG00000177425	PAWR
cg09133026	FALSE	TRUE	FALSE	FALSE	1	ENSG00000198208	RPS6KL1
cg24058132	FALSE	TRUE	TRUE	FALSE	1	ENSG00000054983	GALC
cg14654875	FALSE	TRUE	FALSE	FALSE	1	ENSG00000167981	ZNF597
cg05590257	FALSE	TRUE	FALSE	FALSE	1	ENSG00000179598	PLD6
cg04121983	FALSE	TRUE	FALSE	FALSE	1	ENSG00000073350	LLGL2
cg05921699	FALSE	TRUE	FALSE	FALSE	1	ENSG00000105369	CD79A
cg15974053	FALSE	TRUE	FALSE	FALSE	1	ENSG00000087076	HSD17B14
cg27016307	FALSE	TRUE	FALSE	FALSE	1	ENSG00000130529	TRPM4
cg17729667	FALSE	TRUE	FALSE	FALSE	1	ENSG00000101004	NINL
cg27544190	FALSE	TRUE	TRUE	FALSE	1	ENSG00000166979	EVA1C
cg13460409	FALSE	TRUE	FALSE	FALSE	1	ENSG00000159267	HLCS
cg12373771	FALSE	TRUE	TRUE	FALSE	1	ENSG00000183307	CECR6
cg19853760	FALSE	TRUE	TRUE	FALSE	1	ENSG00000100097	LGALS1
cg26453588	FALSE	TRUE	FALSE	FALSE	1	ENSG00000100290	BIK
cg17285325	FALSE	TRUE	FALSE	FALSE	1	ENSG00000130489	SCO2
cg10501210	TRUE	FALSE	TRUE	FALSE	1	ENSG00000174059	CD34
cg03607117	TRUE	FALSE	TRUE	TRUE	1	ENSG00000163933	RFT1
cg07927379	TRUE	FALSE	FALSE	FALSE	1	ENSG00000244291	C7orf13
cg07583137	TRUE	FALSE	TRUE	FALSE	1	ENSG00000133731	IMPA1
cg19935065	TRUE	FALSE	FALSE	FALSE	1	ENSG00000107447	DNTT
cg11067179	TRUE	FALSE	FALSE	TRUE	1	ENSG00000174807	CD248
cg22213242	TRUE	FALSE	FALSE	FALSE	1	ENSG00000174807	CD248
cg06419846	TRUE	FALSE	TRUE	FALSE	1	ENSG00000174807	CD248
cg04875128	TRUE	FALSE	TRUE	TRUE	1	ENSG00000169918	OTUD7A
cg17163168	FALSE	FALSE	FALSE	TRUE	1	ENSG00000116213	WRAP73
cg06335143	FALSE	FALSE	FALSE	TRUE	1	ENSG00000121310	ECHDC2
cg27168858	FALSE	FALSE	FALSE	TRUE	1	ENSG00000116133	DHCR24
cg18933331	FALSE	FALSE	TRUE	TRUE	1	ENSG00000134202	GSTM3
cg11718162	FALSE	FALSE	FALSE	TRUE	1	ENSG00000143552	NUP210L
cg18310639	FALSE	FALSE	FALSE	TRUE	1	ENSG00000162909	CAPN2
cg13149736	FALSE	FALSE	FALSE	TRUE	1	ENSG00000150556	LYPD6B
cg17607231	FALSE	FALSE	FALSE	TRUE	1	ENSG00000079263	SP140
cg17338821	FALSE	FALSE	FALSE	TRUE	1	ENSG00000136068	FLNB
cg23995914	FALSE	FALSE	TRUE	TRUE	1	ENSG00000178163	ZNF518B
cg24090911	FALSE	FALSE	FALSE	TRUE	1	ENSG00000063438	AHRR
cg22185977	FALSE	FALSE	FALSE	TRUE	1	ENSG00000153395	LPCAT1
cg19034084	FALSE	FALSE	FALSE	TRUE	1	ENSG00000164512	ANKRD55
cg06526721	FALSE	FALSE	FALSE	TRUE	1	ENSG00000184838	PRR16
cg01256539	FALSE	FALSE	FALSE	TRUE	1	ENSG00000184838	PRR16
cg19505546	FALSE	FALSE	FALSE	TRUE	1	ENSG00000171604	CXXC5
cg10495047	FALSE	FALSE	FALSE	TRUE	1	ENSG00000171604	CXXC5
cg01176329	FALSE	FALSE	FALSE	TRUE	1	ENSG00000204644	ZFP57
cg06068163	FALSE	FALSE	FALSE	TRUE	1	ENSG00000136213	CHST12
cg15059474	FALSE	FALSE	FALSE	TRUE	1	ENSG00000006453	BAIAP2L1
cg15603896	FALSE	FALSE	FALSE	TRUE	1	ENSG00000106327	TFR2
cg07211259	FALSE	FALSE	TRUE	TRUE	1	ENSG00000197646	PDCD1LG2
cg22073802	FALSE	FALSE	FALSE	TRUE	1	ENSG00000185920	PTCH1
cg21159778	FALSE	FALSE	FALSE	TRUE	1	ENSG00000095397	DFNB31
cg06836406	FALSE	FALSE	FALSE	TRUE	1	ENSG00000167094	TTC16
cg01364769	FALSE	FALSE	FALSE	TRUE	1	ENSG00000077327	SPAG6
cg17782713	FALSE	FALSE	FALSE	TRUE	1	ENSG00000077327	SPAG6
cg18537454	FALSE	FALSE	FALSE	TRUE	1	ENSG00000077327	SPAG6
cg12490835	FALSE	FALSE	FALSE	TRUE	1	ENSG00000077327	SPAG6
cg04218760	FALSE	FALSE	FALSE	TRUE	1	ENSG00000107551	RASSF4
cg12649038	FALSE	FALSE	FALSE	TRUE	1	ENSG00000099204	ABLIM1
cg01738984	FALSE	FALSE	FALSE	TRUE	1	ENSG00000184350	MRGPRE
cg12934320	FALSE	FALSE	FALSE	TRUE	1	ENSG00000166387	PPFIBP2
cg24987259	FALSE	FALSE	FALSE	TRUE	1	ENSG00000174080	CTSF
cg18281842	FALSE	FALSE	FALSE	TRUE	1	ENSG00000131626	PPFIA1
cg09383860	FALSE	FALSE	FALSE	TRUE	1	ENSG00000137496	IL18BP
cg04604946	FALSE	FALSE	FALSE	TRUE	1	ENSG00000111674	ENO2
cg09929187	FALSE	FALSE	FALSE	TRUE	1	ENSG00000257242	C12orf79
cg03788004	FALSE	FALSE	FALSE	TRUE	1	ENSG00000111666	CHPT1
cg03646329	FALSE	FALSE	FALSE	TRUE	1	ENSG00000139679	LPAR6
cg18125510	FALSE	FALSE	FALSE	TRUE	1	ENSG00000140105	WARS
cg20592391	FALSE	FALSE	FALSE	TRUE	1	ENSG00000103723	AP3B2
cg03163545	FALSE	FALSE	FALSE	TRUE	1	ENSG00000131634	TMEM204
cg02871659	FALSE	FALSE	TRUE	TRUE	1	ENSG00000140986	RPL3L
cg10917602	FALSE	FALSE	TRUE	TRUE	1	ENSG00000099377	HSD3B7
cg10453071	FALSE	FALSE	FALSE	TRUE	1	ENSG00000125170	DOK4
cg07320140	FALSE	FALSE	FALSE	TRUE	1	ENSG00000166816	LDHD
cg07978099	FALSE	FALSE	FALSE	TRUE	1	ENSG00000140961	OSGIN1
cg06007201	FALSE	FALSE	FALSE	TRUE	1	ENSG00000103335	PIEZO1
cg23808301	FALSE	FALSE	FALSE	TRUE	1	ENSG00000129219	PLD2
cg04055490	FALSE	FALSE	FALSE	TRUE	1	ENSG00000178971	CTC1
cg12788037	FALSE	FALSE	FALSE	TRUE	1	ENSG00000205045	SLFN12L
cg06532163	FALSE	FALSE	FALSE	TRUE	1	ENSG00000198933	TBKBP1
cg25909396	FALSE	FALSE	FALSE	TRUE	1	ENSG00000154229	PRKCA
cg15519474	FALSE	FALSE	FALSE	TRUE	1	ENSG00000154229	PRKCA
cg23510258	FALSE	FALSE	FALSE	TRUE	1	ENSG00000141556	TBCD
cg23718736	FALSE	FALSE	FALSE	TRUE	1	ENSG00000154655	L3MBTL4
cg14074174	FALSE	FALSE	FALSE	TRUE	1	ENSG00000104976	SNAPC2
cg23889772	FALSE	FALSE	FALSE	TRUE	1	ENSG00000080573	COL5A3
cg00805193	FALSE	FALSE	FALSE	TRUE	1	ENSG00000130590	SAMD10
cg13409704	FALSE	FALSE	FALSE	TRUE	1	ENSG00000100027	YPEL1
cg05516505	FALSE	FALSE	FALSE	TRUE	1	ENSG00000100285	NEFH
cg27619353	FALSE	FALSE	FALSE	TRUE	1	ENSG00000100097	LGALS1
cg12379720	FALSE	FALSE	FALSE	TRUE	1	ENSG00000100106	TRIOBP
cg14962509	FALSE	FALSE	TRUE	FALSE	1	ENSG00000116819	TFAP2E
cg12105450	FALSE	FALSE	TRUE	FALSE	1	ENSG00000003400	CASP10
cg19381811	FALSE	FALSE	TRUE	FALSE	1	ENSG00000182179	UBA7
cg22264409	FALSE	FALSE	TRUE	FALSE	1	ENSG00000163412	EIF4E3
cg09025210	FALSE	FALSE	TRUE	FALSE	1	ENSG00000177311	ZBTB38
cg23239150	FALSE	FALSE	TRUE	FALSE	1	ENSG00000072840	EVC
cg21254939	FALSE	FALSE	TRUE	FALSE	1	ENSG00000184985	SORCS2
cg16983159	FALSE	FALSE	TRUE	FALSE	1	ENSG00000184584	TMEM173
cg21467614	FALSE	FALSE	TRUE	FALSE	1	ENSG00000232810	TNF
cg04576021	FALSE	FALSE	TRUE	FALSE	1	ENSG00000241106	HLA-DOB
cg13221458	FALSE	FALSE	TRUE	FALSE	1	ENSG00000120437	ACAT2
cg08911208	FALSE	FALSE	TRUE	FALSE	1	ENSG00000164849	GPR146
cg14396995	FALSE	FALSE	TRUE	FALSE	1	ENSG00000106571	GLI3
cg21743182	FALSE	FALSE	TRUE	FALSE	1	ENSG00000058091	CDK14
cg26101086	FALSE	FALSE	TRUE	FALSE	1	ENSG00000104728	ARHGEF10
cg13649056	FALSE	FALSE	TRUE	FALSE	1	ENSG00000123453	SARDH
cg25427880	FALSE	FALSE	TRUE	FALSE	1	ENSG00000075826	SEC31B
cg24838825	FALSE	FALSE	TRUE	FALSE	1	ENSG00000108039	XPNPEP1
cg26552743	FALSE	FALSE	TRUE	FALSE	1	ENSG00000189057	FAM111B
cg05496363	FALSE	FALSE	TRUE	FALSE	1	ENSG00000174807	CD248
cg12328429	FALSE	FALSE	TRUE	FALSE	1	ENSG00000151376	ME3
cg26311454	FALSE	FALSE	TRUE	FALSE	1	ENSG00000167553	TUBA1C
cg08900043	FALSE	FALSE	TRUE	FALSE	1	ENSG00000198353	HOXC4
cg23357533	FALSE	FALSE	TRUE	FALSE	1	ENSG00000102760	RGCC
cg23709172	FALSE	FALSE	TRUE	FALSE	1	ENSG00000197119	SLC25A29
cg08949164	FALSE	FALSE	TRUE	FALSE	1	ENSG00000007516	BAIAP3
cg00991848	FALSE	FALSE	TRUE	FALSE	1	ENSG00000140986	RPL3L
cg04267101	FALSE	FALSE	TRUE	FALSE	1	ENSG00000006282	SPATA20
cg10644544	FALSE	FALSE	TRUE	FALSE	1	ENSG00000132481	TRIM47
cg21911021	FALSE	FALSE	TRUE	FALSE	1	ENSG00000171649	ZIK1
cg22982767	FALSE	FALSE	TRUE	FALSE	1	ENSG00000182257	C22orf26
cg19945840	FALSE	TRUE	FALSE	FALSE	0
cg13319175	FALSE	TRUE	FALSE	FALSE	0
cg21211748	FALSE	TRUE	FALSE	FALSE	0
cg19420968	FALSE	TRUE	FALSE	FALSE	0
cg14992253	FALSE	TRUE	FALSE	FALSE	0
cg19046959	FALSE	TRUE	FALSE	FALSE	0
cg07388493	FALSE	TRUE	FALSE	FALSE	0
cg19044674	FALSE	TRUE	FALSE	FALSE	0
cg23786576	FALSE	TRUE	FALSE	FALSE	0
cg18983672	FALSE	TRUE	FALSE	FALSE	0
cg10266490	FALSE	TRUE	FALSE	FALSE	0
cg06836772	FALSE	TRUE	FALSE	FALSE	0
cg22901840	FALSE	TRUE	FALSE	FALSE	0
cg09118625	FALSE	TRUE	FALSE	TRUE	0
cg08413469	FALSE	TRUE	FALSE	FALSE	0
cg19514928	FALSE	TRUE	FALSE	FALSE	0
cg05675373	FALSE	TRUE	TRUE	FALSE	0
cg18031008	FALSE	TRUE	FALSE	FALSE	0
cg07337598	FALSE	TRUE	FALSE	FALSE	0
cg16168311	FALSE	TRUE	FALSE	FALSE	0
cg02275294	FALSE	TRUE	TRUE	FALSE	0
cg21870884	FALSE	TRUE	TRUE	FALSE	0
cg15262928	FALSE	TRUE	FALSE	FALSE	0
cg24450312	FALSE	TRUE	FALSE	FALSE	0
cg09885951	FALSE	TRUE	FALSE	FALSE	0
cg27202708	FALSE	TRUE	FALSE	FALSE	0
cg26043391	FALSE	TRUE	FALSE	FALSE	0
cg11314684	FALSE	TRUE	FALSE	FALSE	0
cg25657834	FALSE	TRUE	FALSE	FALSE	0
cg08030082	FALSE	TRUE	FALSE	FALSE	0
cg14424579	FALSE	TRUE	FALSE	FALSE	0
cg12351433	FALSE	TRUE	FALSE	FALSE	0
cg19273182	FALSE	TRUE	FALSE	FALSE	0
cg01968178	FALSE	TRUE	FALSE	FALSE	0
cg02972551	FALSE	TRUE	FALSE	FALSE	0
cg22809047	FALSE	TRUE	TRUE	TRUE	0
cg21378206	FALSE	TRUE	FALSE	FALSE	0
cg17099569	FALSE	TRUE	FALSE	FALSE	0
cg05847778	FALSE	TRUE	FALSE	FALSE	0
cg13038560	FALSE	TRUE	FALSE	FALSE	0
cg03947362	FALSE	TRUE	FALSE	FALSE	0
cg11388238	FALSE	TRUE	FALSE	FALSE	0
cg10376763	FALSE	TRUE	TRUE	FALSE	0
cg10523019	FALSE	TRUE	TRUE	FALSE	0
cg14329157	FALSE	TRUE	FALSE	FALSE	0
cg20795863	FALSE	TRUE	FALSE	FALSE	0
cg04005032	FALSE	TRUE	FALSE	FALSE	0
cg23180365	FALSE	TRUE	FALSE	FALSE	0
cg25411725	FALSE	TRUE	FALSE	FALSE	0
cg12413566	FALSE	TRUE	FALSE	FALSE	0
cg06117855	FALSE	TRUE	FALSE	FALSE	0
cg08186124	FALSE	TRUE	FALSE	FALSE	0
cg26614073	FALSE	TRUE	TRUE	TRUE	0
cg20524216	FALSE	TRUE	FALSE	FALSE	0
cg18984151	FALSE	TRUE	FALSE	FALSE	0
cg15988232	FALSE	TRUE	TRUE	FALSE	0
cg03019000	FALSE	TRUE	TRUE	FALSE	0
cg18328933	FALSE	TRUE	FALSE	FALSE	0
cg03891319	FALSE	TRUE	TRUE	FALSE	0
cg19008809	FALSE	TRUE	FALSE	FALSE	0
cg16984944	FALSE	TRUE	FALSE	FALSE	0
cg20914508	FALSE	TRUE	FALSE	FALSE	0
cg25564800	FALSE	TRUE	FALSE	FALSE	0
cg12616277	FALSE	TRUE	FALSE	FALSE	0
cg14423778	FALSE	TRUE	TRUE	FALSE	0
cg24262469	FALSE	TRUE	FALSE	FALSE	0
cg22613010	FALSE	TRUE	FALSE	FALSE	0
cg14163776	FALSE	TRUE	FALSE	FALSE	0
cg17960516	FALSE	TRUE	FALSE	FALSE	0
cg09785172	FALSE	TRUE	FALSE	FALSE	0
cg16358826	FALSE	TRUE	FALSE	FALSE	0
cg03103192	FALSE	TRUE	FALSE	FALSE	0
cg05960024	FALSE	TRUE	TRUE	FALSE	0
cg16744741	FALSE	TRUE	FALSE	FALSE	0
cg20947775	FALSE	TRUE	FALSE	FALSE	0
cg27413543	FALSE	TRUE	FALSE	FALSE	0
cg23092072	FALSE	TRUE	FALSE	FALSE	0
cg06044899	FALSE	TRUE	FALSE	FALSE	0
cg02827112	FALSE	TRUE	FALSE	FALSE	0
cg20305610	FALSE	TRUE	FALSE	FALSE	0
cg17853587	FALSE	TRUE	FALSE	FALSE	0
cg25148589	FALSE	TRUE	TRUE	TRUE	0
cg08771731	FALSE	TRUE	FALSE	FALSE	0
cg07663789	FALSE	TRUE	FALSE	FALSE	0
cg21950518	FALSE	TRUE	FALSE	FALSE	0
cg25159610	FALSE	TRUE	FALSE	FALSE	0
cg23941599	FALSE	TRUE	FALSE	FALSE	0
cg04431054	FALSE	TRUE	FALSE	FALSE	0
cg19569684	FALSE	TRUE	FALSE	FALSE	0
cg10345936	FALSE	TRUE	TRUE	FALSE	0
cg16494477	FALSE	TRUE	FALSE	FALSE	0
cg27092035	FALSE	TRUE	FALSE	FALSE	0
cg23517605	FALSE	TRUE	TRUE	FALSE	0
cg22736354	TRUE	TRUE	TRUE	FALSE	0
cg06493994	TRUE	TRUE	TRUE	TRUE	0
cg14258236	FALSE	TRUE	FALSE	FALSE	0
cg18055007	FALSE	TRUE	FALSE	FALSE	0
cg04452713	FALSE	TRUE	FALSE	FALSE	0
cg02217159	FALSE	TRUE	FALSE	FALSE	0
cg10940099	FALSE	TRUE	FALSE	FALSE	0
cg15381769	FALSE	TRUE	FALSE	FALSE	0
cg15804973	FALSE	TRUE	FALSE	FALSE	0
cg15185286	FALSE	TRUE	FALSE	FALSE	0
cg26620959	FALSE	TRUE	FALSE	FALSE	0
cg26845300	FALSE	TRUE	FALSE	FALSE	0
cg10865119	FALSE	TRUE	FALSE	FALSE	0
cg13931228	FALSE	TRUE	TRUE	FALSE	0
cg01353448	FALSE	TRUE	FALSE	FALSE	0
cg17408647	FALSE	TRUE	FALSE	FALSE	0
cg00945507	FALSE	TRUE	FALSE	FALSE	0
cg20692569	FALSE	TRUE	TRUE	FALSE	0
cg27319898	FALSE	TRUE	FALSE	FALSE	0
cg03682823	FALSE	TRUE	FALSE	FALSE	0
cg18139769	FALSE	TRUE	FALSE	FALSE	0
cg22171829	FALSE	TRUE	FALSE	FALSE	0
cg15547534	FALSE	TRUE	FALSE	FALSE	0
cg01584473	FALSE	TRUE	FALSE	FALSE	0
cg04084157	FALSE	TRUE	TRUE	TRUE	0
cg14175438	FALSE	TRUE	TRUE	FALSE	0
cg04528819	FALSE	TRUE	TRUE	FALSE	0
cg08434234	FALSE	TRUE	FALSE	FALSE	0
cg22920873	FALSE	TRUE	FALSE	FALSE	0
cg04999691	FALSE	TRUE	FALSE	FALSE	0
cg14501253	FALSE	TRUE	FALSE	FALSE	0
cg26045434	FALSE	TRUE	FALSE	FALSE	0
cg25552492	FALSE	TRUE	FALSE	FALSE	0
cg21305265	FALSE	TRUE	FALSE	FALSE	0
cg14658362	FALSE	TRUE	FALSE	FALSE	0
cg02388150	FALSE	TRUE	FALSE	FALSE	0
cg14408969	FALSE	TRUE	FALSE	FALSE	0
cg16241714	FALSE	TRUE	FALSE	FALSE	0
cg08090772	FALSE	TRUE	FALSE	FALSE	0
cg25070637	FALSE	TRUE	FALSE	FALSE	0
cg05755779	FALSE	TRUE	FALSE	FALSE	0
cg14409958	FALSE	TRUE	FALSE	FALSE	0
cg18956095	FALSE	TRUE	FALSE	FALSE	0
cg24471894	FALSE	TRUE	FALSE	FALSE	0
cg19724470	FALSE	TRUE	TRUE	FALSE	0
cg09722555	FALSE	TRUE	FALSE	FALSE	0
cg04094160	FALSE	TRUE	FALSE	FALSE	0
cg07158339	FALSE	TRUE	TRUE	FALSE	0
cg01873645	FALSE	TRUE	FALSE	FALSE	0
cg02654291	FALSE	TRUE	FALSE	FALSE	0
cg11299964	FALSE	TRUE	FALSE	FALSE	0
cg01027739	FALSE	TRUE	FALSE	FALSE	0
cg09191327	FALSE	TRUE	FALSE	FALSE	0
cg07285276	FALSE	TRUE	FALSE	FALSE	0
cg16408394	FALSE	TRUE	FALSE	FALSE	0
cg02332492	FALSE	TRUE	FALSE	FALSE	0
cg01656216	FALSE	TRUE	FALSE	FALSE	0
cg00168942	FALSE	TRUE	FALSE	FALSE	0
cg17324128	FALSE	TRUE	FALSE	FALSE	0
cg09019938	FALSE	TRUE	FALSE	FALSE	0
cg13129046	FALSE	TRUE	FALSE	FALSE	0
cg01560871	FALSE	TRUE	TRUE	FALSE	0
cg04268405	FALSE	TRUE	TRUE	FALSE	0
cg18180783	FALSE	TRUE	FALSE	FALSE	0
cg19346193	FALSE	TRUE	FALSE	FALSE	0
cg00436603	FALSE	TRUE	FALSE	FALSE	0
cg13216057	FALSE	TRUE	FALSE	FALSE	0
cg25505610	FALSE	TRUE	FALSE	FALSE	0
cg06513075	FALSE	TRUE	FALSE	FALSE	0
cg22637507	FALSE	TRUE	FALSE	FALSE	0
cg21370143	FALSE	TRUE	FALSE	FALSE	0
cg24580001	FALSE	TRUE	FALSE	FALSE	0
cg13547237	FALSE	TRUE	TRUE	FALSE	0
cg07730301	FALSE	TRUE	FALSE	FALSE	0
cg19692710	FALSE	TRUE	FALSE	FALSE	0
cg16547529	FALSE	TRUE	FALSE	FALSE	0
cg17063929	FALSE	TRUE	FALSE	FALSE	0
cg14727952	FALSE	TRUE	FALSE	FALSE	0
cg25101936	FALSE	TRUE	FALSE	FALSE	0
cg21096399	FALSE	TRUE	FALSE	FALSE	0
cg10377274	FALSE	TRUE	FALSE	FALSE	0
cg26723847	FALSE	TRUE	FALSE	FALSE	0
cg16579101	FALSE	TRUE	FALSE	FALSE	0
cg00431549	FALSE	TRUE	TRUE	FALSE	0
cg13302154	FALSE	TRUE	TRUE	FALSE	0
cg19722847	TRUE	TRUE	TRUE	TRUE	0
cg09869858	FALSE	TRUE	FALSE	FALSE	0
cg25683012	FALSE	TRUE	FALSE	FALSE	0
cg02364642	FALSE	TRUE	FALSE	FALSE	0
cg18573383	FALSE	TRUE	TRUE	FALSE	0
cg00864867	FALSE	TRUE	FALSE	FALSE	0
cg07498421	FALSE	TRUE	FALSE	FALSE	0
cg06462291	FALSE	TRUE	FALSE	FALSE	0
cg26297688	FALSE	TRUE	FALSE	FALSE	0
cg10281002	FALSE	TRUE	TRUE	FALSE	0
cg24254120	FALSE	TRUE	FALSE	FALSE	0
cg04836038	FALSE	TRUE	FALSE	TRUE	0
cg09646392	FALSE	TRUE	TRUE	FALSE	0
cg01027805	FALSE	TRUE	FALSE	FALSE	0
cg06738602	FALSE	TRUE	TRUE	FALSE	0
cg15661409	FALSE	TRUE	FALSE	FALSE	0
cg13682722	FALSE	TRUE	FALSE	FALSE	0
cg03588357	FALSE	TRUE	FALSE	FALSE	0
cg16034652	FALSE	TRUE	FALSE	FALSE	0
cg22432269	FALSE	TRUE	FALSE	FALSE	0
cg13836627	FALSE	TRUE	FALSE	FALSE	0
cg02071305	FALSE	TRUE	TRUE	FALSE	0
cg27494383	FALSE	TRUE	FALSE	FALSE	0
cg03286783	FALSE	TRUE	FALSE	FALSE	0
cg06121469	FALSE	TRUE	FALSE	FALSE	0
cg19305227	FALSE	TRUE	FALSE	FALSE	0
cg06993413	FALSE	TRUE	FALSE	FALSE	0
cg03578041	FALSE	TRUE	FALSE	FALSE	0
cg21801378	FALSE	TRUE	TRUE	FALSE	0
cg00075967	FALSE	TRUE	FALSE	FALSE	0
cg13828047	FALSE	TRUE	FALSE	FALSE	0
cg20828084	FALSE	TRUE	FALSE	FALSE	0
cg27169020	FALSE	TRUE	FALSE	FALSE	0
cg24888049	FALSE	TRUE	FALSE	FALSE	0
cg17338403	FALSE	TRUE	FALSE	FALSE	0
cg08370996	FALSE	TRUE	FALSE	FALSE	0
cg06810647	FALSE	TRUE	FALSE	FALSE	0
cg08331960	FALSE	TRUE	FALSE	FALSE	0
cg02331561	FALSE	TRUE	TRUE	FALSE	0
cg06361108	FALSE	TRUE	FALSE	FALSE	0
cg27015931	FALSE	TRUE	FALSE	FALSE	0
cg15703512	FALSE	TRUE	FALSE	FALSE	0
cg26003813	FALSE	TRUE	FALSE	FALSE	0
cg06688848	FALSE	TRUE	FALSE	FALSE	0
cg25771195	FALSE	TRUE	FALSE	FALSE	0
cg20100381	FALSE	TRUE	FALSE	FALSE	0
cg17655614	FALSE	TRUE	FALSE	FALSE	0
cg22947000	FALSE	TRUE	TRUE	FALSE	0
cg19706682	FALSE	TRUE	FALSE	FALSE	0
cg07595943	FALSE	TRUE	FALSE	FALSE	0
cg20999813	FALSE	TRUE	FALSE	FALSE	0
cg10920957	FALSE	TRUE	FALSE	FALSE	0
cg05903609	FALSE	TRUE	FALSE	FALSE	0
cg19478743	FALSE	TRUE	FALSE	FALSE	0
cg14723032	FALSE	TRUE	FALSE	FALSE	0
cg03760483	FALSE	TRUE	FALSE	FALSE	0
cg03565323	FALSE	TRUE	FALSE	FALSE	0
cg06144905	FALSE	TRUE	TRUE	FALSE	0
cg08124722	FALSE	TRUE	FALSE	FALSE	0
cg06557358	FALSE	TRUE	FALSE	FALSE	0
cg01485645	FALSE	TRUE	FALSE	FALSE	0
cg00091693	FALSE	TRUE	FALSE	FALSE	0
cg02580606	FALSE	TRUE	FALSE	FALSE	0
cg09509673	FALSE	TRUE	FALSE	FALSE	0
cg25809905	FALSE	TRUE	TRUE	FALSE	0
cg21460081	FALSE	TRUE	FALSE	FALSE	0
cg25928579	FALSE	TRUE	FALSE	FALSE	0
cg17686885	FALSE	TRUE	FALSE	FALSE	0
cg00374717	FALSE	TRUE	FALSE	FALSE	0
cg09722397	FALSE	TRUE	FALSE	FALSE	0
cg11653266	FALSE	TRUE	FALSE	FALSE	0
cg16419345	FALSE	TRUE	FALSE	FALSE	0
cg19761273	FALSE	TRUE	FALSE	TRUE	0
cg12985418	FALSE	TRUE	FALSE	FALSE	0
cg14894144	FALSE	TRUE	FALSE	FALSE	0
cg17589341	FALSE	TRUE	TRUE	FALSE	0
cg10486998	FALSE	TRUE	FALSE	FALSE	0
cg09441152	FALSE	TRUE	FALSE	FALSE	0
cg12946225	FALSE	TRUE	FALSE	FALSE	0
cg02479575	FALSE	TRUE	FALSE	FALSE	0
cg26005082	FALSE	TRUE	TRUE	FALSE	0
cg14308452	FALSE	TRUE	FALSE	FALSE	0
cg02085507	FALSE	TRUE	FALSE	FALSE	0
cg27377450	FALSE	TRUE	FALSE	FALSE	0
cg05250458	FALSE	TRUE	FALSE	FALSE	0
cg15341340	FALSE	TRUE	FALSE	FALSE	0
cg11025793	FALSE	TRUE	FALSE	FALSE	0
cg02489552	FALSE	TRUE	FALSE	FALSE	0
cg07408456	FALSE	TRUE	FALSE	FALSE	0
cg26842024	FALSE	TRUE	TRUE	FALSE	0
cg13899108	FALSE	TRUE	FALSE	FALSE	0
cg06952310	FALSE	TRUE	FALSE	FALSE	0
cg21395782	FALSE	TRUE	FALSE	FALSE	0
cg12830694	FALSE	TRUE	FALSE	FALSE	0
cg22006386	FALSE	TRUE	FALSE	FALSE	0
cg12768605	FALSE	TRUE	FALSE	FALSE	0
cg07291563	FALSE	TRUE	FALSE	FALSE	0
cg14060828	FALSE	TRUE	FALSE	FALSE	0
cg05294243	FALSE	TRUE	FALSE	FALSE	0
cg26456957	FALSE	TRUE	FALSE	FALSE	0
cg22190114	FALSE	TRUE	FALSE	FALSE	0
cg22568540	FALSE	TRUE	FALSE	FALSE	0
cg24116886	FALSE	TRUE	FALSE	FALSE	0
cg22449114	FALSE	TRUE	FALSE	FALSE	0
cg24899750	FALSE	TRUE	FALSE	FALSE	0
cg24834740	FALSE	TRUE	TRUE	FALSE	0
cg23662675	FALSE	TRUE	FALSE	FALSE	0
cg06926735	FALSE	TRUE	FALSE	FALSE	0
cg14597908	FALSE	TRUE	FALSE	FALSE	0
cg02047577	FALSE	TRUE	FALSE	FALSE	0
cg03167275	FALSE	TRUE	FALSE	FALSE	0
cg13854874	FALSE	TRUE	FALSE	FALSE	0
cg01262913	FALSE	TRUE	TRUE	FALSE	0
cg17274064	FALSE	TRUE	TRUE	FALSE	0
cg25166896	FALSE	TRUE	FALSE	FALSE	0
cg05442902	TRUE	TRUE	TRUE	FALSE	0
cg20295671	FALSE	TRUE	FALSE	FALSE	0
cg18440048	FALSE	TRUE	FALSE	FALSE	0
cg07849904	FALSE	TRUE	FALSE	FALSE	0
cg01407797	FALSE	TRUE	FALSE	FALSE	0
cg23124451	FALSE	TRUE	TRUE	FALSE	0
cg19167673	FALSE	TRUE	FALSE	FALSE	0
cg11932564	FALSE	TRUE	FALSE	FALSE	0
cg20822990	TRUE	FALSE	TRUE	TRUE	0
cg22512670	TRUE	FALSE	FALSE	FALSE	0
cg25410668	TRUE	FALSE	TRUE	TRUE	0
cg04400972	TRUE	FALSE	FALSE	FALSE	0
cg16054275	TRUE	FALSE	TRUE	FALSE	0
ch.2.30415474F	TRUE	FALSE	FALSE	FALSE	0
cg22158769	TRUE	FALSE	FALSE	FALSE	0
cg02085953	TRUE	FALSE	TRUE	FALSE	0
cg06639320	TRUE	FALSE	TRUE	TRUE	0
cg22454769	TRUE	FALSE	TRUE	TRUE	0
cg24079702	TRUE	FALSE	FALSE	FALSE	0
cg23606718	TRUE	FALSE	TRUE	TRUE	0
cg22016779	TRUE	FALSE	FALSE	TRUE	0
cg07553761	TRUE	FALSE	TRUE	FALSE	0
cg00481951	TRUE	FALSE	FALSE	TRUE	0
cg25478614	TRUE	FALSE	TRUE	TRUE	0
cg25428494	TRUE	FALSE	FALSE	FALSE	0
cg02650266	TRUE	FALSE	TRUE	FALSE	0
cg08234504	TRUE	FALSE	TRUE	TRUE	0
cg23500537	TRUE	FALSE	TRUE	TRUE	0
cg20052760	TRUE	FALSE	TRUE	TRUE	0
cg16867657	TRUE	FALSE	TRUE	TRUE	0
cg06685111	TRUE	FALSE	TRUE	TRUE	0
cg00486113	TRUE	FALSE	FALSE	FALSE	0
cg13001142	TRUE	FALSE	FALSE	FALSE	0
cg20426994	TRUE	FALSE	TRUE	FALSE	0
cg14361627	TRUE	FALSE	FALSE	FALSE	0
cg08097417	TRUE	FALSE	TRUE	TRUE	0
cg07955995	TRUE	FALSE	FALSE	TRUE	0
cg22285878	TRUE	FALSE	FALSE	FALSE	0
cg03473532	TRUE	FALSE	TRUE	FALSE	0
cg08540945	TRUE	FALSE	TRUE	TRUE	0
cg16419235	TRUE	FALSE	TRUE	TRUE	0
cg22796704	TRUE	FALSE	TRUE	FALSE	0
cg23091758	TRUE	FALSE	TRUE	FALSE	0
cg23744638	TRUE	FALSE	FALSE	TRUE	0
cg04940570	TRUE	FALSE	TRUE	FALSE	0
cg02046143	TRUE	FALSE	FALSE	TRUE	0
cg00748589	TRUE	FALSE	TRUE	FALSE	0
cg01528542	TRUE	FALSE	TRUE	TRUE	0
ch.13.39564907R	TRUE	FALSE	FALSE	FALSE	0
cg03032497	TRUE	FALSE	TRUE	TRUE	0
cg21296230	TRUE	FALSE	TRUE	FALSE	0
cg09651136	TRUE	FALSE	FALSE	FALSE	0
cg03399905	TRUE	FALSE	FALSE	FALSE	0
cg04416734	TRUE	FALSE	FALSE	FALSE	0
cg07082267	TRUE	FALSE	TRUE	TRUE	0
cg14692377	TRUE	FALSE	FALSE	FALSE	0
cg06874016	TRUE	FALSE	TRUE	FALSE	0
cg21139312	TRUE	FALSE	FALSE	FALSE	0
cg02867102	TRUE	FALSE	TRUE	FALSE	0
cg19283806	TRUE	FALSE	TRUE	TRUE	0
cg14556683	TRUE	FALSE	TRUE	FALSE	0
cg07547549	TRUE	FALSE	TRUE	TRUE	0
cg08415592	TRUE	FALSE	TRUE	FALSE	0
cg25618424	FALSE	FALSE	FALSE	TRUE	0
cg18240463	FALSE	FALSE	FALSE	TRUE	0
cg11832534	FALSE	FALSE	FALSE	TRUE	0
cg04149978	FALSE	FALSE	FALSE	TRUE	0
cg01832549	FALSE	FALSE	FALSE	TRUE	0
cg00463859	FALSE	FALSE	FALSE	TRUE	0
cg26105310	FALSE	FALSE	FALSE	TRUE	0
cg09315264	FALSE	FALSE	FALSE	TRUE	0
cg06784991	FALSE	FALSE	FALSE	TRUE	0
cg17168836	FALSE	FALSE	FALSE	TRUE	0
cg20149168	FALSE	FALSE	FALSE	TRUE	0
cg23078123	FALSE	FALSE	FALSE	TRUE	0
cg20960181	FALSE	FALSE	FALSE	TRUE	0
cg15900052	FALSE	FALSE	FALSE	TRUE	0
cg21144928	FALSE	FALSE	FALSE	TRUE	0
cg26833936	FALSE	FALSE	FALSE	TRUE	0
cg27432653	FALSE	FALSE	FALSE	TRUE	0
cg24150153	FALSE	FALSE	FALSE	TRUE	0
cg10772169	FALSE	FALSE	FALSE	TRUE	0
cg21809447	FALSE	FALSE	FALSE	TRUE	0
cg07207669	FALSE	FALSE	FALSE	TRUE	0
cg05308819	FALSE	FALSE	FALSE	TRUE	0
cg20964423	FALSE	FALSE	FALSE	TRUE	0
cg20420249	FALSE	FALSE	FALSE	TRUE	0
cg24550456	FALSE	FALSE	FALSE	TRUE	0
cg13674411	FALSE	FALSE	FALSE	TRUE	0
cg22793142	FALSE	FALSE	FALSE	TRUE	0
cg15393490	FALSE	FALSE	FALSE	TRUE	0
cg25386151	FALSE	FALSE	FALSE	TRUE	0
cg14162417	FALSE	FALSE	FALSE	TRUE	0
cg18343474	FALSE	FALSE	FALSE	TRUE	0
cg07040244	FALSE	FALSE	FALSE	TRUE	0
cg01196788	FALSE	FALSE	FALSE	TRUE	0
cg25309888	FALSE	FALSE	FALSE	TRUE	0
cg22864500	FALSE	FALSE	FALSE	TRUE	0
cg12258344	FALSE	FALSE	FALSE	TRUE	0
cg00925087	FALSE	FALSE	FALSE	TRUE	0
cg22197050	FALSE	FALSE	FALSE	TRUE	0
cg03957108	FALSE	FALSE	FALSE	TRUE	0
cg10658666	FALSE	FALSE	FALSE	TRUE	0
cg00740914	FALSE	FALSE	FALSE	TRUE	0
cg11807280	FALSE	FALSE	FALSE	TRUE	0
cg01447660	FALSE	FALSE	TRUE	TRUE	0
cg07319199	FALSE	FALSE	FALSE	TRUE	0
cg22112832	FALSE	FALSE	FALSE	TRUE	0
cg24611351	FALSE	FALSE	FALSE	TRUE	0
cg08357125	FALSE	FALSE	FALSE	TRUE	0
cg04709900	FALSE	FALSE	FALSE	TRUE	0
cg05310309	FALSE	FALSE	FALSE	TRUE	0
cg01331772	FALSE	FALSE	FALSE	TRUE	0
cg21563471	FALSE	FALSE	FALSE	TRUE	0
cg01620164	FALSE	FALSE	TRUE	TRUE	0
cg01356950	FALSE	FALSE	FALSE	TRUE	0
cg25149218	FALSE	FALSE	FALSE	TRUE	0
cg22162281	FALSE	FALSE	FALSE	TRUE	0
cg04621728	FALSE	FALSE	FALSE	TRUE	0
cg11084334	FALSE	FALSE	FALSE	TRUE	0
cg10106965	FALSE	FALSE	FALSE	TRUE	0
cg08468401	FALSE	FALSE	FALSE	TRUE	0
cg12899747	FALSE	FALSE	FALSE	TRUE	0
cg00797278	FALSE	FALSE	FALSE	TRUE	0
cg26158023	FALSE	FALSE	FALSE	TRUE	0
cg27386529	FALSE	FALSE	FALSE	TRUE	0
cg09652142	FALSE	FALSE	FALSE	TRUE	0
cg21899500	FALSE	FALSE	FALSE	TRUE	0
cg01844642	FALSE	FALSE	TRUE	TRUE	0
cg09524078	FALSE	FALSE	FALSE	TRUE	0
cg06672696	FALSE	FALSE	FALSE	TRUE	0
cg18450254	FALSE	FALSE	FALSE	TRUE	0
cg19166302	FALSE	FALSE	FALSE	TRUE	0
cg27059819	FALSE	FALSE	FALSE	TRUE	0
cg12968224	FALSE	FALSE	FALSE	TRUE	0
cg01757168	FALSE	FALSE	FALSE	TRUE	0
cg13575542	FALSE	FALSE	FALSE	TRUE	0
cg11491284	FALSE	FALSE	FALSE	TRUE	0
cg13278496	FALSE	FALSE	FALSE	TRUE	0
cg03633574	FALSE	FALSE	FALSE	TRUE	0
cg15277914	FALSE	FALSE	TRUE	TRUE	0
cg01542719	FALSE	FALSE	FALSE	TRUE	0
cg20515136	FALSE	FALSE	FALSE	TRUE	0
cg18875012	FALSE	FALSE	FALSE	TRUE	0
cg03915012	FALSE	FALSE	FALSE	TRUE	0
cg23836737	FALSE	FALSE	TRUE	TRUE	0
cg14699004	FALSE	FALSE	FALSE	TRUE	0
cg21631428	FALSE	FALSE	FALSE	TRUE	0
cg00302979	FALSE	FALSE	FALSE	TRUE	0
cg05106770	FALSE	FALSE	TRUE	TRUE	0
cg23858532	FALSE	FALSE	FALSE	TRUE	0
cg01511232	FALSE	FALSE	TRUE	TRUE	0
cg10203610	FALSE	FALSE	FALSE	TRUE	0
cg00772585	FALSE	FALSE	FALSE	TRUE	0
cg08908643	FALSE	FALSE	FALSE	TRUE	0
cg08657705	FALSE	FALSE	FALSE	TRUE	0
cg25450819	FALSE	FALSE	FALSE	TRUE	0
cg18917643	FALSE	FALSE	FALSE	TRUE	0
cg04092800	FALSE	FALSE	FALSE	TRUE	0
cg15936446	FALSE	FALSE	FALSE	TRUE	0
cg11789321	FALSE	FALSE	FALSE	TRUE	0
cg17621438	FALSE	FALSE	FALSE	TRUE	0
cg07850154	FALSE	FALSE	FALSE	TRUE	0
cg23008153	FALSE	FALSE	FALSE	TRUE	0
cg26921969	FALSE	FALSE	TRUE	TRUE	0
cg11271171	FALSE	FALSE	FALSE	TRUE	0
cg24845578	FALSE	FALSE	FALSE	TRUE	0
cg14746276	FALSE	FALSE	FALSE	TRUE	0
cg02762363	FALSE	FALSE	FALSE	TRUE	0
cg27640528	FALSE	FALSE	FALSE	TRUE	0
cg00850073	FALSE	FALSE	FALSE	TRUE	0
cg11006267	FALSE	FALSE	TRUE	TRUE	0
cg21874213	FALSE	FALSE	TRUE	TRUE	0
cg19583819	FALSE	FALSE	FALSE	TRUE	0
cg00793186	FALSE	FALSE	FALSE	TRUE	0
cg11136562	FALSE	FALSE	FALSE	TRUE	0
cg03421353	FALSE	FALSE	FALSE	TRUE	0
cg02204637	FALSE	FALSE	FALSE	TRUE	0
cg00096065	FALSE	FALSE	FALSE	TRUE	0
cg16608498	FALSE	FALSE	FALSE	TRUE	0
cg14748856	FALSE	FALSE	FALSE	TRUE	0
cg23510764	FALSE	FALSE	FALSE	TRUE	0
cg05694095	FALSE	FALSE	FALSE	TRUE	0
cg14314729	FALSE	FALSE	TRUE	TRUE	0
cg04861640	FALSE	FALSE	FALSE	TRUE	0
cg19343530	FALSE	FALSE	FALSE	TRUE	0
cg09624858	FALSE	FALSE	FALSE	TRUE	0
cg03771840	FALSE	FALSE	TRUE	TRUE	0
cg14757228	FALSE	FALSE	FALSE	TRUE	0
cg18468088	FALSE	FALSE	TRUE	TRUE	0
cg04757168	FALSE	FALSE	FALSE	TRUE	0
cg23174607	FALSE	FALSE	FALSE	TRUE	0
cg04105923	FALSE	FALSE	FALSE	TRUE	0
cg01820962	FALSE	FALSE	FALSE	TRUE	0
cg01141812	FALSE	FALSE	FALSE	TRUE	0
cg08573679	FALSE	FALSE	FALSE	TRUE	0
cg07095347	FALSE	FALSE	TRUE	TRUE	0
cg07077459	FALSE	FALSE	FALSE	TRUE	0
cg22378065	FALSE	FALSE	FALSE	TRUE	0
cg22352234	FALSE	FALSE	FALSE	TRUE	0
cg12757684	FALSE	FALSE	FALSE	TRUE	0
cg02151816	FALSE	FALSE	FALSE	TRUE	0
cg13567282	FALSE	FALSE	FALSE	TRUE	0
cg15339075	FALSE	FALSE	FALSE	TRUE	0
cg00271522	FALSE	FALSE	FALSE	TRUE	0
cg05780020	FALSE	FALSE	FALSE	TRUE	0
cg11858226	FALSE	FALSE	FALSE	TRUE	0
cg26765385	FALSE	FALSE	FALSE	TRUE	0
cg04955333	FALSE	FALSE	FALSE	TRUE	0
cg10036013	FALSE	FALSE	FALSE	TRUE	0
cg24862131	FALSE	FALSE	FALSE	TRUE	0
cg18064714	FALSE	FALSE	FALSE	TRUE	0
cg27508620	FALSE	FALSE	FALSE	TRUE	0
cg02533423	FALSE	FALSE	FALSE	TRUE	0
cg19663246	FALSE	FALSE	TRUE	TRUE	0
cg03773862	FALSE	FALSE	FALSE	TRUE	0
cg20322193	FALSE	FALSE	FALSE	TRUE	0
cg02426324	FALSE	FALSE	FALSE	TRUE	0
cg09748749	FALSE	FALSE	TRUE	TRUE	0
cg04144218	FALSE	FALSE	FALSE	TRUE	0
cg07571951	FALSE	FALSE	FALSE	TRUE	0
cg27455578	FALSE	FALSE	FALSE	TRUE	0
cg27367526	FALSE	FALSE	FALSE	TRUE	0
cg08038054	FALSE	FALSE	FALSE	TRUE	0
cg21186299	FALSE	FALSE	FALSE	TRUE	0
cg03619256	FALSE	FALSE	FALSE	TRUE	0
cg20665157	FALSE	FALSE	TRUE	TRUE	0
cg21184711	FALSE	FALSE	TRUE	TRUE	0
cg20050761	FALSE	FALSE	FALSE	TRUE	0
cg08151809	FALSE	FALSE	FALSE	TRUE	0
cg22282410	FALSE	FALSE	FALSE	TRUE	0
cg11051055	FALSE	FALSE	FALSE	TRUE	0
cg05998295	FALSE	FALSE	FALSE	TRUE	0
cg03025830	FALSE	FALSE	FALSE	TRUE	0
cg04662594	FALSE	FALSE	FALSE	TRUE	0
cg07502389	FALSE	FALSE	TRUE	TRUE	0
cg26725786	FALSE	FALSE	FALSE	TRUE	0
cg26925981	FALSE	FALSE	FALSE	TRUE	0
cg12402251	FALSE	FALSE	TRUE	TRUE	0
cg20988565	FALSE	FALSE	FALSE	TRUE	0
cg25305703	FALSE	FALSE	FALSE	TRUE	0
cg21674704	FALSE	FALSE	FALSE	TRUE	0
cg01136606	FALSE	FALSE	FALSE	TRUE	0
cg04436528	FALSE	FALSE	FALSE	TRUE	0
cg02838492	FALSE	FALSE	FALSE	TRUE	0
cg14224203	FALSE	FALSE	FALSE	TRUE	0
cg21251970	FALSE	FALSE	FALSE	TRUE	0
cg10804656	FALSE	FALSE	FALSE	TRUE	0
cg09432590	FALSE	FALSE	FALSE	TRUE	0
cg05324516	FALSE	FALSE	FALSE	TRUE	0
cg24350475	FALSE	FALSE	FALSE	TRUE	0
cg19596273	FALSE	FALSE	FALSE	TRUE	0
cg14847502	FALSE	FALSE	FALSE	TRUE	0
cg13612317	FALSE	FALSE	FALSE	TRUE	0
cg14776578	FALSE	FALSE	FALSE	TRUE	0
cg26483332	FALSE	FALSE	FALSE	TRUE	0
cg17953385	FALSE	FALSE	FALSE	TRUE	0
cg08276993	FALSE	FALSE	FALSE	TRUE	0
cg14209784	FALSE	FALSE	FALSE	TRUE	0
cg04521765	FALSE	FALSE	FALSE	TRUE	0
cg15903032	FALSE	FALSE	FALSE	TRUE	0
cg23615741	FALSE	FALSE	FALSE	TRUE	0
cg23753748	FALSE	FALSE	FALSE	TRUE	0
cg13824500	FALSE	FALSE	FALSE	TRUE	0
cg24788483	FALSE	FALSE	FALSE	TRUE	0
cg06326667	FALSE	FALSE	FALSE	TRUE	0
cg23097079	FALSE	FALSE	FALSE	TRUE	0
cg03638795	FALSE	FALSE	FALSE	TRUE	0
cg07080372	FALSE	FALSE	FALSE	TRUE	0
cg16032108	FALSE	FALSE	FALSE	TRUE	0
cg12578166	FALSE	FALSE	FALSE	TRUE	0
cg05898618	FALSE	FALSE	FALSE	TRUE	0
cg22296808	FALSE	FALSE	FALSE	TRUE	0
cg20492951	FALSE	FALSE	FALSE	TRUE	0
cg10905180	FALSE	FALSE	FALSE	TRUE	0
cg15553770	FALSE	FALSE	FALSE	TRUE	0
cg02452500	FALSE	FALSE	FALSE	TRUE	0
cg04999352	FALSE	FALSE	FALSE	TRUE	0
cg24745327	FALSE	FALSE	FALSE	TRUE	0
cg17616646	FALSE	FALSE	FALSE	TRUE	0
cg17472796	FALSE	FALSE	FALSE	TRUE	0
cg25838150	FALSE	FALSE	FALSE	TRUE	0
cg07101980	FALSE	FALSE	FALSE	TRUE	0
cg23460961	FALSE	FALSE	FALSE	TRUE	0
cg05522498	FALSE	FALSE	FALSE	TRUE	0
cg05262777	FALSE	FALSE	FALSE	TRUE	0
cg14753631	FALSE	FALSE	FALSE	TRUE	0
cg09692396	FALSE	FALSE	FALSE	TRUE	0
cg15110296	FALSE	FALSE	FALSE	TRUE	0
cg21860825	FALSE	FALSE	FALSE	TRUE	0
cg04027548	FALSE	FALSE	FALSE	TRUE	0
cg22682373	FALSE	FALSE	FALSE	TRUE	0
cg02181968	FALSE	FALSE	FALSE	TRUE	0
cg09143195	FALSE	FALSE	FALSE	TRUE	0
cg11830800	FALSE	FALSE	FALSE	TRUE	0
cg23829395	FALSE	FALSE	FALSE	TRUE	0
cg06547285	FALSE	FALSE	FALSE	TRUE	0
cg02795076	FALSE	FALSE	FALSE	TRUE	0
cg26116103	FALSE	FALSE	FALSE	TRUE	0
cg05612876	FALSE	FALSE	FALSE	TRUE	0
cg27597505	FALSE	FALSE	FALSE	TRUE	0
cg22358580	FALSE	FALSE	FALSE	TRUE	0
cg00753885	FALSE	FALSE	TRUE	TRUE	0
cg13663218	FALSE	FALSE	FALSE	TRUE	0
cg24711649	FALSE	FALSE	FALSE	TRUE	0
cg16618104	FALSE	FALSE	FALSE	TRUE	0
cg13033858	FALSE	FALSE	FALSE	TRUE	0
cg17183905	FALSE	FALSE	FALSE	TRUE	0
cg06574422	FALSE	FALSE	FALSE	TRUE	0
cg11714320	FALSE	FALSE	FALSE	TRUE	0
cg04596060	FALSE	FALSE	TRUE	TRUE	0
cg08822715	FALSE	FALSE	FALSE	TRUE	0
cg00717297	FALSE	FALSE	FALSE	TRUE	0
cg01054110	FALSE	FALSE	FALSE	TRUE	0
cg22580512	FALSE	FALSE	FALSE	TRUE	0
cg24091819	FALSE	FALSE	FALSE	TRUE	0
cg26147845	FALSE	FALSE	FALSE	TRUE	0
cg07172885	FALSE	FALSE	TRUE	TRUE	0
cg24891133	FALSE	FALSE	FALSE	TRUE	0
cg06648759	FALSE	FALSE	TRUE	TRUE	0
cg01226614	FALSE	FALSE	FALSE	TRUE	0
cg27021512	FALSE	FALSE	FALSE	TRUE	0
cg12424329	FALSE	FALSE	FALSE	TRUE	0
cg15338967	FALSE	FALSE	FALSE	TRUE	0
cg03261929	FALSE	FALSE	FALSE	TRUE	0
cg23361092	FALSE	FALSE	FALSE	TRUE	0
cg26685941	FALSE	FALSE	FALSE	TRUE	0
cg22971191	FALSE	FALSE	FALSE	TRUE	0
cg00593462	FALSE	FALSE	TRUE	TRUE	0
cg23552977	FALSE	FALSE	FALSE	TRUE	0
cg02037503	FALSE	FALSE	FALSE	TRUE	0
cg23712970	FALSE	FALSE	FALSE	TRUE	0
cg07850604	FALSE	FALSE	FALSE	TRUE	0
cg01873886	FALSE	FALSE	FALSE	TRUE	0
cg05294577	FALSE	FALSE	FALSE	TRUE	0
cg13593287	FALSE	FALSE	FALSE	TRUE	0
cg23373640	FALSE	FALSE	FALSE	TRUE	0
cg01435493	FALSE	FALSE	FALSE	TRUE	0
cg13491731	FALSE	FALSE	FALSE	TRUE	0
cg01055824	FALSE	FALSE	FALSE	TRUE	0
cg05546763	FALSE	FALSE	FALSE	TRUE	0
cg03039990	FALSE	FALSE	FALSE	TRUE	0
cg14359680	FALSE	FALSE	FALSE	TRUE	0
cg21567504	FALSE	FALSE	FALSE	TRUE	0
cg13615100	FALSE	FALSE	FALSE	TRUE	0
cg26469387	FALSE	FALSE	FALSE	TRUE	0
cg25415508	FALSE	FALSE	FALSE	TRUE	0
cg23538901	FALSE	FALSE	FALSE	TRUE	0
cg16717122	FALSE	FALSE	TRUE	TRUE	0
cg10619342	FALSE	FALSE	FALSE	TRUE	0
cg08761208	FALSE	FALSE	FALSE	TRUE	0
cg22452230	FALSE	FALSE	FALSE	TRUE	0
cg16584662	FALSE	FALSE	FALSE	TRUE	0
cg13937040	FALSE	FALSE	FALSE	TRUE	0
cg02018902	FALSE	FALSE	FALSE	TRUE	0
cg21072934	FALSE	FALSE	FALSE	TRUE	0
cg00756943	FALSE	FALSE	FALSE	TRUE	0
cg04646282	FALSE	FALSE	FALSE	TRUE	0
cg23900712	FALSE	FALSE	FALSE	TRUE	0
cg11220950	FALSE	FALSE	FALSE	TRUE	0
cg07825606	FALSE	FALSE	FALSE	TRUE	0
cg01792616	FALSE	FALSE	FALSE	TRUE	0
cg03076094	FALSE	FALSE	FALSE	TRUE	0
cg00548098	FALSE	FALSE	FALSE	TRUE	0
cg09255514	FALSE	FALSE	FALSE	TRUE	0
cg06819923	FALSE	FALSE	FALSE	TRUE	0
cg02497428	FALSE	FALSE	FALSE	TRUE	0
cg03527802	FALSE	FALSE	FALSE	TRUE	0
cg02025827	FALSE	FALSE	FALSE	TRUE	0
cg03467555	FALSE	FALSE	FALSE	TRUE	0
cg23357854	FALSE	FALSE	FALSE	TRUE	0
cg08329113	FALSE	FALSE	FALSE	TRUE	0
cg05915866	FALSE	FALSE	FALSE	TRUE	0
cg02355868	FALSE	FALSE	FALSE	TRUE	0
cg27430293	FALSE	FALSE	FALSE	TRUE	0
cg04361926	FALSE	FALSE	FALSE	TRUE	0
cg18457597	FALSE	FALSE	FALSE	TRUE	0
cg24173182	FALSE	FALSE	FALSE	TRUE	0
cg08313880	FALSE	FALSE	FALSE	TRUE	0
cg06852243	FALSE	FALSE	FALSE	TRUE	0
cg13388466	FALSE	FALSE	FALSE	TRUE	0
cg06805925	FALSE	FALSE	FALSE	TRUE	0
cg13029847	FALSE	FALSE	TRUE	TRUE	0
cg14098795	FALSE	FALSE	FALSE	TRUE	0
cg26668490	FALSE	FALSE	FALSE	TRUE	0
cg07248223	FALSE	FALSE	FALSE	TRUE	0
cg22156456	FALSE	FALSE	FALSE	TRUE	0
cg13917614	FALSE	FALSE	FALSE	TRUE	0
cg15673540	FALSE	FALSE	FALSE	TRUE	0
cg11653233	FALSE	FALSE	FALSE	TRUE	0
cg21515349	FALSE	FALSE	FALSE	TRUE	0
cg12350474	FALSE	FALSE	FALSE	TRUE	0
cg17254383	FALSE	FALSE	FALSE	TRUE	0
cg16477091	FALSE	FALSE	FALSE	TRUE	0
cg07584066	FALSE	FALSE	FALSE	TRUE	0
cg19031565	FALSE	FALSE	FALSE	TRUE	0
cg07536102	FALSE	FALSE	FALSE	TRUE	0
cg01222316	FALSE	FALSE	FALSE	TRUE	0
cg09164913	FALSE	FALSE	FALSE	TRUE	0
cg07073120	FALSE	FALSE	FALSE	TRUE	0
cg08429256	FALSE	FALSE	FALSE	TRUE	0
cg15220605	FALSE	FALSE	FALSE	TRUE	0
cg00910503	FALSE	FALSE	FALSE	TRUE	0
cg21116457	FALSE	FALSE	FALSE	TRUE	0
cg21949781	FALSE	FALSE	FALSE	TRUE	0
cg17243289	FALSE	FALSE	TRUE	TRUE	0
cg12419932	FALSE	FALSE	FALSE	TRUE	0
cg02001279	FALSE	FALSE	FALSE	TRUE	0
cg12068124	FALSE	FALSE	FALSE	TRUE	0
cg10052840	FALSE	FALSE	TRUE	TRUE	0
cg06396324	FALSE	FALSE	FALSE	TRUE	0
cg13617776	FALSE	FALSE	FALSE	TRUE	0
cg12138483	FALSE	FALSE	FALSE	TRUE	0
cg08963419	FALSE	FALSE	FALSE	TRUE	0
cg02272599	FALSE	FALSE	FALSE	TRUE	0
cg20324262	FALSE	FALSE	FALSE	TRUE	0
cg12134570	FALSE	FALSE	FALSE	TRUE	0
cg05923226	FALSE	FALSE	FALSE	TRUE	0
cg15845821	FALSE	FALSE	FALSE	TRUE	0
cg18335931	FALSE	FALSE	TRUE	TRUE	0
cg24883498	FALSE	FALSE	FALSE	TRUE	0
cg09935271	FALSE	FALSE	FALSE	TRUE	0
cg14911690	FALSE	FALSE	FALSE	TRUE	0
cg17110586	FALSE	FALSE	TRUE	TRUE	0
cg22517995	FALSE	FALSE	FALSE	TRUE	0
cg08397927	FALSE	FALSE	FALSE	TRUE	0
cg17769442	FALSE	FALSE	FALSE	TRUE	0
cg24696028	FALSE	FALSE	FALSE	TRUE	0
cg01055871	FALSE	FALSE	FALSE	TRUE	0
cg22708738	FALSE	FALSE	FALSE	TRUE	0
cg10625705	FALSE	FALSE	FALSE	TRUE	0
cg06083669	FALSE	FALSE	FALSE	TRUE	0
cg01433297	FALSE	FALSE	FALSE	TRUE	0
cg06457011	FALSE	FALSE	FALSE	TRUE	0
cg24403644	FALSE	FALSE	FALSE	TRUE	0
cg05960039	FALSE	FALSE	FALSE	TRUE	0
cg09604333	FALSE	FALSE	FALSE	TRUE	0
cg20525917	FALSE	FALSE	FALSE	TRUE	0
cg27447740	FALSE	FALSE	FALSE	TRUE	0
cg03232933	FALSE	FALSE	FALSE	TRUE	0
cg24620508	FALSE	FALSE	FALSE	TRUE	0
cg12477880	FALSE	FALSE	FALSE	TRUE	0
cg06758350	FALSE	FALSE	FALSE	TRUE	0
cg02836046	FALSE	FALSE	FALSE	TRUE	0
cg07374224	FALSE	FALSE	FALSE	TRUE	0
cg25178749	FALSE	FALSE	FALSE	TRUE	0
cg20756600	FALSE	FALSE	FALSE	TRUE	0
cg10647101	FALSE	FALSE	FALSE	TRUE	0
cg04081402	FALSE	FALSE	FALSE	TRUE	0
cg01794929	FALSE	FALSE	FALSE	TRUE	0
cg18448426	FALSE	FALSE	FALSE	TRUE	0
cg27338353	FALSE	FALSE	FALSE	TRUE	0
cg22881141	FALSE	FALSE	FALSE	TRUE	0
cg12140144	FALSE	FALSE	TRUE	FALSE	0
cg26933021	FALSE	FALSE	TRUE	FALSE	0
cg07312601	FALSE	FALSE	TRUE	FALSE	0
cg09993145	FALSE	FALSE	TRUE	FALSE	0
cg23605843	FALSE	FALSE	TRUE	FALSE	0
cg17879376	FALSE	FALSE	TRUE	FALSE	0
cg24375409	FALSE	FALSE	TRUE	FALSE	0
cg22851420	FALSE	FALSE	TRUE	FALSE	0
cg24107728	FALSE	FALSE	TRUE	FALSE	0
cg00257455	FALSE	FALSE	TRUE	FALSE	0
cg23045908	FALSE	FALSE	TRUE	FALSE	0
cg15201877	FALSE	FALSE	TRUE	FALSE	0
cg19269039	FALSE	FALSE	TRUE	FALSE	0
cg16008966	FALSE	FALSE	TRUE	FALSE	0
cg14565725	FALSE	FALSE	TRUE	FALSE	0
cg05940231	FALSE	FALSE	TRUE	FALSE	0
cg25256723	FALSE	FALSE	TRUE	FALSE	0
cg16599143	FALSE	FALSE	TRUE	FALSE	0
cg02901139	FALSE	FALSE	TRUE	FALSE	0
cg11298786	FALSE	FALSE	TRUE	FALSE	0
cg05940691	FALSE	FALSE	TRUE	FALSE	0
cg12869659	FALSE	FALSE	TRUE	FALSE	0
cg23028740	FALSE	FALSE	TRUE	FALSE	0
cg00522231	FALSE	FALSE	TRUE	FALSE	0
cg01752203	FALSE	FALSE	TRUE	FALSE	0
cg23643435	FALSE	FALSE	TRUE	FALSE	0
cg01243072	FALSE	FALSE	TRUE	FALSE	0
cg07589899	FALSE	FALSE	TRUE	FALSE	0
cg10855531	FALSE	FALSE	TRUE	FALSE	0
cg22943590	FALSE	FALSE	TRUE	FALSE	0
cg23398076	FALSE	FALSE	TRUE	FALSE	0
cg12082609	FALSE	FALSE	TRUE	FALSE	0
cg15149655	FALSE	FALSE	TRUE	FALSE	0
cg00017842	FALSE	FALSE	TRUE	FALSE	0
cg22061831	FALSE	FALSE	TRUE	FALSE	0
cg12757011	FALSE	FALSE	TRUE	FALSE	0
cg00760938	FALSE	FALSE	TRUE	FALSE	0
cg23077820	FALSE	FALSE	TRUE	FALSE	0
cg08166272	FALSE	FALSE	TRUE	FALSE	0
cg23462687	FALSE	FALSE	TRUE	FALSE	0
cg20669012	FALSE	FALSE	TRUE	FALSE	0
cg03183882	FALSE	FALSE	TRUE	FALSE	0
cg15910502	FALSE	FALSE	TRUE	FALSE	0
cg02244028	FALSE	FALSE	TRUE	FALSE	0
cg24888989	FALSE	FALSE	TRUE	FALSE	0
cg00702638	FALSE	FALSE	TRUE	FALSE	0
cg07303143	FALSE	FALSE	TRUE	FALSE	0
cg16933388	FALSE	FALSE	TRUE	FALSE	0
cg11205552	FALSE	FALSE	TRUE	FALSE	0
cg17321954	FALSE	FALSE	TRUE	FALSE	0
cg06796779	FALSE	FALSE	TRUE	FALSE	0
cg18303397	FALSE	FALSE	TRUE	FALSE	0
cg06737494	FALSE	FALSE	TRUE	FALSE	0
cg01059398	FALSE	FALSE	TRUE	FALSE	0
cg26824216	FALSE	FALSE	TRUE	FALSE	0
cg07110949	FALSE	FALSE	TRUE	FALSE	0
cg10699857	FALSE	FALSE	TRUE	FALSE	0
cg05024939	FALSE	FALSE	TRUE	FALSE	0
cg06690548	FALSE	FALSE	TRUE	FALSE	0
cg24843443	FALSE	FALSE	TRUE	FALSE	0
cg03364683	FALSE	FALSE	TRUE	FALSE	0
cg21815258	FALSE	FALSE	TRUE	FALSE	0
cg12608692	FALSE	FALSE	TRUE	FALSE	0
cg20755989	FALSE	FALSE	TRUE	FALSE	0
cg12238343	FALSE	FALSE	TRUE	FALSE	0
cg02328239	FALSE	FALSE	TRUE	FALSE	0
cg21878650	FALSE	FALSE	TRUE	FALSE	0
cg10837404	FALSE	FALSE	TRUE	FALSE	0
cg01883408	FALSE	FALSE	TRUE	FALSE	0
cg06448705	FALSE	FALSE	TRUE	FALSE	0
cg26843711	FALSE	FALSE	TRUE	FALSE	0
cg08587542	FALSE	FALSE	TRUE	FALSE	0
cg16281600	FALSE	FALSE	TRUE	FALSE	0
cg03555227	FALSE	FALSE	TRUE	FALSE	0
cg14345676	FALSE	FALSE	TRUE	FALSE	0
cg23375552	FALSE	FALSE	TRUE	FALSE	0
cg21572722	FALSE	FALSE	TRUE	FALSE	0
cg00194146	FALSE	FALSE	TRUE	FALSE	0
cg01527307	FALSE	FALSE	TRUE	FALSE	0
cg10699171	FALSE	FALSE	TRUE	FALSE	0
cg04424621	FALSE	FALSE	TRUE	FALSE	0
cg02281167	FALSE	FALSE	TRUE	FALSE	0
cg06462220	FALSE	FALSE	TRUE	FALSE	0
cg08420066	FALSE	FALSE	TRUE	FALSE	0
cg12753631	FALSE	FALSE	TRUE	FALSE	0
cg18501647	FALSE	FALSE	TRUE	FALSE	0
cg10192196	FALSE	FALSE	TRUE	FALSE	0
cg03894990	FALSE	FALSE	TRUE	FALSE	0
cg01740766	FALSE	FALSE	TRUE	FALSE	0
cg16255583	FALSE	FALSE	TRUE	FALSE	0
cg04642300	FALSE	FALSE	TRUE	FALSE	0
cg17266282	FALSE	FALSE	TRUE	FALSE	0
cg00073460	FALSE	FALSE	TRUE	FALSE	0
cg16333846	FALSE	FALSE	TRUE	FALSE	0
cg05468948	FALSE	FALSE	TRUE	FALSE	0
cg00795927	FALSE	FALSE	TRUE	FALSE	0
cg22372849	FALSE	FALSE	TRUE	FALSE	0
cg16012294	FALSE	FALSE	TRUE	FALSE	0
cg27009703	FALSE	FALSE	TRUE	FALSE	0
cg11671968	FALSE	FALSE	TRUE	FALSE	0
cg26312920	FALSE	FALSE	TRUE	FALSE	0
cg18442362	FALSE	FALSE	TRUE	FALSE	0
cg23857078	FALSE	FALSE	TRUE	FALSE	0
cg09436502	FALSE	FALSE	TRUE	FALSE	0
cg00503840	FALSE	FALSE	TRUE	FALSE	0
cg02383785	FALSE	FALSE	TRUE	FALSE	0
cg02821342	FALSE	FALSE	TRUE	FALSE	0
cg20397034	FALSE	FALSE	TRUE	FALSE	0
cg08280936	FALSE	FALSE	TRUE	FALSE	0
cg18769120	FALSE	FALSE	TRUE	FALSE	0
cg19859445	FALSE	FALSE	TRUE	FALSE	0
cg18267374	FALSE	FALSE	TRUE	FALSE	0
cg00582628	FALSE	FALSE	TRUE	FALSE	0
cg19497517	FALSE	FALSE	TRUE	FALSE	0
cg13586038	FALSE	FALSE	TRUE	FALSE	0
cg24046474	FALSE	FALSE	TRUE	FALSE	0
cg14059835	FALSE	FALSE	TRUE	FALSE	0
cg10570177	FALSE	FALSE	TRUE	FALSE	0
cg13734401	FALSE	FALSE	TRUE	FALSE	0
cg06231995	FALSE	FALSE	TRUE	FALSE	0
cg14411282	FALSE	FALSE	TRUE	FALSE	0
cg23754392	FALSE	FALSE	TRUE	FALSE	0
cg06908778	FALSE	FALSE	TRUE	FALSE	0
cg18738190	FALSE	FALSE	TRUE	FALSE	0
cg09671951	FALSE	FALSE	TRUE	FALSE	0
cg06888746	FALSE	FALSE	TRUE	FALSE	0
cg13848598	FALSE	FALSE	TRUE	FALSE	0
cg07906193	FALSE	FALSE	TRUE	FALSE	0
cg10825530	FALSE	FALSE	TRUE	FALSE	0
cg20654468	FALSE	FALSE	TRUE	FALSE	0
cg21992250	FALSE	FALSE	TRUE	FALSE	0
cg15015340	FALSE	FALSE	TRUE	FALSE	0
cg22843803	FALSE	FALSE	TRUE	FALSE	0
cg02532488	FALSE	FALSE	TRUE	FALSE	0
cg20063906	FALSE	FALSE	TRUE	FALSE	0
cg25969122	FALSE	FALSE	TRUE	FALSE	0
cg18633600	FALSE	FALSE	TRUE	FALSE	0
cg08622677	FALSE	FALSE	TRUE	FALSE	0
cg25719851	FALSE	FALSE	TRUE	FALSE	0
cg21747310	FALSE	FALSE	TRUE	FALSE	0
cg13909661	FALSE	FALSE	TRUE	FALSE	0
cg15405572	FALSE	FALSE	TRUE	FALSE	0
cg08993878	FALSE	FALSE	TRUE	FALSE	0
cg22827210	FALSE	FALSE	TRUE	FALSE	0
cg03670162	FALSE	FALSE	TRUE	FALSE	0
cg21907579	FALSE	FALSE	TRUE	FALSE	0
cg20404336	FALSE	FALSE	TRUE	FALSE	0
cg18582260	FALSE	FALSE	TRUE	FALSE	0
cg22179082	FALSE	FALSE	TRUE	FALSE	0
cg20102280	FALSE	FALSE	TRUE	FALSE	0
cg13767001	FALSE	FALSE	TRUE	FALSE	0
cg23389651	FALSE	FALSE	TRUE	FALSE	0
cg07115626	FALSE	FALSE	TRUE	FALSE	0
cg18771300	FALSE	FALSE	TRUE	FALSE	0
cg13027206	FALSE	FALSE	TRUE	FALSE	0
cg15480367	FALSE	FALSE	TRUE	FALSE	0
cg12177001	FALSE	FALSE	TRUE	FALSE	0
cg14334310	FALSE	FALSE	TRUE	FALSE	0
cg03361973	FALSE	FALSE	TRUE	FALSE	0
cg04858164	FALSE	FALSE	TRUE	FALSE	0
cg25005357	FALSE	FALSE	TRUE	FALSE	0
cg08454546	FALSE	FALSE	TRUE	FALSE	0
cg15188939	FALSE	FALSE	TRUE	FALSE	0
cg20540209	FALSE	FALSE	TRUE	FALSE	0
cg09183146	FALSE	FALSE	TRUE	FALSE	0
cg00454305	FALSE	FALSE	TRUE	FALSE	0
cg26974444	FALSE	FALSE	TRUE	FALSE	0
cg06112560	FALSE	FALSE	TRUE	FALSE	0
cg09155044	FALSE	FALSE	TRUE	FALSE	0
cg04031656	FALSE	FALSE	TRUE	FALSE	0
cg03746976	FALSE	FALSE	TRUE	FALSE	0
cg18693704	FALSE	FALSE	TRUE	FALSE	0
cg00658652	FALSE	FALSE	TRUE	FALSE	0
cg03486383	FALSE	FALSE	TRUE	FALSE	0
cg02228185	FALSE	FALSE	TRUE	FALSE	0
cg23668631	FALSE	FALSE	TRUE	FALSE	0
cg14522800	FALSE	FALSE	TRUE	FALSE	0
cg25135555	FALSE	FALSE	TRUE	FALSE	0
cg11896923	FALSE	FALSE	TRUE	FALSE	0
cg22507023	FALSE	FALSE	TRUE	FALSE	0
cg13093111	FALSE	FALSE	TRUE	FALSE	0
cg13683374	FALSE	FALSE	TRUE	FALSE	0
cg03643998	FALSE	FALSE	TRUE	FALSE	0
cg25436157	FALSE	FALSE	TRUE	FALSE	0
cg24217948	FALSE	FALSE	TRUE	FALSE	0
cg12459502	FALSE	FALSE	TRUE	FALSE	0
cg11766468	FALSE	FALSE	TRUE	FALSE	0
cg10586358	FALSE	FALSE	TRUE	FALSE	0
cg17861230	FALSE	FALSE	TRUE	FALSE	0
cg10498798	FALSE	FALSE	TRUE	FALSE	0
cg27212234	FALSE	FALSE	TRUE	FALSE	0
cg21944491	FALSE	FALSE	TRUE	FALSE	0
cg21940708	FALSE	FALSE	TRUE	FALSE	0
cg15811427	FALSE	FALSE	TRUE	FALSE	0
cg19702785	FALSE	FALSE	TRUE	FALSE	0
cg12303084	FALSE	FALSE	TRUE	FALSE	0
cg09428349	FALSE	FALSE	TRUE	FALSE	0
cg10636297	FALSE	FALSE	TRUE	FALSE	0
cg16612562	FALSE	FALSE	TRUE	FALSE	0
cg19015086	FALSE	FALSE	TRUE	FALSE	0
cg21205978	FALSE	FALSE	TRUE	FALSE	0
cg01949403	FALSE	FALSE	TRUE	FALSE	0
cg25459323	FALSE	FALSE	TRUE	FALSE	0
cg00343092	FALSE	FALSE	TRUE	FALSE	0
cg00347775	FALSE	FALSE	TRUE	FALSE	0
cg07016730	FALSE	FALSE	TRUE	FALSE	0

## Sheet: cis-associations per gene
The following table contains the cis-associations, ordered by gene.
Column A and B contain the ENSEMBL IDs and gene symbols of the cis-genes, column C shows the number of clock CpGs significantly associating with the gene, and column D shows thei names.
Ensembl ID	Gene symbol	Number of associations	Associating clock CpGs
ENSG00000213762	ZNF134	5	cg01644850,cg03234186,cg12506930,cg06458239,cg10729426
ENSG00000182257	C22orf26	5	cg26394940,cg13269407,cg24349631,cg27131176,cg22982767
ENSG00000077327	SPAG6	4	cg01364769,cg17782713,cg18537454,cg12490835
ENSG00000174807	CD248	4	cg11067179,cg22213242,cg06419846,cg05496363
ENSG00000171649	ZIK1	4	cg01644850,cg06458239,cg10729426,cg21911021
ENSG00000197182	FLJ27365	4	cg26394940,cg13269407,cg24349631,cg27131176
ENSG00000198353	HOXC4	3	cg18473521,cg15648389,cg08900043
ENSG00000121417	ZNF211	3	cg01644850,cg03234186,cg12506930
ENSG00000204519	ZNF551	3	cg01644850,cg03234186,cg12506930
ENSG00000268948	AC004017.1	3	cg01644850,cg03234186,cg12506930
ENSG00000179909	ZNF154	3	cg01644850,cg03234186,cg12506930
ENSG00000083814	ZNF671	3	cg01644850,cg03234186,cg12506930
ENSG00000116819	TFAP2E	2	cg26372517,cg14962509
ENSG00000184838	PRR16	2	cg06526721,cg01256539
ENSG00000171604	CXXC5	2	cg19505546,cg10495047
ENSG00000253731	PCDHGA6	2	cg07717903,cg12145907
ENSG00000253537	PCDHGA7	2	cg07717903,cg12145907
ENSG00000253305	PCDHGB6	2	cg07717903,cg12145907
ENSG00000253846	PCDHGA10	2	cg07717903,cg12145907
ENSG00000168477	TNXB	2	cg07810190,cg04749507
ENSG00000134539	KLRD1	2	cg13828440,cg26986871
ENSG00000172789	HOXC5	2	cg18473521,cg15648389
ENSG00000213809	KLRK1	2	cg13828440,cg26986871
ENSG00000255819	KLRC4-KLRK1	2	cg13828440,cg26986871
ENSG00000131634	TMEM204	2	cg03163545,cg00241664
ENSG00000140986	RPL3L	2	cg02871659,cg00991848
ENSG00000166816	LDHD	2	cg07320140,cg03991512
ENSG00000154229	PRKCA	2	cg25909396,cg15519474
ENSG00000183647	ZNF530	2	cg03234186,cg12506930
ENSG00000152443	ZNF776	2	cg03234186,cg12506930
ENSG00000100097	LGALS1	2	cg19853760,cg27619353
ENSG00000162398	C1orf177	1	cg15089077
ENSG00000064886	CHI3L2	1	cg10045881
ENSG00000000460	C1orf112	1	cg01459453
ENSG00000162909	CAPN2	1	cg18310639
ENSG00000186197	EDARADD	1	cg09809672
ENSG00000116213	WRAP73	1	cg17163168
ENSG00000121310	ECHDC2	1	cg06335143
ENSG00000006555	TTC22	1	cg15089077
ENSG00000116133	DHCR24	1	cg27168858
ENSG00000134202	GSTM3	1	cg18933331
ENSG00000213171	LINGO4	1	cg03984502
ENSG00000143365	RORC	1	cg03984502
ENSG00000196407	THEM5	1	cg03984502
ENSG00000143552	NUP210L	1	cg11718162
ENSG00000174059	CD34	1	cg10501210
ENSG00000134321	RSAD2	1	cg10959651
ENSG00000151692	RNF144A	1	cg10959651
ENSG00000152127	MGAT5	1	cg08251036
ENSG00000150556	LYPD6B	1	cg13149736
ENSG00000003400	CASP10	1	cg12105450
ENSG00000079263	SP140	1	cg17607231
ENSG00000188011	CXXC11	1	cg19789753
ENSG00000134326	CMPK2	1	cg10959651
ENSG00000179528	LBX2	1	cg02154074
ENSG00000188389	PDCD1	1	cg19789753
ENSG00000170248	PDCD6IP	1	cg12941369
ENSG00000196345	ZKSCAN7	1	cg21867345
ENSG00000144792	ZNF660	1	cg21867345
ENSG00000186448	ZNF197	1	cg21867345
ENSG00000041880	PARP3	1	cg04474832
ENSG00000136068	FLNB	1	cg17338821
ENSG00000114631	PODXL2	1	cg03330058
ENSG00000114670	NEK11	1	cg02335441
ENSG00000177311	ZBTB38	1	cg09025210
ENSG00000196220	SRGAP3	1	cg25781123
ENSG00000182179	UBA7	1	cg19381811
ENSG00000163933	RFT1	1	cg03607117
ENSG00000163412	EIF4E3	1	cg22264409
ENSG00000072840	EVC	1	cg23239150
ENSG00000184985	SORCS2	1	cg21254939
ENSG00000178163	ZNF518B	1	cg23995914
ENSG00000063438	AHRR	1	cg24090911
ENSG00000113621	TXNDC15	1	cg22197830
ENSG00000153395	LPCAT1	1	cg22185977
ENSG00000164512	ANKRD55	1	cg19034084
ENSG00000184584	TMEM173	1	cg16983159
ENSG00000145945	FAM50B	1	cg01570885
ENSG00000204580	DDR1	1	cg03270204
ENSG00000137411	VARS2	1	cg03270204
ENSG00000232810	TNF	1	cg21467614
ENSG00000244731	C4A	1	cg07810190
ENSG00000224389	C4B	1	cg07810190
ENSG00000231852	CYP21A2	1	cg07810190
ENSG00000223865	HLA-DPB1	1	cg12939283
ENSG00000120437	ACAT2	1	cg13221458
ENSG00000204644	ZFP57	1	cg01176329
ENSG00000204531	POU5F1	1	cg16150435
ENSG00000204314	PRRT1	1	cg04749507
ENSG00000241106	HLA-DOB	1	cg04576021
ENSG00000231389	HLA-DPA1	1	cg12939283
ENSG00000124767	GLO1	1	cg26824091
ENSG00000164849	GPR146	1	cg08911208
ENSG00000136213	CHST12	1	cg06068163
ENSG00000058091	CDK14	1	cg21743182
ENSG00000158525	CPA5	1	cg13975369
ENSG00000106266	SNX8	1	cg22679120
ENSG00000105997	HOXA3	1	cg24169822
ENSG00000106004	HOXA5	1	cg24169822
ENSG00000078399	HOXA9	1	cg24169822
ENSG00000253293	HOXA10	1	cg24169822
ENSG00000106571	GLI3	1	cg14396995
ENSG00000006453	BAIAP2L1	1	cg15059474
ENSG00000106327	TFR2	1	cg15603896
ENSG00000244291	C7orf13	1	cg07927379
ENSG00000104728	ARHGEF10	1	cg26101086
ENSG00000147457	CHMP7	1	cg01031400
ENSG00000120915	EPHX2	1	cg24081819
ENSG00000235531	RP11-383H13.1	1	cg23710218
ENSG00000104267	CA2	1	cg22289837
ENSG00000177335	C8orf31	1	cg07770222
ENSG00000173530	TNFRSF10D	1	cg01031400
ENSG00000134013	LOXL2	1	cg05365729
ENSG00000178860	MSC	1	cg23710218
ENSG00000133731	IMPA1	1	cg07583137
ENSG00000197646	PDCD1LG2	1	cg07211259
ENSG00000167094	TTC16	1	cg06836406
ENSG00000197355	UAP1L1	1	cg26581729
ENSG00000185920	PTCH1	1	cg22073802
ENSG00000095397	DFNB31	1	cg21159778
ENSG00000123453	SARDH	1	cg13649056
ENSG00000107281	NPDC1	1	cg26581729
ENSG00000054179	ENTPD2	1	cg26581729
ENSG00000186193	SAPCD2	1	cg26581729
ENSG00000196139	AKR1C3	1	cg12530994
ENSG00000107551	RASSF4	1	cg04218760
ENSG00000197604	AC022532.1	1	cg04200607
ENSG00000148600	CDHR1	1	cg04126866
ENSG00000107447	DNTT	1	cg19935065
ENSG00000151632	AKR1C2	1	cg12530994
ENSG00000156574	NODAL	1	cg04200607
ENSG00000075826	SEC31B	1	cg25427880
ENSG00000108039	XPNPEP1	1	cg24838825
ENSG00000099204	ABLIM1	1	cg12649038
ENSG00000177697	CD151	1	cg12776156
ENSG00000214063	TSPAN4	1	cg12776156
ENSG00000130592	LSP1	1	cg05928581
ENSG00000130595	TNNT3	1	cg05928581
ENSG00000064201	TSPAN32	1	cg17627559
ENSG00000110651	CD81	1	cg17627559
ENSG00000166387	PPFIBP2	1	cg12934320
ENSG00000110455	ACCS	1	cg20240860
ENSG00000151348	EXT2	1	cg20240860
ENSG00000189057	FAM111B	1	cg26552743
ENSG00000131626	PPFIA1	1	cg18281842
ENSG00000137496	IL18BP	1	cg09383860
ENSG00000197798	FAM118B	1	cg01234063
ENSG00000110074	FOXRED1	1	cg01234063
ENSG00000183734	ASCL2	1	cg17627559
ENSG00000110665	C11orf21	1	cg17627559
ENSG00000184350	MRGPRE	1	cg01738984
ENSG00000166341	DCHS1	1	cg24126851
ENSG00000149115	TNKS1BP1	1	cg01511567
ENSG00000168056	LTBP3	1	cg08965235
ENSG00000174080	CTSF	1	cg24987259
ENSG00000151376	ME3	1	cg12328429
ENSG00000089692	LAG3	1	cg01820374
ENSG00000111674	ENO2	1	cg04604946
ENSG00000167553	TUBA1C	1	cg26311454
ENSG00000111666	CHPT1	1	cg03788004
ENSG00000205809	KLRC2	1	cg26986871
ENSG00000177425	PAWR	1	cg09418283
ENSG00000257242	C12orf79	1	cg09929187
ENSG00000102760	RGCC	1	cg23357533
ENSG00000139679	LPAR6	1	cg03646329
ENSG00000198208	RPS6KL1	1	cg09133026
ENSG00000054983	GALC	1	cg24058132
ENSG00000197119	SLC25A29	1	cg23709172
ENSG00000140105	WARS	1	cg18125510
ENSG00000183476	SH2D7	1	cg20761322
ENSG00000169918	OTUD7A	1	cg04875128
ENSG00000136425	CIB2	1	cg20761322
ENSG00000103723	AP3B2	1	cg20592391
ENSG00000127578	WFIKKN1	1	cg05542681
ENSG00000103260	METRN	1	cg16899442
ENSG00000103253	HAGHL	1	cg16899442
ENSG00000007516	BAIAP3	1	cg08949164
ENSG00000099377	HSD3B7	1	cg10917602
ENSG00000186187	ZNRF1	1	cg03991512
ENSG00000140961	OSGIN1	1	cg07978099
ENSG00000130731	C16orf13	1	cg05542681
ENSG00000127585	FBXL16	1	cg05542681
ENSG00000162004	CCDC78	1	cg05542681
ENSG00000103245	NARFL	1	cg05542681
ENSG00000187535	IFT140	1	cg00241664
ENSG00000167981	ZNF597	1	cg14654875
ENSG00000125170	DOK4	1	cg10453071
ENSG00000103335	PIEZO1	1	cg06007201
ENSG00000129219	PLD2	1	cg23808301
ENSG00000006740	ARHGAP44	1	cg26162695
ENSG00000198933	TBKBP1	1	cg06532163
ENSG00000006282	SPATA20	1	cg04267101
ENSG00000073350	LLGL2	1	cg04121983
ENSG00000175866	BAIAP2	1	cg11620135
ENSG00000141556	TBCD	1	cg23510258
ENSG00000178971	CTC1	1	cg04055490
ENSG00000006744	ELAC2	1	cg26162695
ENSG00000179598	PLD6	1	cg05590257
ENSG00000205045	SLFN12L	1	cg12788037
ENSG00000132481	TRIM47	1	cg10644544
ENSG00000181409	AATK	1	cg11620135
ENSG00000154655	L3MBTL4	1	cg23718736
ENSG00000104976	SNAPC2	1	cg14074174
ENSG00000188283	ZNF383	1	cg12948621
ENSG00000181666	HKR1	1	cg12948621
ENSG00000105369	CD79A	1	cg05921699
ENSG00000130529	TRPM4	1	cg27016307
ENSG00000152439	ZNF773	1	cg06458239
ENSG00000121406	ZNF549	1	cg06458239
ENSG00000176293	ZNF135	1	cg04684267
ENSG00000171606	ZNF274	1	cg04684267
ENSG00000198131	ZNF544	1	cg04684267
ENSG00000080573	COL5A3	1	cg23889772
ENSG00000087076	HSD17B14	1	cg15974053
ENSG00000170909	OSCAR	1	cg07455279
ENSG00000105619	TFPT	1	cg07455279
ENSG00000167608	TMC4	1	cg07455279
ENSG00000197128	ZNF772	1	cg06458239
ENSG00000121413	ZSCAN18	1	cg04684267
ENSG00000181894	ZNF329	1	cg04684267
ENSG00000125534	PPDPF	1	cg14010720
ENSG00000101004	NINL	1	cg17729667
ENSG00000101213	PTK6	1	cg14010720
ENSG00000198276	UCKL1	1	cg23159704
ENSG00000196700	ZNF512B	1	cg23159704
ENSG00000130590	SAMD10	1	cg00805193
ENSG00000166979	EVA1C	1	cg27544190
ENSG00000159267	HLCS	1	cg13460409
ENSG00000100285	NEFH	1	cg05516505
ENSG00000100106	TRIOBP	1	cg12379720
ENSG00000177096	FAM109B	1	cg27187881
ENSG00000183172	SMDT1	1	cg27187881
ENSG00000100290	BIK	1	cg26453588
ENSG00000183307	CECR6	1	cg12373771
ENSG00000100027	YPEL1	1	cg13409704
ENSG00000130489	SCO2	1	cg17285325
ENSG00000187961	KLHL17	0
ENSG00000187583	PLEKHN1	0
ENSG00000187608	ISG15	0
ENSG00000188157	AGRN	0
ENSG00000162571	TTLL10	0
ENSG00000176022	B3GALT6	0
ENSG00000162572	SCNN1D	0
ENSG00000169972	PUSL1	0
ENSG00000224051	GLTPD1	0
ENSG00000169962	TAS1R3	0
ENSG00000224870	RP4-758J18.2	0
ENSG00000215915	ATAD3C	0
ENSG00000160072	ATAD3B	0
ENSG00000197785	ATAD3A	0
ENSG00000215014	AL645728.1	0
ENSG00000197530	MIB2	0
ENSG00000189409	MMP23B	0
ENSG00000169885	CALML6	0
ENSG00000187730	GABRD	0
ENSG00000067606	PRKCZ	0
ENSG00000269554	AL590822.2	0
ENSG00000157933	SKI	0
ENSG00000157916	RER1	0
ENSG00000149527	PLCH2	0
ENSG00000157873	TNFRSF14	0
ENSG00000157870	FAM213B	0
ENSG00000142611	PRDM16	0
ENSG00000130762	ARHGEF16	0
ENSG00000158109	TPRG1L	0
ENSG00000078900	TP73	0
ENSG00000235169	SMIM1	0
ENSG00000169598	DFFB	0
ENSG00000196581	AJAP1	0
ENSG00000069424	KCNAB2	0
ENSG00000158286	RNF207	0
ENSG00000187017	ESPN	0
ENSG00000173662	TAS1R1	0
ENSG00000204859	ZBTB48	0
ENSG00000116273	PHF13	0
ENSG00000041988	THAP3	0
ENSG00000171735	CAMTA1	0
ENSG00000049245	VAMP3	0
ENSG00000049246	PER3	0
ENSG00000116288	PARK7	0
ENSG00000162426	SLC45A1	0
ENSG00000131686	CA6	0
ENSG00000049239	H6PD	0
ENSG00000171621	SPSB1	0
ENSG00000171612	SLC25A33	0
ENSG00000188807	TMEM201	0
ENSG00000171608	PIK3CD	0
ENSG00000173614	NMNAT1	0
ENSG00000162444	RBP7	0
ENSG00000130939	UBE4B	0
ENSG00000054523	KIF1B	0
ENSG00000142657	PGD	0
ENSG00000175279	APITD1	0
ENSG00000241563	CORT	0
ENSG00000142655	PEX14	0
ENSG00000120948	TARDBP	0
ENSG00000120942	UBIAD1	0
ENSG00000204624	PTCHD2	0
ENSG00000132879	FBXO44	0
ENSG00000116663	FBXO6	0
ENSG00000162490	DRAXIN	0
ENSG00000177674	AGTRAP	0
ENSG00000011021	CLCN6	0
ENSG00000083444	PLOD1	0
ENSG00000116688	MFN2	0
ENSG00000116691	MIIP	0
ENSG00000120949	TNFRSF8	0
ENSG00000028137	TNFRSF1B	0
ENSG00000048707	VPS13D	0
ENSG00000116731	PRDM2	0
ENSG00000189337	KAZN	0
ENSG00000171729	TMEM51	0
ENSG00000142621	FHAD1	0
ENSG00000142634	EFHD2	0
ENSG00000162438	CTRC	0
ENSG00000215704	CELA2B	0
ENSG00000116138	DNAJC16	0
ENSG00000197312	DDI2	0
ENSG00000116786	PLEKHM2	0
ENSG00000162461	SLC25A34	0
ENSG00000065526	SPEN	0
ENSG00000055070	SZRD1	0
ENSG00000157191	NECAP2	0
ENSG00000058453	CROCC	0
ENSG00000159339	PADI4	0
ENSG00000074964	ARHGEF10L	0
ENSG00000179023	KLHDC7A	0
ENSG00000053372	MRTO4	0
ENSG00000040487	PQLC2	0
ENSG00000173436	MINOS1	0
ENSG00000158747	NBL1	0
ENSG00000158748	HTR6	0
ENSG00000169914	OTUD3	0
ENSG00000162543	UBXN10	0
ENSG00000158816	VWA5B1	0
ENSG00000158825	CDA	0
ENSG00000158828	PINK1	0
ENSG00000142794	NBPF3	0
ENSG00000162551	ALPL	0
ENSG00000187942	LDLRAD2	0
ENSG00000070831	CDC42	0
ENSG00000184677	ZBTB40	0
ENSG00000173372	C1QA	0
ENSG00000159189	C1QC	0
ENSG00000173369	C1QB	0
ENSG00000133216	EPHB2	0
ENSG00000004487	KDM1A	0
ENSG00000249087	C1orf213	0
ENSG00000197880	MDS2	0
ENSG00000142676	RPL11	0
ENSG00000011007	TCEB3	0
ENSG00000057757	PITHD1	0
ENSG00000011009	LYPLA2	0
ENSG00000189266	PNRC2	0
ENSG00000158055	GRHL3	0
ENSG00000001461	NIPAL3	0
ENSG00000117602	RCAN3	0
ENSG00000133226	SRRM1	0
ENSG00000169504	CLIC4	0
ENSG00000187010	RHD	0
ENSG00000183726	TMEM50A	0
ENSG00000204178	TMEM57	0
ENSG00000157978	LDLRAP1	0
ENSG00000117643	MAN1C1	0
ENSG00000162430	SEPN1	0
ENSG00000117640	MTFR1L	0
ENSG00000175087	PDIK1L	0
ENSG00000142684	ZNF593	0
ENSG00000142675	CNKSR1	0
ENSG00000130695	CEP85	0
ENSG00000142669	SH3BGRL3	0
ENSG00000169442	CD52	0
ENSG00000117682	DHDDS	0
ENSG00000198830	HMGN2	0
ENSG00000117676	RPS6KA1	0
ENSG00000117713	ARID1A	0
ENSG00000060642	PIGV	0
ENSG00000204160	ZDHHC18	0
ENSG00000175793	SFN	0
ENSG00000090273	NUDC	0
ENSG00000253368	TRNP1	0
ENSG00000142784	WDTC1	0
ENSG00000186501	TMEM222	0
ENSG00000142765	SYTL1	0
ENSG00000181773	GPR3	0
ENSG00000009780	FAM76A	0
ENSG00000117758	STX12	0
ENSG00000117751	PPP1R8	0
ENSG00000130775	THEMIS2	0
ENSG00000130768	SMPDL3B	0
ENSG00000158156	XKR8	0
ENSG00000130770	ATPIF1	0
ENSG00000130766	SESN2	0
ENSG00000130772	MED18	0
ENSG00000204138	PHACTR4	0
ENSG00000180198	RCC1	0
ENSG00000180098	TRNAU1AP	0
ENSG00000188060	RAB42	0
ENSG00000162419	GMEB1	0
ENSG00000198492	YTHDF2	0
ENSG00000159023	EPB41	0
ENSG00000060656	PTPRU	0
ENSG00000121766	ZCCHC17	0
ENSG00000168528	SERINC2	0
ENSG00000121764	HCRTR1	0
ENSG00000212673	AL136115.1	0
ENSG00000121774	KHDRBS1	0
ENSG00000121775	TMEM39B	0
ENSG00000025800	KPNA6	0
ENSG00000084652	TXLNA	0
ENSG00000160050	CCDC28B	0
ENSG00000160051	IQCC	0
ENSG00000222046	DCDC2B	0
ENSG00000084623	EIF3I	0
ENSG00000183615	FAM167B	0
ENSG00000182866	LCK	0
ENSG00000116478	HDAC1	0
ENSG00000162526	TSSK3	0
ENSG00000162521	RBBP4	0
ENSG00000162522	KIAA1522	0
ENSG00000116497	S100PBP	0
ENSG00000121905	HPCA	0
ENSG00000267885	FKSG48	0
ENSG00000142920	ADC	0
ENSG00000160094	ZNF362	0
ENSG00000121903	ZSCAN20	0
ENSG00000189280	GJB5	0
ENSG00000187513	GJA4	0
ENSG00000197056	ZMYM1	0
ENSG00000146463	ZMYM4	0
ENSG00000020129	NCDN	0
ENSG00000134698	AGO4	0
ENSG00000092847	AGO1	0
ENSG00000126070	AGO3	0
ENSG00000092850	TEKT2	0
ENSG00000116863	ADPRHL2	0
ENSG00000116871	MAP7D1	0
ENSG00000054118	THRAP3	0
ENSG00000214193	SH3D21	0
ENSG00000116883	RP11-268J15.5	0
ENSG00000163874	ZC3H12A	0
ENSG00000163879	DNALI1	0
ENSG00000134690	CDCA8	0
ENSG00000185090	MANEAL	0
ENSG00000197982	C1orf122	0
ENSG00000183520	UTP11L	0
ENSG00000174574	AKIRIN1	0
ENSG00000168653	NDUFS5	0
ENSG00000127603	MACF1	0
ENSG00000255103	KIAA0754	0
ENSG00000183682	BMP8A	0
ENSG00000084072	PPIE	0
ENSG00000168389	MFSD2A	0
ENSG00000131236	CAP1	0
ENSG00000117000	RLF	0
ENSG00000084073	ZMPSTE24	0
ENSG00000084070	SMAP2	0
ENSG00000187801	ZFP69B	0
ENSG00000187815	ZFP69	0
ENSG00000164002	EXO5	0
ENSG00000117010	ZNF684	0
ENSG00000066136	NFYC	0
ENSG00000117013	KCNQ4	0
ENSG00000171793	CTPS1	0
ENSG00000204060	FOXO6	0
ENSG00000177181	RIMKLA	0
ENSG00000127125	PPCS	0
ENSG00000186409	CCDC30	0
ENSG00000171960	PPIH	0
ENSG00000065978	YBX1	0
ENSG00000164008	C1orf50	0
ENSG00000164010	ERMAP	0
ENSG00000164011	ZNF691	0
ENSG00000243710	WDR65	0
ENSG00000179178	TMEM125	0
ENSG00000066056	TIE1	0
ENSG00000117400	MPL	0
ENSG00000117399	CDC20	0
ENSG00000198198	SZT2	0
ENSG00000142949	PTPRF	0
ENSG00000066135	KDM4A	0
ENSG00000126091	ST3GAL3	0
ENSG00000117407	ARTN	0
ENSG00000117408	IPO13	0
ENSG00000132768	DPH2	0
ENSG00000117410	ATP6V0B	0
ENSG00000117411	B4GALT2	0
ENSG00000159214	CCDC24	0
ENSG00000178028	DMAP1	0
ENSG00000187147	RNF220	0
ENSG00000198520	C1orf228	0
ENSG00000142945	KIF2C	0
ENSG00000142937	RPS8	0
ENSG00000173846	PLK3	0
ENSG00000222009	BTBD19	0
ENSG00000126088	UROD	0
ENSG00000186603	HPDL	0
ENSG00000132773	TOE1	0
ENSG00000132763	MMACHC	0
ENSG00000117448	AKR1A1	0
ENSG00000132780	NASP	0
ENSG00000159596	TMEM69	0
ENSG00000086015	MAST2	0
ENSG00000117472	TSPAN1	0
ENSG00000085999	RAD54L	0
ENSG00000173660	UQCRH	0
ENSG00000117481	NSUN4	0
ENSG00000117480	FAAH	0
ENSG00000142973	CYP4B1	0
ENSG00000162368	CMPK1	0
ENSG00000186564	FOXD2	0
ENSG00000117834	SLC5A9	0
ENSG00000123080	CDKN2C	0
ENSG00000123091	RNF11	0
ENSG00000117859	OSBPL9	0
ENSG00000134717	BTF3L4	0
ENSG00000157077	ZFYVE9	0
ENSG00000134748	PRPF38A	0
ENSG00000116157	GPX7	0
ENSG00000182183	FAM159A	0
ENSG00000162378	ZYG11B	0
ENSG00000116171	SCP2	0
ENSG00000174348	PODN	0
ENSG00000157184	CPT2	0
ENSG00000211452	DIO1	0
ENSG00000116212	LRRC42	0
ENSG00000116205	TCEANC2	0
ENSG00000212670	AL161915.1	0
ENSG00000116221	MRPL37	0
ENSG00000198711	SSBP3-AS1	0
ENSG00000162390	ACOT11	0
ENSG00000184313	MROH7	0
ENSG00000243725	TTC4	0
ENSG00000162399	BSND	0
ENSG00000172456	FGGY	0
ENSG00000134709	HOOK1	0
ENSG00000162599	NFIA	0
ENSG00000132849	INADL	0
ENSG00000240563	L1TD1	0
ENSG00000162607	USP1	0
ENSG00000125703	ATG4C	0
ENSG00000088035	ALG6	0
ENSG00000203965	EFCAB7	0
ENSG00000079739	PGM1	0
ENSG00000185483	ROR1	0
ENSG00000158966	CACHD1	0
ENSG00000162437	RAVER2	0
ENSG00000162433	AK4	0
ENSG00000116675	DNAJC6	0
ENSG00000116678	LEPR	0
ENSG00000213625	LEPROT	0
ENSG00000184588	PDE4B	0
ENSG00000118473	SGIP1	0
ENSG00000152760	TCTEX1D1	0
ENSG00000198160	MIER1	0
ENSG00000162594	IL23R	0
ENSG00000081985	IL12RB2	0
ENSG00000116717	GADD45A	0
ENSG00000033122	LRRC7	0
ENSG00000116754	SRSF11	0
ENSG00000197568	HHLA3	0
ENSG00000116761	CTH	0
ENSG00000254685	FPGT	0
ENSG00000259030	FPGT-TNNI3K	0
ENSG00000162623	TYW3	0
ENSG00000117054	ACADM	0
ENSG00000137955	RABGGTB	0
ENSG00000057468	MSH4	0
ENSG00000184005	ST6GALNAC3	0
ENSG00000154027	AK5	0
ENSG00000180488	FAM73A	0
ENSG00000162614	NEXN	0
ENSG00000162616	DNAJB4	0
ENSG00000137960	GIPC2	0
ENSG00000122420	PTGFR	0
ENSG00000137959	IFI44L	0
ENSG00000137965	IFI44	0
ENSG00000142875	PRKACB	0
ENSG00000203943	SAMD13	0
ENSG00000117133	RPF1	0
ENSG00000162643	WDR63	0
ENSG00000097033	SH3GLB1	0
ENSG00000153936	HS2ST1	0
ENSG00000143013	LMO4	0
ENSG00000065243	PKN2	0
ENSG00000183347	GBP6	0
ENSG00000197147	LRRC8B	0
ENSG00000171488	LRRC8C	0
ENSG00000171492	LRRC8D	0
ENSG00000162664	ZNF326	0
ENSG00000097046	CDC7	0
ENSG00000172031	EPHX4	0
ENSG00000189195	BTBD8	0
ENSG00000069712	KIAA1107	0
ENSG00000203910	C1orf146	0
ENSG00000122484	RPAP2	0
ENSG00000122406	RPL5	0
ENSG00000143033	MTF2	0
ENSG00000122483	CCDC18	0
ENSG00000117505	DR1	0
ENSG00000137942	FNBP1L	0
ENSG00000117528	ABCD3	0
ENSG00000143036	SLC44A3	0
ENSG00000152078	TMEM56	0
ENSG00000122481	RWDD3	0
ENSG00000117569	PTBP2	0
ENSG00000162627	SNX7	0
ENSG00000162688	AGL	0
ENSG00000117620	SLC35A3	0
ENSG00000156875	HIAT1	0
ENSG00000122435	TRMT13	0
ENSG00000137996	RTCA	0
ENSG00000079335	CDC14A	0
ENSG00000181656	GPR88	0
ENSG00000162692	VCAM1	0
ENSG00000162695	SLC30A7	0
ENSG00000269175	AC093157.1	0
ENSG00000170989	S1PR1	0
ENSG00000185946	RNPC3	0
ENSG00000240038	AMY2B	0
ENSG00000198890	PRMT6	0
ENSG00000162631	NTNG1	0
ENSG00000162636	FAM102B	0
ENSG00000134186	PRPF38B	0
ENSG00000143107	FNDC7	0
ENSG00000116266	STXBP3	0
ENSG00000121957	GPSM2	0
ENSG00000215717	TMEM167B	0
ENSG00000116299	KIAA1324	0
ENSG00000031698	SARS	0
ENSG00000143126	CELSR2	0
ENSG00000162650	ATXN7L2	0
ENSG00000174151	CYB561D1	0
ENSG00000156097	GPR61	0
ENSG00000065135	GNAI3	0
ENSG00000116337	AMPD2	0
ENSG00000168765	GSTM4	0
ENSG00000213366	GSTM2	0
ENSG00000134184	GSTM1	0
ENSG00000134201	GSTM5	0
ENSG00000184371	CSF1	0
ENSG00000168710	AHCYL1	0
ENSG00000143093	STRIP1	0
ENSG00000116396	KCNC4	0
ENSG00000162775	RBM15	0
ENSG00000143119	CD53	0
ENSG00000134255	CEPT1	0
ENSG00000173947	PIFO	0
ENSG00000116459	ATP5F1	0
ENSG00000143110	C1orf162	0
ENSG00000116473	RAP1A	0
ENSG00000064703	DDX20	0
ENSG00000143079	CTTNBP2NL	0
ENSG00000134245	WNT2B	0
ENSG00000116489	CAPZA1	0
ENSG00000155363	MOV10	0
ENSG00000198799	LRIG2	0
ENSG00000081026	MAGI3	0
ENSG00000118655	DCLRE1B	0
ENSG00000163349	HIPK1	0
ENSG00000116774	OLFML3	0
ENSG00000134200	TSHB	0
ENSG00000173218	VANGL1	0
ENSG00000163393	SLC22A15	0
ENSG00000173212	MAB21L3	0
ENSG00000163399	ATP1A1	0
ENSG00000116824	CD2	0
ENSG00000134247	PTGFRN	0
ENSG00000134256	CD101	0
ENSG00000116830	TTF2	0
ENSG00000198162	MAN1A2	0
ENSG00000183508	FAM46C	0
ENSG00000065183	WDR3	0
ENSG00000092621	PHGDH	0
ENSG00000188610	FAM72B	0
ENSG00000231360	AL592284.1	0
ENSG00000168614	NBPF9	0
ENSG00000268172	AL590452.1	0
ENSG00000213240	NOTCH2NL	0
ENSG00000163386	NBPF10	0
ENSG00000117289	TXNIP	0
ENSG00000181039	ANKRD34A	0
ENSG00000152022	LIX1L	0
ENSG00000131795	RBM8A	0
ENSG00000131779	PEX11B	0
ENSG00000143127	ITGA10	0
ENSG00000198483	ANKRD35	0
ENSG00000131788	PIAS3	0
ENSG00000121848	RNF115	0
ENSG00000174827	PDZK1	0
ENSG00000186275	NBPF12	0
ENSG00000131778	CHD1L	0
ENSG00000116128	BCL9	0
ENSG00000188092	GPR89B	0
ENSG00000243452	NBPF15	0
ENSG00000203827	NBPF16	0
ENSG00000203815	FAM231D	0
ENSG00000150337	FCGR1A	0
ENSG00000184260	HIST2H2AC	0
ENSG00000178096	BOLA1	0
ENSG00000136631	VPS45	0
ENSG00000023902	PLEKHO1	0
ENSG00000118298	CA14	0
ENSG00000118292	C1orf54	0
ENSG00000159208	C1orf51	0
ENSG00000187145	MRPS21	0
ENSG00000117360	PRPF3	0
ENSG00000163125	RPRD2	0
ENSG00000143374	TARS2	0
ENSG00000143369	ECM1	0
ENSG00000143382	ADAMTSL4	0
ENSG00000143379	SETDB1	0
ENSG00000143412	ANXA9	0
ENSG00000143363	PRUNE	0
ENSG00000163141	BNIPL	0
ENSG00000143443	C1orf56	0
ENSG00000213190	MLLT11	0
ENSG00000143458	GABPB2	0
ENSG00000163154	TNFAIP8L2	0
ENSG00000163156	SCNM1	0
ENSG00000143398	PIP5K1A	0
ENSG00000159352	PSMD4	0
ENSG00000143373	ZNF687	0
ENSG00000159377	PSMB4	0
ENSG00000143375	CGN	0
ENSG00000143367	TUFT1	0
ENSG00000143376	SNX27	0
ENSG00000143450	OAZ3	0
ENSG00000163220	S100A9	0
ENSG00000160678	S100A1	0
ENSG00000160679	CHTOP	0
ENSG00000143553	SNAPIN	0
ENSG00000143624	INTS3	0
ENSG00000143554	SLC27A3	0
ENSG00000143578	CREB3L4	0
ENSG00000177954	RPS27	0
ENSG00000143569	UBAP2L	0
ENSG00000143575	HAX1	0
ENSG00000143595	AQP10	0
ENSG00000143515	ATP8B2	0
ENSG00000160712	IL6R	0
ENSG00000160716	CHRNB2	0
ENSG00000173207	CKS1B	0
ENSG00000160688	FLAD1	0
ENSG00000163352	LENEP	0
ENSG00000160685	ZBTB7B	0
ENSG00000163357	DCST1	0
ENSG00000143537	ADAM15	0
ENSG00000243364	EFNA4	0
ENSG00000143590	EFNA3	0
ENSG00000169242	EFNA1	0
ENSG00000169241	SLC50A1	0
ENSG00000163462	TRIM46	0
ENSG00000173171	MTX1	0
ENSG00000143630	HCN3	0
ENSG00000160752	FDPS	0
ENSG00000160753	RUSC1	0
ENSG00000125459	MSTO1	0
ENSG00000132676	DAP3	0
ENSG00000132718	SYT11	0
ENSG00000173080	RXFP4	0
ENSG00000116586	LAMTOR2	0
ENSG00000132698	RAB25	0
ENSG00000160789	LMNA	0
ENSG00000196189	SEMA4A	0
ENSG00000160785	SLC25A44	0
ENSG00000160783	PMF1	0
ENSG00000242252	BGLAP	0
ENSG00000163472	TMEM79	0
ENSG00000163467	TSACC	0
ENSG00000187862	TTC24	0
ENSG00000163382	APOA1BP	0
ENSG00000132692	BCAN	0
ENSG00000143303	RRNAD1	0
ENSG00000143294	PRCC	0
ENSG00000198400	NTRK1	0
ENSG00000187800	PEAR1	0
ENSG00000158473	CD1D	0
ENSG00000158477	CD1A	0
ENSG00000158481	CD1C	0
ENSG00000158488	CD1E	0
ENSG00000163563	MNDA	0
ENSG00000163564	PYHIN1	0
ENSG00000163565	IFI16	0
ENSG00000213088	DARC	0
ENSG00000179639	FCER1A	0
ENSG00000158716	DUSP23	0
ENSG00000181036	FCRL6	0
ENSG00000158714	SLAMF8	0
ENSG00000018625	ATP1A2	0
ENSG00000132681	ATP1A4	0
ENSG00000143318	CASQ1	0
ENSG00000162734	PEA15	0
ENSG00000162736	NCSTN	0
ENSG00000171786	NHLH1	0
ENSG00000162738	VANGL2	0
ENSG00000026751	SLAMF7	0
ENSG00000122224	LY9	0
ENSG00000268154	AL591806.1	0
ENSG00000162755	KLHDC9	0
ENSG00000158793	NIT1	0
ENSG00000143222	UFC1	0
ENSG00000143258	USP21	0
ENSG00000143224	PPOX	0
ENSG00000158864	NDUFS2	0
ENSG00000158869	FCER1G	0
ENSG00000158882	TOMM40L	0
ENSG00000248485	PCP4L1	0
ENSG00000143252	SDHC	0
ENSG00000143226	FCGR2A	0
ENSG00000173110	HSPA6	0
ENSG00000072694	FCGR2B	0
ENSG00000132185	FCRLA	0
ENSG00000162746	FCRLB	0
ENSG00000081721	DUSP12	0
ENSG00000118217	ATF6	0
ENSG00000198929	NOS1AP	0
ENSG00000239887	C1orf226	0
ENSG00000152332	UHMK1	0
ENSG00000117143	UAP1	0
ENSG00000162733	DDR2	0
ENSG00000132196	HSD17B7	0
ENSG00000143228	NUF2	0
ENSG00000185630	PBX1	0
ENSG00000143198	MGST3	0
ENSG00000143179	UCK2	0
ENSG00000143157	POGK	0
ENSG00000143190	POU2F1	0
ENSG00000198771	RCSD1	0
ENSG00000197965	MPZL1	0
ENSG00000143164	DCAF6	0
ENSG00000143155	TIPRL	0
ENSG00000213064	SFT2D2	0
ENSG00000143178	TBX19	0
ENSG00000143184	XCL1	0
ENSG00000143153	ATP1B1	0
ENSG00000117475	BLZF1	0
ENSG00000120370	GORAB	0
ENSG00000010932	FMO1	0
ENSG00000076258	FMO4	0
ENSG00000117523	PRRC2C	0
ENSG00000010165	METTL13	0
ENSG00000197959	DNM3	0
ENSG00000094975	SUCO	0
ENSG00000117560	FASLG	0
ENSG00000117592	PRDX6	0
ENSG00000076321	KLHL20	0
ENSG00000117593	DARS2	0
ENSG00000185278	ZBTB37	0
ENSG00000152061	RABGAP1L	0
ENSG00000116161	CACYBP	0
ENSG00000075391	RASAL2	0
ENSG00000213057	C1orf220	0
ENSG00000116191	RALGPS2	0
ENSG00000116199	FAM20B	0
ENSG00000186283	TOR3A	0
ENSG00000057252	SOAT1	0
ENSG00000143337	TOR1AIP1	0
ENSG00000135837	CEP350	0
ENSG00000116260	QSOX1	0
ENSG00000121454	LHX4	0
ENSG00000143324	XPR1	0
ENSG00000135835	KIAA1614	0
ENSG00000153029	MR1	0
ENSG00000162783	IER5	0
ENSG00000198216	CACNA1E	0
ENSG00000121446	RGSL1	0
ENSG00000135838	NPL	0
ENSG00000135829	DHX9	0
ENSG00000135862	LAMC1	0
ENSG00000116698	SMG7	0
ENSG00000143344	RGL1	0
ENSG00000198860	TSEN15	0
ENSG00000116667	C1orf21	0
ENSG00000121481	RNF2	0
ENSG00000116668	SWT1	0
ENSG00000143341	HMCN1	0
ENSG00000116690	PRG4	0
ENSG00000157181	C1orf27	0
ENSG00000262180	OCLM	0
ENSG00000116711	PLA2G4A	0
ENSG00000150681	RGS18	0
ENSG00000090104	RGS1	0
ENSG00000116741	RGS2	0
ENSG00000116747	TROVE2	0
ENSG00000134371	CDC73	0
ENSG00000000971	CFH	0
ENSG00000134376	CRB1	0
ENSG00000203724	C1orf53	0
ENSG00000151414	NEK7	0
ENSG00000081237	PTPRC	0
ENSG00000118200	CAMSAP2	0
ENSG00000170128	GPR25	0
ENSG00000163362	C1orf106	0
ENSG00000134369	NAV1	0
ENSG00000198700	IPO9	0
ENSG00000198892	SHISA4	0
ENSG00000134375	TIMM17A	0
ENSG00000176393	RNPEP	0
ENSG00000163435	ELF3	0
ENSG00000133067	LGR6	0
ENSG00000077157	PPP1R12B	0
ENSG00000163444	TMEM183A	0
ENSG00000143847	PPFIA4	0
ENSG00000163485	ADORA1	0
ENSG00000159388	BTG2	0
ENSG00000058668	ATP2B4	0
ENSG00000122188	LAX1	0
ENSG00000058673	ZC3H11A	0
ENSG00000257315	ZBED6	0
ENSG00000182004	SNRPE	0
ENSG00000143842	SOX13	0
ENSG00000198625	MDM4	0
ENSG00000163531	NFASC	0
ENSG00000133069	TMCC2	0
ENSG00000117266	CDK18	0
ENSG00000174514	MFSD4	0
ENSG00000196550	FAM72A	0
ENSG00000196188	CTSE	0
ENSG00000163486	SRGAP2	0
ENSG00000143466	IKBKE	0
ENSG00000136653	RASSF5	0
ENSG00000143479	DYRK3	0
ENSG00000162889	MAPKAPK2	0
ENSG00000162892	IL24	0
ENSG00000123836	PFKFB2	0
ENSG00000123843	C4BPB	0
ENSG00000123838	C4BPA	0
ENSG00000196352	CD55	0
ENSG00000117322	CR2	0
ENSG00000203710	CR1	0
ENSG00000197721	CR1L	0
ENSG00000117335	CD46	0
ENSG00000123689	G0S2	0
ENSG00000117594	HSD11B1	0
ENSG00000009790	TRAF3IP3	0
ENSG00000117597	DIEXF	0
ENSG00000054392	HHAT	0
ENSG00000117625	RCOR3	0
ENSG00000082512	TRAF5	0
ENSG00000143476	DTL	0
ENSG00000066027	PPP2R5A	0
ENSG00000117691	NENF	0
ENSG00000162772	ATF3	0
ENSG00000203705	TATDN3	0
ENSG00000162769	FLVCR1	0
ENSG00000143494	VASH2	0
ENSG00000136643	RPS6KC1	0
ENSG00000143499	SMYD2	0
ENSG00000117724	CENPF	0
ENSG00000136636	KCTD3	0
ENSG00000067533	RRP15	0
ENSG00000092969	TGFB2	0
ENSG00000143353	LYPLAL1	0
ENSG00000067704	IARS2	0
ENSG00000162817	C1orf115	0
ENSG00000117791	37316	0
ENSG00000186205	36951	0
ENSG00000136630	HLX	0
ENSG00000154305	MIA3	0
ENSG00000162819	BROX	0
ENSG00000197520	FAM177B	0
ENSG00000154309	DISP1	0
ENSG00000143756	FBXO28	0
ENSG00000143753	DEGS1	0
ENSG00000143771	CNIH4	0
ENSG00000143786	CNIH3	0
ENSG00000185842	DNAH14	0
ENSG00000203691	AC092811.1	0
ENSG00000143742	SRP9	0
ENSG00000143819	EPHX1	0
ENSG00000163041	H3F3A	0
ENSG00000185155	MIXL1	0
ENSG00000143801	PSEN2	0
ENSG00000163050	ADCK3	0
ENSG00000181450	ZNF678	0
ENSG00000143740	SNAP47	0
ENSG00000143761	ARF1	0
ENSG00000143774	GUK1	0
ENSG00000198835	GJC2	0
ENSG00000181873	IBA57	0
ENSG00000154358	OBSCN	0
ENSG00000196890	HIST3H2BB	0
ENSG00000168159	RNF187	0
ENSG00000116574	RHOU	0
ENSG00000168118	RAB4A	0
ENSG00000135763	URB2	0
ENSG00000143641	GALNT2	0
ENSG00000135775	COG2	0
ENSG00000173409	ARV1	0
ENSG00000119283	TRIM67	0
ENSG00000116906	GNPAT	0
ENSG00000010072	SPRTN	0
ENSG00000116918	TSNAX	0
ENSG00000162946	DISC1	0
ENSG00000212916	MAP10	0
ENSG00000135778	NTPCR	0
ENSG00000143674	MLK4	0
ENSG00000135750	KCNK1	0
ENSG00000183780	SLC35F3	0
ENSG00000168275	COA6	0
ENSG00000152904	GGPS1	0
ENSG00000116957	TBCE	0
ENSG00000077585	GPR137B	0
ENSG00000116977	LGALS8	0
ENSG00000116984	MTR	0
ENSG00000198626	RYR2	0
ENSG00000133019	CHRM3	0
ENSG00000117009	KMO	0
ENSG00000162843	WDR64	0
ENSG00000174371	EXO1	0
ENSG00000054282	SDCCAG8	0
ENSG00000179456	ZBTB18	0
ENSG00000173728	C1orf100	0
ENSG00000179397	C1orf101	0
ENSG00000121644	DESI2	0
ENSG00000203667	COX20	0
ENSG00000203666	EFCAB2	0
ENSG00000162849	KIF26B	0
ENSG00000162852	CNST	0
ENSG00000143653	SCCPDH	0
ENSG00000162711	NLRP3	0
ENSG00000169224	GCSAML	0
ENSG00000162722	TRIM58	0
ENSG00000238243	OR2W3	0
ENSG00000196071	OR2L13	0
ENSG00000171161	ZNF672	0
ENSG00000185220	PGBD2	0
ENSG00000237683	AL627309.1	0
ENSG00000188976	NOC2L	0
ENSG00000187642	C1orf170	0
ENSG00000188290	HES4	0
ENSG00000131591	C1orf159	0
ENSG00000186891	TNFRSF18	0
ENSG00000186827	TNFRSF4	0
ENSG00000078808	SDF4	0
ENSG00000184163	FAM132A	0
ENSG00000160087	UBE2J2	0
ENSG00000131584	ACAP3	0
ENSG00000127054	CPSF3L	0
ENSG00000107404	DVL1	0
ENSG00000162576	MXRA8	0
ENSG00000175756	AURKAIP1	0
ENSG00000221978	CCNL2	0
ENSG00000242485	MRPL20	0
ENSG00000235098	ANKRD65	0
ENSG00000205090	TMEM240	0
ENSG00000160075	SSU72	0
ENSG00000228594	C1orf233	0
ENSG00000248333	CDK11B	0
ENSG00000189339	SLC35E2B	0
ENSG00000008128	CDK11A	0
ENSG00000215790	SLC35E2	0
ENSG00000008130	NADK	0
ENSG00000078369	GNB1	0
ENSG00000178821	TMEM52	0
ENSG00000162585	C1orf86	0
ENSG00000203301	AL590822.1	0
ENSG00000116151	MORN1	0
ENSG00000157911	PEX10	0
ENSG00000157881	PANK4	0
ENSG00000142606	MMEL1	0
ENSG00000215912	TTC34	0
ENSG00000162591	MEGF6	0
ENSG00000130764	LRRC47	0
ENSG00000116198	CEP104	0
ENSG00000198912	C1orf174	0
ENSG00000131697	NPHP4	0
ENSG00000116254	CHD5	0
ENSG00000116251	RPL22	0
ENSG00000116237	ICMT	0
ENSG00000158292	GPR153	0
ENSG00000097021	ACOT7	0
ENSG00000215788	TNFRSF25	0
ENSG00000171680	PLEKHG5	0
ENSG00000162408	NOL9	0
ENSG00000162413	KLHL21	0
ENSG00000007923	DNAJC11	0
ENSG00000049247	UTS2	0
ENSG00000049249	TNFRSF9	0
ENSG00000116285	ERRFI1	0
ENSG00000142599	RERE	0
ENSG00000074800	ENO1	0
ENSG00000142583	SLC2A5	0
ENSG00000180758	GPR157	0
ENSG00000179840	C1orf200	0
ENSG00000171603	CLSTN1	0
ENSG00000178585	CTNNBIP1	0
ENSG00000162441	LZIC	0
ENSG00000160049	DFFA	0
ENSG00000130940	CASZ1	0
ENSG00000175262	C1orf127	0
ENSG00000009724	MASP2	0
ENSG00000116649	SRM	0
ENSG00000171824	EXOSC10	0
ENSG00000198793	MTOR	0
ENSG00000116661	FBXO2	0
ENSG00000116670	MAD2L2	0
ENSG00000177000	MTHFR	0
ENSG00000175206	NPPA	0
ENSG00000116685	KIAA2013	0
ENSG00000162496	DHRS3	0
ENSG00000132906	CASP9	0
ENSG00000116771	AGMAT	0
ENSG00000116809	ZBTB17	0
ENSG00000142627	EPHA2	0
ENSG00000142632	ARHGEF19	0
ENSG00000204377	C1orf134	0
ENSG00000132881	RSG1	0
ENSG00000037637	FBXO42	0
ENSG00000187144	SPATA21	0
ENSG00000219481	NBPF1	0
ENSG00000159363	ATP13A2	0
ENSG00000117118	SDHB	0
ENSG00000117115	PADI2	0
ENSG00000269468	AC004824.2	0
ENSG00000179051	RCC2	0
ENSG00000159423	ALDH4A1	0
ENSG00000169991	IFFO2	0
ENSG00000127481	UBR4	0
ENSG00000127463	EMC1	0
ENSG00000162482	AKR7A3	0
ENSG00000053371	AKR7A2	0
ENSG00000077549	CAPZB	0
ENSG00000162542	TMCO4	0
ENSG00000117215	PLA2G2D	0
ENSG00000187980	PLA2G2C	0
ENSG00000162545	CAMK2N1	0
ENSG00000090432	MUL1	0
ENSG00000244038	DDOST	0
ENSG00000117245	KIF17	0
ENSG00000127483	HP1BP3	0
ENSG00000075151	EIF4G3	0
ENSG00000117298	ECE1	0
ENSG00000076864	RAP1GAP	0
ENSG00000090686	USP48	0
ENSG00000142798	HSPG2	0
ENSG00000169641	LUZP1	0
ENSG00000125944	HNRNPR	0
ENSG00000125945	ZNF436	0
ENSG00000204219	TCEA3	0
ENSG00000088280	ASAP3	0
ENSG00000007968	E2F2	0
ENSG00000117318	ID3	0
ENSG00000117308	GALE	0
ENSG00000117305	HMGCL	0
ENSG00000179163	FUCA1	0
ENSG00000188822	CNR2	0
ENSG00000188529	SRSF10	0
ENSG00000185436	IFNLR1	0
ENSG00000001460	STPG1	0
ENSG00000020633	RUNX3	0
ENSG00000117614	SYF2	0
ENSG00000117616	C1orf63	0
ENSG00000188672	RHCE	0
ENSG00000223474	AL020996.1	0
ENSG00000127423	AUNIP	0
ENSG00000182749	PAQR7	0
ENSG00000117632	STMN1	0
ENSG00000158006	PAFAH2	0
ENSG00000158062	UBXN11	0
ENSG00000176092	AIM1L	0
ENSG00000176083	ZNF683	0
ENSG00000142751	GPN2	0
ENSG00000198746	GPATCH3	0
ENSG00000175707	C1orf172	0
ENSG00000158246	FAM46B	0
ENSG00000090020	SLC9A1	0
ENSG00000142733	MAP3K6	0
ENSG00000174950	CD164L2	0
ENSG00000158195	WASF2	0
ENSG00000126705	AHDC1	0
ENSG00000000938	FGR	0
ENSG00000126709	IFI6	0
ENSG00000117748	RPA2	0
ENSG00000158161	EYA3	0
ENSG00000169403	PTAFR	0
ENSG00000126698	DNAJC8	0
ENSG00000215902	AL353354.1	0
ENSG00000120656	TAF12	0
ENSG00000116350	SRSF4	0
ENSG00000116353	MECR	0
ENSG00000162510	MATN1	0
ENSG00000162511	LAPTM5	0
ENSG00000162512	SDC3	0
ENSG00000134644	PUM1	0
ENSG00000060688	SNRNP40	0
ENSG00000121769	FABP3	0
ENSG00000162517	PEF1	0
ENSG00000084636	COL16A1	0
ENSG00000121753	BAI2	0
ENSG00000134668	SPOCD1	0
ENSG00000184007	PTP4A2	0
ENSG00000160055	TMEM234	0
ENSG00000175130	MARCKSL1	0
ENSG00000225828	FAM229A	0
ENSG00000160058	BSDC1	0
ENSG00000176261	ZBTB8OS	0
ENSG00000162520	SYNC	0
ENSG00000134684	YARS	0
ENSG00000160097	FNDC5	0
ENSG00000121900	TMEM54	0
ENSG00000116514	RNF19B	0
ENSG00000004455	AK2	0
ENSG00000116525	TRIM62	0
ENSG00000184389	A3GALT2	0
ENSG00000134686	PHC2	0
ENSG00000163866	SMIM12	0
ENSG00000116544	DLGAP3	0
ENSG00000163867	ZMYM6	0
ENSG00000116560	SFPQ	0
ENSG00000142687	KIAA0319L	0
ENSG00000126067	PSMB2	0
ENSG00000142686	C1orf216	0
ENSG00000092853	CLSPN	0
ENSG00000171812	COL8A2	0
ENSG00000054116	TRAPPC3	0
ENSG00000142694	EVA1B	0
ENSG00000196182	STK40	0
ENSG00000181817	LSM10	0
ENSG00000116885	OSCP1	0
ENSG00000116898	MRPS15	0
ENSG00000119535	CSF3R	0
ENSG00000163875	MEAF6	0
ENSG00000163877	SNIP1	0
ENSG00000134697	GNL2	0
ENSG00000116922	C1orf109	0
ENSG00000183317	EPHA10	0
ENSG00000196449	YRDC	0
ENSG00000188786	MTF1	0
ENSG00000204084	INPP5B	0
ENSG00000183431	SF3A3	0
ENSG00000183386	FHL3	0
ENSG00000185668	POU3F1	0
ENSG00000116954	RRAGC	0
ENSG00000214114	MYCBP	0
ENSG00000158315	RHBDL2	0
ENSG00000090621	PABPC4	0
ENSG00000163909	HEYL	0
ENSG00000116983	HPCAL4	0
ENSG00000116985	BMP8B	0
ENSG00000198754	OXCT2	0
ENSG00000043514	TRIT1	0
ENSG00000116990	MYCL	0
ENSG00000131238	PPT1	0
ENSG00000049089	COL9A2	0
ENSG00000117016	RIMS3	0
ENSG00000179862	CITED4	0
ENSG00000171790	SLFNL1	0
ENSG00000010803	SCMH1	0
ENSG00000127124	HIVEP3	0
ENSG00000198815	FOXJ3	0
ENSG00000066185	ZMYND12	0
ENSG00000117385	LEPRE1	0
ENSG00000177868	CCDC23	0
ENSG00000117394	SLC2A1	0
ENSG00000117395	EBNA1BP2	0
ENSG00000066322	ELOVL1	0
ENSG00000159479	MED8	0
ENSG00000178922	HYI	0
ENSG00000196517	SLC6A9	0
ENSG00000117419	ERI3	0
ENSG00000126106	TMEM53	0
ENSG00000142959	BEST4	0
ENSG00000188396	TCTEX1D4	0
ENSG00000117425	PTCH2	0
ENSG00000070785	EIF2B3	0
ENSG00000126107	HECTD3	0
ENSG00000162415	ZSWIM5	0
ENSG00000132781	MUTYH	0
ENSG00000070759	TESK2	0
ENSG00000236624	CCDC163P	0
ENSG00000117450	PRDX1	0
ENSG00000159588	CCDC17	0
ENSG00000159592	GPBP1L1	0
ENSG00000197429	IPP	0
ENSG00000117461	PIK3R3	0
ENSG00000085998	POMGNT1	0
ENSG00000132128	LRRC41	0
ENSG00000079277	MKNK1	0
ENSG00000142961	MOB3C	0
ENSG00000123472	ATPAF1	0
ENSG00000159658	EFCAB14	0
ENSG00000162366	PDZK1IP1	0
ENSG00000162367	TAL1	0
ENSG00000123473	STIL	0
ENSG00000132122	SPATA6	0
ENSG00000162373	BEND5	0
ENSG00000185104	FAF1	0
ENSG00000085831	TTC39A	0
ENSG00000085832	EPS15	0
ENSG00000078618	NRD1	0
ENSG00000117862	TXNDC12	0
ENSG00000198841	KTI12	0
ENSG00000154222	CC2D1B	0
ENSG00000085840	ORC1	0
ENSG00000134744	ZCCHC11	0
ENSG00000162377	COA7	0
ENSG00000162383	SLC1A7	0
ENSG00000162384	C1orf123	0
ENSG00000162385	MAGOH	0
ENSG00000157193	LRP8	0
ENSG00000058804	NDC1	0
ENSG00000058799	YIPF1	0
ENSG00000081870	HSPB11	0
ENSG00000116209	TMEM59	0
ENSG00000248835	AL357673.1	0
ENSG00000215883	CYB5RL	0
ENSG00000157216	SSBP3	0
ENSG00000162391	FAM151A	0
ENSG00000162396	PARS2	0
ENSG00000162402	USP24	0
ENSG00000162407	PPAP2B	0
ENSG00000173406	DAB1	0
ENSG00000162600	OMA1	0
ENSG00000184292	TACSTD2	0
ENSG00000162601	MYSM1	0
ENSG00000177606	JUN	0
ENSG00000134716	CYP2J2	0
ENSG00000162604	TM2D1	0
ENSG00000116641	DOCK7	0
ENSG00000142856	ITGB3BP	0
ENSG00000162434	JAK1	0
ENSG00000152763	WDR78	0
ENSG00000116704	SLC35D1	0
ENSG00000142864	SERBP1	0
ENSG00000116729	WLS	0
ENSG00000024526	DEPDC1	0
ENSG00000066557	LRRC40	0
ENSG00000118454	ANKRD13C	0
ENSG00000050628	PTGER3	0
ENSG00000132485	ZRANB2	0
ENSG00000172260	NEGR1	0
ENSG00000162620	LRRIQ3	0
ENSG00000178965	C1orf173	0
ENSG00000116791	CRYZ	0
ENSG00000137968	SLC44A5	0
ENSG00000142892	PIGK	0
ENSG00000036549	ZZZ3	0
ENSG00000077254	USP33	0
ENSG00000162613	FUBP1	0
ENSG00000137941	TTLL7	0
ENSG00000174021	GNG5	0
ENSG00000117151	CTBS	0
ENSG00000117155	SSX2IP	0
ENSG00000171517	LPAR3	0
ENSG00000153898	MCOLN2	0
ENSG00000055732	MCOLN3	0
ENSG00000097096	SYDE2	0
ENSG00000162642	C1orf52	0
ENSG00000142867	BCL10	0
ENSG00000153904	DDAH1	0
ENSG00000117174	ZNHIT6	0
ENSG00000171502	COL24A1	0
ENSG00000122417	ODF2L	0
ENSG00000183291	42248	0
ENSG00000137947	GTF2B	0
ENSG00000137944	CCBL2	0
ENSG00000213516	RBMXL1	0
ENSG00000117226	GBP3	0
ENSG00000117228	GBP1	0
ENSG00000162645	GBP2	0
ENSG00000162654	GBP4	0
ENSG00000154451	GBP5	0
ENSG00000122482	ZNF644	0
ENSG00000069702	TGFBR3	0
ENSG00000174842	GLMN	0
ENSG00000162676	GFI1	0
ENSG00000067208	EVI5	0
ENSG00000154511	FAM69A	0
ENSG00000117500	TMED5	0
ENSG00000137936	BCAR3	0
ENSG00000067334	DNTTIP2	0
ENSG00000023909	GCLM	0
ENSG00000198691	ABCA4	0
ENSG00000137962	ARHGAP29	0
ENSG00000117519	CNN3	0
ENSG00000172339	ALG14	0
ENSG00000188641	DPYD	0
ENSG00000156869	FRRS1	0
ENSG00000156876	SASS6	0
ENSG00000122477	LRRC39	0
ENSG00000137992	DBT	0
ENSG00000162694	EXTL2	0
ENSG00000117543	DPH5	0
ENSG00000134215	VAV3	0
ENSG00000085491	SLC25A24	0
ENSG00000162639	HENMT1	0
ENSG00000121940	CLCC1	0
ENSG00000085433	WDR47	0
ENSG00000197780	TAF13	0
ENSG00000179902	C1orf194	0
ENSG00000134222	PSRC1	0
ENSG00000134243	SORT1	0
ENSG00000143106	PSMA5	0
ENSG00000181754	AMIGO1	0
ENSG00000134183	GNAT2	0
ENSG00000168679	SLC16A4	0
ENSG00000134248	LAMTOR5	0
ENSG00000177301	KCNA2	0
ENSG00000177272	KCNA3	0
ENSG00000121931	LRIF1	0
ENSG00000156171	DRAM2	0
ENSG00000162777	DENND2D	0
ENSG00000085465	OVGP1	0
ENSG00000116455	WDR77	0
ENSG00000121933	ADORA3	0
ENSG00000197852	FAM212B	0
ENSG00000171385	KCND3	0
ENSG00000007341	ST7L	0
ENSG00000155366	RHOC	0
ENSG00000155367	PPM1J	0
ENSG00000155380	SLC16A1	0
ENSG00000116793	PHTF1	0
ENSG00000081019	RSBN1	0
ENSG00000134242	PTPN22	0
ENSG00000188761	BCL2L15	0
ENSG00000134262	AP4B1	0
ENSG00000134207	SYT6	0
ENSG00000197323	TRIM33	0
ENSG00000116752	BCAS2	0
ENSG00000175984	DENND2C	0
ENSG00000213281	NRAS	0
ENSG00000009307	CSDE1	0
ENSG00000052723	SIKE1	0
ENSG00000134198	TSPAN2	0
ENSG00000116815	CD58	0
ENSG00000143061	IGSF3	0
ENSG00000134253	TRIM45	0
ENSG00000196505	GDAP2	0
ENSG00000155761	SPAG17	0
ENSG00000116874	WARS2	0
ENSG00000143067	ZNF697	0
ENSG00000134193	REG4	0
ENSG00000134250	NOTCH2	0
ENSG00000198019	FCGR1B	0
ENSG00000236334	PPIAL4G	0
ENSG00000215784	FAM72D	0
ENSG00000178104	PDE4DIP	0
ENSG00000121851	POLR3GL	0
ENSG00000186364	NUDT17	0
ENSG00000186141	POLR3C	0
ENSG00000117281	CD160	0
ENSG00000117262	GPR89A	0
ENSG00000152042	NBPF11	0
ENSG00000131791	PRKAB2	0
ENSG00000131781	FMO5	0
ENSG00000162836	ACP6	0
ENSG00000203836	NBPF24	0
ENSG00000255963	PPIAL4A	0
ENSG00000122497	NBPF14	0
ENSG00000203832	NBPF20	0
ENSG00000203814	HIST2H2BF	0
ENSG00000184678	HIST2H2BE	0
ENSG00000159164	SV2A	0
ENSG00000143368	SF3B4	0
ENSG00000014914	MTMR11	0
ENSG00000163113	OTUD7B	0
ENSG00000143401	ANP32E	0
ENSG00000117362	APH1A	0
ENSG00000203804	ADAMTSL4-AS1	0
ENSG00000143384	MCL1	0
ENSG00000143420	ENSA	0
ENSG00000143457	GOLPH3L	0
ENSG00000143452	HORMAD1	0
ENSG00000163131	CTSS	0
ENSG00000143387	CTSK	0
ENSG00000143437	ARNT	0
ENSG00000143418	CERS2	0
ENSG00000143409	FAM63A	0
ENSG00000197622	CDC42SE1	0
ENSG00000143434	SEMA6C	0
ENSG00000163155	LYSMD1	0
ENSG00000163159	VPS72	0
ENSG00000232671	RP11-126K1.2	0
ENSG00000143393	PI4KB	0
ENSG00000143390	RFX5	0
ENSG00000143416	SELENBP1	0
ENSG00000143442	POGZ	0
ENSG00000159409	CELF3	0
ENSG00000143436	MRPL9	0
ENSG00000182134	TDRKH	0
ENSG00000225556	C2CD4D	0
ENSG00000159445	THEM4	0
ENSG00000197747	S100A10	0
ENSG00000163191	S100A11	0
ENSG00000163218	PGLYRP4	0
ENSG00000163221	S100A12	0
ENSG00000143546	S100A8	0
ENSG00000197956	S100A6	0
ENSG00000196420	S100A5	0
ENSG00000196154	S100A4	0
ENSG00000188015	S100A3	0
ENSG00000196754	S100A2	0
ENSG00000189171	S100A13	0
ENSG00000143621	ILF2	0
ENSG00000143614	GATAD2B	0
ENSG00000198837	DENND4B	0
ENSG00000160741	CRTC2	0
ENSG00000143570	SLC39A1	0
ENSG00000143543	JTB	0
ENSG00000143545	RAB13	0
ENSG00000143549	TPM3	0
ENSG00000163263	C1orf189	0
ENSG00000143612	C1orf43	0
ENSG00000169291	SHE	0
ENSG00000160714	UBE2Q1	0
ENSG00000160710	ADAR	0
ENSG00000143603	KCNN3	0
ENSG00000163344	PMVK	0
ENSG00000163346	PBXIP1	0
ENSG00000163348	PYGO2	0
ENSG00000160691	SHC1	0
ENSG00000163354	DCST2	0
ENSG00000179085	DPM3	0
ENSG00000163463	KRTCAP2	0
ENSG00000185499	MUC1	0
ENSG00000169231	THBS3	0
ENSG00000177628	GBA	0
ENSG00000160767	FAM189B	0
ENSG00000116521	SCAMP3	0
ENSG00000176444	CLK2	0
ENSG00000116539	ASH1L	0
ENSG00000163374	YY1AP1	0
ENSG00000116580	GON4L	0
ENSG00000143622	RIT1	0
ENSG00000132680	KIAA0907	0
ENSG00000116584	ARHGEF2	0
ENSG00000163479	SSR2	0
ENSG00000160803	UBQLN4	0
ENSG00000160781	PAQR6	0
ENSG00000198952	SMG5	0
ENSG00000198715	C1orf85	0
ENSG00000163468	CCT3	0
ENSG00000125462	C1orf61	0
ENSG00000116604	MEF2D	0
ENSG00000183856	IQGAP3	0
ENSG00000160818	GPATCH4	0
ENSG00000143320	CRABP2	0
ENSG00000143319	ISG20L2	0
ENSG00000143314	MRPL24	0
ENSG00000143321	HDGF	0
ENSG00000027869	SH2D2A	0
ENSG00000027644	INSRR	0
ENSG00000132694	ARHGEF11	0
ENSG00000253831	ETV3L	0
ENSG00000117036	ETV3	0
ENSG00000143297	FCRL5	0
ENSG00000160856	FCRL3	0
ENSG00000132704	FCRL2	0
ENSG00000163534	FCRL1	0
ENSG00000158485	CD1B	0
ENSG00000163554	SPTA1	0
ENSG00000163568	AIM2	0
ENSG00000188004	C1orf204	0
ENSG00000243284	VSIG8	0
ENSG00000213085	CCDC19	0
ENSG00000269620	AL590560.1	0
ENSG00000158710	TAGLN2	0
ENSG00000085552	IGSF9	0
ENSG00000162723	SLAMF9	0
ENSG00000143315	PIGM	0
ENSG00000177807	KCNJ10	0
ENSG00000162729	IGSF8	0
ENSG00000132716	DCAF8	0
ENSG00000258465	DCAF8	0
ENSG00000162735	PEX19	0
ENSG00000122218	COPA	0
ENSG00000162739	SLAMF6	0
ENSG00000066294	CD84	0
ENSG00000117090	SLAMF1	0
ENSG00000117091	CD48	0
ENSG00000122223	CD244	0
ENSG00000179914	ITLN1	0
ENSG00000158764	ITLN2	0
ENSG00000158769	F11R	0
ENSG00000270149	RP11-544M22.13	0
ENSG00000215845	TSTD1	0
ENSG00000158773	USF1	0
ENSG00000186517	ARHGAP30	0
ENSG00000143217	PVRL4	0
ENSG00000143256	PFDN2	0
ENSG00000158796	DEDD	0
ENSG00000158850	B4GALT3	0
ENSG00000158859	ADAMTS4	0
ENSG00000158874	APOA2	0
ENSG00000143257	NR1I3	0
ENSG00000158887	MPZ	0
ENSG00000188931	C1orf192	0
ENSG00000203747	FCGR3A	0
ENSG00000162747	FCGR3B	0
ENSG00000162745	OLFML2B	0
ENSG00000198574	SH2D1B	0
ENSG00000143248	RGS5	0
ENSG00000143149	ALDH9A1	0
ENSG00000143183	TMCO1	0
ENSG00000188859	FAM78B	0
ENSG00000152382	TADA1	0
ENSG00000143167	GPA33	0
ENSG00000198821	CD247	0
ENSG00000143162	CREG1	0
ENSG00000143199	ADCY10	0
ENSG00000143158	MPC2	0
ENSG00000143147	GPR161	0
ENSG00000143185	XCL2	0
ENSG00000143156	NME7	0
ENSG00000117477	CCDC181	0
ENSG00000117479	SLC19A2	0
ENSG00000198734	F5	0
ENSG00000174175	SELP	0
ENSG00000188404	SELL	0
ENSG00000007908	SELE	0
ENSG00000171806	METTL18	0
ENSG00000000457	SCYL3	0
ENSG00000075945	KIFAP3	0
ENSG00000117533	VAMP4	0
ENSG00000135845	PIGC	0
ENSG00000117586	TNFSF4	0
ENSG00000120334	CENPL	0
ENSG00000117601	SERPINC1	0
ENSG00000135870	RC3H1	0
ENSG00000120333	MRPS14	0
ENSG00000235750	KIAA0040	0
ENSG00000143207	RFWD2	0
ENSG00000116194	ANGPTL1	0
ENSG00000143322	ABL2	0
ENSG00000169905	TOR1AIP2	0
ENSG00000135847	ACBD6	0
ENSG00000135823	STX6	0
ENSG00000135821	GLUL	0
ENSG00000203730	TEDDM1	0
ENSG00000135828	RNASEL	0
ENSG00000143333	RGS16	0
ENSG00000157064	NMNAT2	0
ENSG00000116701	NCF2	0
ENSG00000162704	ARPC5	0
ENSG00000198756	COLGALT2	0
ENSG00000116406	EDEM3	0
ENSG00000135842	FAM129A	0
ENSG00000121486	TRMT1L	0
ENSG00000116679	IVNS1ABP	0
ENSG00000047410	TPR	0
ENSG00000073756	PTGS2	0
ENSG00000116750	UCHL5	0
ENSG00000023572	GLRX2	0
ENSG00000162630	B3GALT2	0
ENSG00000066279	ASPM	0
ENSG00000177888	ZBTB41	0
ENSG00000213047	DENND1B	0
ENSG00000162702	ZNF281	0
ENSG00000118193	KIF14	0
ENSG00000118197	DDX59	0
ENSG00000116852	KIF21B	0
ENSG00000232237	ASCL5	0
ENSG00000116857	TMEM9	0
ENSG00000159166	LAD1	0
ENSG00000174307	PHLDA3	0
ENSG00000159176	CSRP1	0
ENSG00000163431	LMOD1	0
ENSG00000143862	ARL8A	0
ENSG00000143851	PTPN7	0
ENSG00000077152	UBE2T	0
ENSG00000143858	SYT2	0
ENSG00000117139	KDM5B	0
ENSG00000183155	RABIF	0
ENSG00000117153	KLHL12	0
ENSG00000159346	ADIPOR1	0
ENSG00000159348	CYB5R1	0
ENSG00000133055	MYBPH	0
ENSG00000133048	CHI3L1	0
ENSG00000133063	CHIT1	0
ENSG00000143845	ETNK2	0
ENSG00000174567	GOLT1A	0
ENSG00000143850	PLEKHA6	0
ENSG00000158615	PPP1R15B	0
ENSG00000133056	PIK3C2B	0
ENSG00000170382	LRRN2	0
ENSG00000174529	TMEM81	0
ENSG00000117222	RBBP5	0
ENSG00000133059	DSTYK	0
ENSG00000163545	NUAK2	0
ENSG00000162873	KLHDC8A	0
ENSG00000158711	ELK4	0
ENSG00000158715	SLC45A3	0
ENSG00000069275	NUCKS1	0
ENSG00000117280	RAB7L1	0
ENSG00000133065	SLC41A1	0
ENSG00000162877	PM20D1	0
ENSG00000196533	C1orf186	0
ENSG00000162888	C1orf147	0
ENSG00000143486	EIF2D	0
ENSG00000136634	IL10	0
ENSG00000162894	FAIM3	0
ENSG00000162896	PIGR	0
ENSG00000182795	C1orf116	0
ENSG00000180667	YOD1	0
ENSG00000076356	PLXNA2	0
ENSG00000196878	LAMB3	0
ENSG00000162757	C1orf74	0
ENSG00000117595	IRF6	0
ENSG00000170385	SLC30A1	0
ENSG00000117650	NEK2	0
ENSG00000123684	LPGAT1	0
ENSG00000143493	INTS7	0
ENSG00000065600	TMEM206	0
ENSG00000123685	BATF3	0
ENSG00000117697	NSL1	0
ENSG00000185523	C1orf227	0
ENSG00000174606	ANGEL2	0
ENSG00000092978	GPATCH2	0
ENSG00000136628	EPRS	0
ENSG00000162813	BPNT1	0
ENSG00000118873	RAB3GAP2	0
ENSG00000143507	DUSP10	0
ENSG00000143512	HHIPL2	0
ENSG00000143498	TAF1A	0
ENSG00000186063	AIDA	0
ENSG00000187554	TLR5	0
ENSG00000143502	SUSD4	0
ENSG00000203697	CAPN8	0
ENSG00000143514	TP53BP2	0
ENSG00000143748	NVL	0
ENSG00000162923	WDR26	0
ENSG00000143815	LBR	0
ENSG00000154380	ENAH	0
ENSG00000196187	TMEM63A	0
ENSG00000243709	LEFTY1	0
ENSG00000143811	PYCR2	0
ENSG00000143751	SDE2	0
ENSG00000182827	ACBD3	0
ENSG00000183814	LIN9	0
ENSG00000143799	PARP1	0
ENSG00000143772	ITPKB	0
ENSG00000143776	CDC42BPA	0
ENSG00000081692	JMJD4	0
ENSG00000143816	WNT9A	0
ENSG00000143793	C1orf35	0
ENSG00000162910	MRPL55	0
ENSG00000203684	IBA57-AS1	0
ENSG00000162913	C1orf145	0
ENSG00000154370	TRIM11	0
ENSG00000162931	TRIM17	0
ENSG00000181218	HIST3H2A	0
ENSG00000154429	CCSAP	0
ENSG00000143632	ACTA1	0
ENSG00000069248	NUP133	0
ENSG00000135776	ABCB10	0
ENSG00000135801	TAF5L	0
ENSG00000177614	PGBD5	0
ENSG00000119280	C1orf198	0
ENSG00000143643	TTC13	0
ENSG00000182118	FAM89A	0
ENSG00000143633	C1orf131	0
ENSG00000116903	EXOC8	0
ENSG00000135766	EGLN1	0
ENSG00000116991	SIPA1L2	0
ENSG00000135749	PCNXL2	0
ENSG00000059588	TARBP1	0
ENSG00000168264	IRF2BP2	0
ENSG00000173726	TOMM20	0
ENSG00000188739	RBM34	0
ENSG00000054267	ARID4B	0
ENSG00000162885	B3GALNT2	0
ENSG00000143669	LYST	0
ENSG00000116962	NID1	0
ENSG00000086619	ERO1LB	0
ENSG00000119285	HEATR1	0
ENSG00000180875	GREM2	0
ENSG00000182901	RGS7	0
ENSG00000091483	FH	0
ENSG00000054277	OPN3	0
ENSG00000203668	CHML	0
ENSG00000143702	CEP170	0
ENSG00000117020	AKT3	0
ENSG00000035687	ADSS	0
ENSG00000153187	HNRNPU	0
ENSG00000185420	SMYD3	0
ENSG00000162851	TFB2M	0
ENSG00000153207	AHCTF1	0
ENSG00000135747	ZNF670	0
ENSG00000188295	ZNF669	0
ENSG00000196418	ZNF124	0
ENSG00000162714	ZNF496	0
ENSG00000177535	OR2B11	0
ENSG00000266949	LYPD8	0
ENSG00000175137	SH3BP5L	0
ENSG00000171163	ZNF692	0
ENSG00000143727	ACP1	0
ENSG00000172554	SNTG2	0
ENSG00000115705	TPO	0
ENSG00000171853	TRAPPC12	0
ENSG00000171863	RPS7	0
ENSG00000115738	ID2	0
ENSG00000151693	ASAP2	0
ENSG00000119203	CPSF3	0
ENSG00000134330	IAH1	0
ENSG00000115750	TAF1B	0
ENSG00000134317	GRHL1	0
ENSG00000172059	KLF11	0
ENSG00000171848	RRM2	0
ENSG00000163009	C2orf48	0
ENSG00000115756	HPCAL1	0
ENSG00000143882	ATP6V1C2	0
ENSG00000150873	C2orf50	0
ENSG00000162976	PQLC3	0
ENSG00000196208	GREB1	0
ENSG00000134324	LPIN1	0
ENSG00000071575	TRIB2	0
ENSG00000079785	DDX1	0
ENSG00000134323	MYCN	0
ENSG00000178295	GEN1	0
ENSG00000143878	RHOB	0
ENSG00000143869	GDF7	0
ENSG00000119771	KLHL29	0
ENSG00000173960	UBXN2A	0
ENSG00000205639	MFSD2B	0
ENSG00000119782	FKBP1B	0
ENSG00000219626	FAM228B	0
ENSG00000186453	FAM228A	0
ENSG00000084676	NCOA1	0
ENSG00000138092	CENPO	0
ENSG00000084710	EFR3B	0
ENSG00000084733	RAB10	0
ENSG00000157833	GAREML	0
ENSG00000138029	HADHB	0
ENSG00000138018	EPT1	0
ENSG00000157856	DRC1	0
ENSG00000213699	SLC35F6	0
ENSG00000115163	CENPA	0
ENSG00000084764	MAPRE3	0
ENSG00000119777	TMEM214	0
ENSG00000084693	AGBL5	0
ENSG00000138080	EMILIN1	0
ENSG00000138030	KHK	0
ENSG00000143994	ABHD1	0
ENSG00000138085	ATRAID	0
ENSG00000084774	CAD	0
ENSG00000115234	SNX17	0
ENSG00000115216	NRBP1	0
ENSG00000157992	KRTCAP3	0
ENSG00000233438	AC109829.1	0
ENSG00000221843	C2orf16	0
ENSG00000243943	ZNF512	0
ENSG00000198522	GPN1	0
ENSG00000163798	SLC4A1AP	0
ENSG00000243147	MRPL33	0
ENSG00000158019	BRE	0
ENSG00000075426	FOSL2	0
ENSG00000163803	PLB1	0
ENSG00000213639	PPP1CB	0
ENSG00000163806	SPDYA	0
ENSG00000163811	WDR43	0
ENSG00000189350	FAM179A	0
ENSG00000115295	CLIP4	0
ENSG00000119801	YPEL5	0
ENSG00000213626	LBH	0
ENSG00000172954	LCLAT1	0
ENSG00000013016	EHD3	0
ENSG00000021574	SPAST	0
ENSG00000152683	SLC30A6	0
ENSG00000119820	YIPF4	0
ENSG00000115760	BIRC6	0
ENSG00000018699	TTC27	0
ENSG00000049323	LTBP1	0
ENSG00000152689	RASGRP3	0
ENSG00000150938	CRIM1	0
ENSG00000205221	VIT	0
ENSG00000152133	GPATCH11	0
ENSG00000218739	CEBPZ-AS1	0
ENSG00000003509	NDUFAF7	0
ENSG00000115828	QPCT	0
ENSG00000115841	RMDN2	0
ENSG00000143891	GALM	0
ENSG00000152147	GEMIN6	0
ENSG00000188010	MORN2	0
ENSG00000214694	ARHGEF33	0
ENSG00000152154	TMEM178A	0
ENSG00000162878	PKDCC	0
ENSG00000143924	EML4	0
ENSG00000057935	MTA3	0
ENSG00000152527	PLEKHH2	0
ENSG00000138036	DYNC2LI1	0
ENSG00000138032	PPM1B	0
ENSG00000138079	SLC3A1	0
ENSG00000143919	CAMKMT	0
ENSG00000171132	PRKCE	0
ENSG00000116016	EPAS1	0
ENSG00000119729	RHOQ	0
ENSG00000119878	CRIPT	0
ENSG00000171150	SOCS5	0
ENSG00000222005	LINC01118	0
ENSG00000239332	LINC01119	0
ENSG00000068724	TTC7A	0
ENSG00000095002	MSH2	0
ENSG00000116062	MSH6	0
ENSG00000170802	FOXN2	0
ENSG00000162869	PPP1R21	0
ENSG00000243244	STON1	0
ENSG00000143942	CHAC2	0
ENSG00000068912	ERLEC1	0
ENSG00000170634	ACYP2	0
ENSG00000115306	SPTBN1	0
ENSG00000214595	EML6	0
ENSG00000143947	RPS27A	0
ENSG00000163001	CCDC104	0
ENSG00000028116	VRK2	0
ENSG00000115421	PAPOLG	0
ENSG00000162924	REL	0
ENSG00000162928	PEX13	0
ENSG00000162929	KIAA1841	0
ENSG00000173209	AHSA2	0
ENSG00000173163	COMMD1	0
ENSG00000170340	B3GNT2	0
ENSG00000115504	EHBP1	0
ENSG00000115507	OTX1	0
ENSG00000014641	MDH1	0
ENSG00000169764	UGP2	0
ENSG00000119862	LGALSL	0
ENSG00000119844	AFTPH	0
ENSG00000115902	SLC1A4	0
ENSG00000011523	CEP68	0
ENSG00000138071	ACTR2	0
ENSG00000143995	MEIS1	0
ENSG00000143971	ETAA1	0
ENSG00000115946	PNO1	0
ENSG00000115956	PLEK	0
ENSG00000169621	APLF	0
ENSG00000163219	ARHGAP25	0
ENSG00000196975	ANXA4	0
ENSG00000087338	GMCL1	0
ENSG00000124380	SNRNP27	0
ENSG00000059728	MXD1	0
ENSG00000169564	PCBP1	0
ENSG00000116005	PCYOX1	0
ENSG00000144031	ANKRD53	0
ENSG00000124357	NAGK	0
ENSG00000124383	MPHOSPH10	0
ENSG00000075292	ZNF638	0
ENSG00000135636	DYSF	0
ENSG00000116096	SPR	0
ENSG00000135632	SMYD5	0
ENSG00000135624	CCT7	0
ENSG00000116127	ALMS1	0
ENSG00000124356	STAMBP	0
ENSG00000163017	ACTG2	0
ENSG00000114956	DGUOK	0
ENSG00000187605	TET3	0
ENSG00000217702	MGC10955	0
ENSG00000065911	MTHFD2	0
ENSG00000005448	WDR54	0
ENSG00000115274	INO80B	0
ENSG00000239779	WBP1	0
ENSG00000115282	TTC31	0
ENSG00000115297	TLX2	0
ENSG00000115317	HTRA2	0
ENSG00000115325	DOK1	0
ENSG00000135622	SEMA4F	0
ENSG00000159399	HK2	0
ENSG00000115350	POLE4	0
ENSG00000115364	MRPL19	0
ENSG00000066032	CTNNA2	0
ENSG00000115423	DNAH6	0
ENSG00000034510	TMSB10	0
ENSG00000176407	KCMF1	0
ENSG00000152284	TCF7L1	0
ENSG00000115459	ELMOD3	0
ENSG00000152292	SH2D6	0
ENSG00000168906	MAT2A	0
ENSG00000118640	VAMP8	0
ENSG00000168899	VAMP5	0
ENSG00000168894	RNF181	0
ENSG00000168883	USP39	0
ENSG00000115523	GNLY	0
ENSG00000168874	ATOH8	0
ENSG00000132300	PTCD3	0
ENSG00000132313	MRPL35	0
ENSG00000115548	KDM3A	0
ENSG00000153561	RMND5A	0
ENSG00000187627	RGPD1	0
ENSG00000125551	PLGLB2	0
ENSG00000144115	THNSL2	0
ENSG00000153574	RPIA	0
ENSG00000163060	TEKT4	0
ENSG00000172005	MAL	0
ENSG00000163067	ZNF2	0
ENSG00000155066	PROM2	0
ENSG00000115042	FAHD2A	0
ENSG00000144021	CIAO1	0
ENSG00000198885	ITPRIPL1	0
ENSG00000121152	NCAPH	0
ENSG00000196843	ARID5A	0
ENSG00000158158	CNNM4	0
ENSG00000168763	CNNM3	0
ENSG00000135976	ANKRD36	0
ENSG00000135940	COX5B	0
ENSG00000115085	ZAP70	0
ENSG00000040933	INPP4A	0
[truncated: 12,373 more rows]

## Sheet: trans-associations per CpG
The following table contains the trans-associations, ordered by CpG.
Column A contains the CpG names, columns B-E show whether it is included in each of the 4 clocks, column F shows the number of trans-genes significantly associating with the CpG, and columns G and H show their ENSEMBL IDs and gene symbols.
CpG	Hannum Bld	Horvath MT	Horvath Skn/Bld	Zhang Bld/Slv	Number of associations	Associating genes (ENSEMBL IDs)	Associating genes (symbols)
cg00760938	FALSE	FALSE	TRUE	FALSE	553	ENSG00000011021,ENSG00000169504,ENSG00000182866,ENSG00000162398,ENSG00000116824,ENSG00000169241,ENSG00000158477,ENSG00000158481,ENSG00000163564,ENSG00000181036,ENSG00000026751,ENSG00000072694,ENSG00000132185,ENSG00000010932,ENSG00000117560,ENSG00000075391,ENSG00000213057,ENSG00000116191,ENSG00000135862,ENSG00000116667,ENSG00000133067,ENSG00000143842,ENSG00000162892,ENSG00000117322,ENSG00000082512…	CLCN6,CLIC4,LCK,C1orf177,CD2,SLC50A1,CD1A,CD1C,PYHIN1,FCRL6,SLAMF7,FCGR2B,FCRLA,FMO1,FASLG,RASAL2,C1orf220,RALGPS2,LAMC1,C1orf21,LGR6,SOX13,IL24,CR2,TRAF5,FAM177B,KMO,GPR153,SLC2A5,PLA2G2D,ID3,CNR2,IFNLR1,RUNX3,PAFAH2,PIK3R3,BEND5,SSBP3,TTC22,TGFBR3,GFI1,BCAR3,DRAM2,DENND2D,CD160,RFX5,SH2D2A,FCRL5,FCRL3,FCRL2,FCRL1,CD244,CD247,ANGPTL1,PIK3C2B,FAIM3,PIGR,AIDA,PARP1,OPN3,RNF144A,ID2,GEN1,GDF7,FAM17…
cg04576021	FALSE	FALSE	TRUE	FALSE	403	ENSG00000169504,ENSG00000182866,ENSG00000116824,ENSG00000181036,ENSG00000026751,ENSG00000072694,ENSG00000132185,ENSG00000117560,ENSG00000213057,ENSG00000116191,ENSG00000135862,ENSG00000116667,ENSG00000133067,ENSG00000143842,ENSG00000162892,ENSG00000117322,ENSG00000197520,ENSG00000117009,ENSG00000158292,ENSG00000117215,ENSG00000117318,ENSG00000188822,ENSG00000185436,ENSG00000020633,ENSG00000158006…	CLIC4,LCK,CD2,FCRL6,SLAMF7,FCGR2B,FCRLA,FASLG,C1orf220,RALGPS2,LAMC1,C1orf21,LGR6,SOX13,IL24,CR2,FAM177B,KMO,GPR153,PLA2G2D,ID3,CNR2,IFNLR1,RUNX3,PAFAH2,BEND5,SSBP3,TTC22,TGFBR3,GFI1,DENND2D,SH2D2A,FCRL5,FCRL2,FCRL1,CD244,CD247,ANGPTL1,PIK3C2B,FAIM3,OPN3,ID2,GDF7,FAM179A,RASGRP3,PRKCE,ITPRIPL1,ZAP70,SLC20A1,PTPN4,MGAT5,MAP2,WNT10A,RHBDD1,COL4A3,AGAP1,BCL11A,CD8A,SEMA4C,AFF3,COBLL1,SCN3A,STK39,STA…
cg21254939	FALSE	FALSE	TRUE	FALSE	398	ENSG00000131686,ENSG00000142621,ENSG00000162543,ENSG00000197880,ENSG00000117602,ENSG00000157978,ENSG00000117643,ENSG00000130766,ENSG00000185090,ENSG00000186564,ENSG00000174348,ENSG00000162398,ENSG00000154027,ENSG00000172031,ENSG00000173218,ENSG00000116824,ENSG00000169242,ENSG00000132718,ENSG00000163564,ENSG00000181036,ENSG00000158714,ENSG00000026751,ENSG00000117560,ENSG00000116667,ENSG00000000971…	CA6,FHAD1,UBXN10,MDS2,RCAN3,LDLRAP1,MAN1C1,SESN2,MANEAL,FOXD2,PODN,C1orf177,AK5,EPHX4,VANGL1,CD2,EFNA1,SYT11,PYHIN1,FCRL6,SLAMF8,SLAMF7,FASLG,C1orf21,CFH,LGR6,ATP2B4,SOX13,IL24,CR2,CAPN2,OBSCN,RHOU,EDARADD,ICMT,GPR153,AGMAT,IFFO2,CAMK2N1,TCEA3,ID3,RUNX3,PAFAH2,ZNF683,C1orf172,C1orf216,PIK3R3,BEND5,SLC1A7,TTC22,MCOLN2,TGFBR3,GFI1,CNN3,HENMT1,PTPN22,CD160,OTUD7B,THEM5,C1orf61,SH2D2A,SLAMF6,CD244,XC…
cg21743182	FALSE	FALSE	TRUE	FALSE	383	ENSG00000011021,ENSG00000169504,ENSG00000182866,ENSG00000116824,ENSG00000181036,ENSG00000026751,ENSG00000072694,ENSG00000132185,ENSG00000117560,ENSG00000213057,ENSG00000116191,ENSG00000135862,ENSG00000116667,ENSG00000143842,ENSG00000162892,ENSG00000117322,ENSG00000082512,ENSG00000197520,ENSG00000117009,ENSG00000142583,ENSG00000117215,ENSG00000117318,ENSG00000188822,ENSG00000185436,ENSG00000020633…	CLCN6,CLIC4,LCK,CD2,FCRL6,SLAMF7,FCGR2B,FCRLA,FASLG,C1orf220,RALGPS2,LAMC1,C1orf21,SOX13,IL24,CR2,TRAF5,FAM177B,KMO,SLC2A5,PLA2G2D,ID3,CNR2,IFNLR1,RUNX3,PAFAH2,BEND5,SSBP3,TTC22,TGFBR3,GFI1,DENND2D,RFX5,FCRL5,FCRL3,FCRL2,FCRL1,CD247,PIK3C2B,FAIM3,PARP1,OPN3,ID2,GDF7,FAM179A,RASGRP3,PRKCE,ITPRIPL1,ZAP70,INPP4A,MGAT5,MAP2,WNT10A,RHBDD1,COL4A3,AGAP1,ESPNL,FARP2,BCL11A,CD8A,SEMA4C,AFF3,COBLL1,SCN3A,S…
cg13917614	FALSE	FALSE	FALSE	TRUE	380	ENSG00000197530,ENSG00000189409,ENSG00000162490,ENSG00000066056,ENSG00000174348,ENSG00000162398,ENSG00000081985,ENSG00000173218,ENSG00000143554,ENSG00000132718,ENSG00000163564,ENSG00000181036,ENSG00000026751,ENSG00000122224,ENSG00000162746,ENSG00000117143,ENSG00000143179,ENSG00000117560,ENSG00000116667,ENSG00000133067,ENSG00000143801,ENSG00000186891,ENSG00000158292,ENSG00000162496,ENSG00000116771…	MIB2,MMP23B,DRAXIN,TIE1,PODN,C1orf177,IL12RB2,VANGL1,SLC27A3,SYT11,PYHIN1,FCRL6,SLAMF7,LY9,FCRLB,UAP1,UCK2,FASLG,C1orf21,LGR6,PSEN2,TNFRSF18,GPR153,DHRS3,AGMAT,ID3,RUNX3,PAFAH2,BAI2,SLC1A7,TTC22,DHCR24,TGFBR3,DENND2D,RHOC,CD160,SH2D2A,SLAMF1,CD244,FCGR3A,SH2D1B,CD247,XCL2,KIFAP3,COLGALT2,DUSP10,TRIM17,ID2,C2orf48,FAM179A,VIT,GNLY,ITPRIPL1,ZAP70,IL18RAP,SLC20A1,PTPN4,CASP10,B3GNT7,AGAP1,RAMP1,FAM1…
cg13586038	FALSE	FALSE	TRUE	FALSE	371	ENSG00000182866,ENSG00000162398,ENSG00000185483,ENSG00000162631,ENSG00000116824,ENSG00000158481,ENSG00000181036,ENSG00000026751,ENSG00000072694,ENSG00000132185,ENSG00000117560,ENSG00000213057,ENSG00000116191,ENSG00000135862,ENSG00000116667,ENSG00000159388,ENSG00000162892,ENSG00000117322,ENSG00000082512,ENSG00000117009,ENSG00000117318,ENSG00000188822,ENSG00000185436,ENSG00000158006,ENSG00000157216…	LCK,C1orf177,ROR1,NTNG1,CD2,CD1C,FCRL6,SLAMF7,FCGR2B,FCRLA,FASLG,C1orf220,RALGPS2,LAMC1,C1orf21,BTG2,IL24,CR2,TRAF5,KMO,ID3,CNR2,IFNLR1,PAFAH2,SSBP3,PPAP2B,GFI1,BCAR3,SLC16A4,DENND2D,FCRL5,FCRL3,FCRL2,FCRL1,AIM2,CD244,CD247,ANGPTL1,C1orf186,FAIM3,PIGR,ID2,GEN1,GDF7,FAM179A,EHD3,RASGRP3,PRKCE,EML6,ZAP70,PTPN4,MGAT5,WNT10A,RHBDD1,COL4A3,ESPNL,FARP2,SMC6,BCL11A,SEMA4C,AFF3,COBLL1,STAT4,AP1S3,COL4A4,…
cg14847502	FALSE	FALSE	FALSE	TRUE	369	ENSG00000131686,ENSG00000120942,ENSG00000197880,ENSG00000001461,ENSG00000117602,ENSG00000157978,ENSG00000117643,ENSG00000142675,ENSG00000117411,ENSG00000162398,ENSG00000154027,ENSG00000163399,ENSG00000168614,ENSG00000116128,ENSG00000243452,ENSG00000143515,ENSG00000169242,ENSG00000132718,ENSG00000132698,ENSG00000163564,ENSG00000181036,ENSG00000026751,ENSG00000117560,ENSG00000116667,ENSG00000116690…	CA6,UBIAD1,MDS2,NIPAL3,RCAN3,LDLRAP1,MAN1C1,CNKSR1,B4GALT2,C1orf177,AK5,ATP1A1,NBPF9,BCL9,NBPF15,ATP8B2,EFNA1,SYT11,RAB25,PYHIN1,FCRL6,SLAMF7,FASLG,C1orf21,PRG4,CFH,LGR6,SOX13,IL24,OBSCN,GPR153,TNFRSF25,PLEKHG5,AGMAT,TCEA3,ID3,RUNX3,PAFAH2,ZNF683,C1orf172,C1orf216,HPCAL4,PIK3R3,TTC22,MCOLN2,TGFBR3,GFI1,CNN3,AMIGO1,THEM4,C1orf61,SLAMF6,CD244,GPA33,RAB7L1,SUSD4,TRIB2,FAM179A,CEP68,DNAH6,GNLY,MAL,IT…
cg17769442	FALSE	FALSE	FALSE	TRUE	363	ENSG00000131686,ENSG00000120942,ENSG00000197880,ENSG00000001461,ENSG00000117602,ENSG00000157978,ENSG00000117643,ENSG00000117411,ENSG00000198520,ENSG00000162398,ENSG00000154027,ENSG00000116128,ENSG00000243452,ENSG00000169242,ENSG00000132718,ENSG00000132698,ENSG00000163564,ENSG00000181036,ENSG00000026751,ENSG00000117560,ENSG00000116667,ENSG00000000971,ENSG00000133067,ENSG00000143842,ENSG00000162892…	CA6,UBIAD1,MDS2,NIPAL3,RCAN3,LDLRAP1,MAN1C1,B4GALT2,C1orf228,C1orf177,AK5,BCL9,NBPF15,EFNA1,SYT11,RAB25,PYHIN1,FCRL6,SLAMF7,FASLG,C1orf21,CFH,LGR6,SOX13,IL24,OBSCN,GPR153,TNFRSF25,AGMAT,TCEA3,ID3,RUNX3,C1orf172,C1orf216,HPCAL4,PIK3R3,TTC22,MCOLN2,TGFBR3,GFI1,CNN3,AMIGO1,THEM5,THEM4,C1orf61,SLAMF6,CD244,GPA33,RAB7L1,RNF144A,ID2,TRIB2,KLHL29,FAM179A,ANXA4,DNAH6,MAL,ITPRIPL1,NPAS2,FBLN7,METAP1D,ITGA…
cg08965235	FALSE	TRUE	FALSE	FALSE	356	ENSG00000131686,ENSG00000162543,ENSG00000197880,ENSG00000117602,ENSG00000157978,ENSG00000117643,ENSG00000130766,ENSG00000185090,ENSG00000186564,ENSG00000162398,ENSG00000154027,ENSG00000162643,ENSG00000172031,ENSG00000162692,ENSG00000116824,ENSG00000116128,ENSG00000169242,ENSG00000132718,ENSG00000163564,ENSG00000181036,ENSG00000158714,ENSG00000026751,ENSG00000116667,ENSG00000000971,ENSG00000133067…	CA6,UBXN10,MDS2,RCAN3,LDLRAP1,MAN1C1,SESN2,MANEAL,FOXD2,C1orf177,AK5,WDR63,EPHX4,VCAM1,CD2,BCL9,EFNA1,SYT11,PYHIN1,FCRL6,SLAMF8,SLAMF7,C1orf21,CFH,LGR6,ATP2B4,SOX13,IL24,CAPN2,OBSCN,RHOU,GPR137B,EDARADD,GPR153,AGMAT,IFFO2,CAMK2N1,TCEA3,ID3,RUNX3,ZNF683,C1orf172,C1orf216,HIVEP3,PIK3R3,BEND5,TTC22,MCOLN2,TGFBR3,GFI1,CNN3,HENMT1,THEM5,C1orf61,SLAMF6,PTPN7,RAB7L1,FAIM3,ID2,FAM179A,MAL,ITPRIPL1,FBLN7,…
cg05921699	FALSE	TRUE	FALSE	FALSE	354	ENSG00000011021,ENSG00000169504,ENSG00000182866,ENSG00000185483,ENSG00000116824,ENSG00000181036,ENSG00000026751,ENSG00000072694,ENSG00000132185,ENSG00000117560,ENSG00000213057,ENSG00000116191,ENSG00000135862,ENSG00000116667,ENSG00000143842,ENSG00000162892,ENSG00000117322,ENSG00000197520,ENSG00000117009,ENSG00000169991,ENSG00000117215,ENSG00000117318,ENSG00000188822,ENSG00000185436,ENSG00000158006…	CLCN6,CLIC4,LCK,ROR1,CD2,FCRL6,SLAMF7,FCGR2B,FCRLA,FASLG,C1orf220,RALGPS2,LAMC1,C1orf21,SOX13,IL24,CR2,FAM177B,KMO,IFFO2,PLA2G2D,ID3,CNR2,IFNLR1,PAFAH2,COL9A2,BEND5,TGFBR3,GFI1,BCAR3,DENND2D,PPM1J,RFX5,FCRL5,FCRL3,FCRL2,FCRL1,AIM2,CD247,C1orf186,FAIM3,PIGR,ID2,GEN1,GDF7,FAM179A,RASGRP3,PRKCE,EML6,ZAP70,MAP2,RHBDD1,COL4A3,ESPNL,FARP2,BCL11A,SEMA4C,AFF3,COBLL1,STK39,STAT4,AP1S3,COL4A4,ARL4C,KCNH8,U…
cg24838825	FALSE	FALSE	TRUE	FALSE	346	ENSG00000169504,ENSG00000185483,ENSG00000162631,ENSG00000158481,ENSG00000181036,ENSG00000072694,ENSG00000132185,ENSG00000117560,ENSG00000213057,ENSG00000116191,ENSG00000135862,ENSG00000116667,ENSG00000162892,ENSG00000117322,ENSG00000082512,ENSG00000197520,ENSG00000117009,ENSG00000117215,ENSG00000117318,ENSG00000188822,ENSG00000185436,ENSG00000158006,ENSG00000162373,ENSG00000157216,ENSG00000162676…	CLIC4,ROR1,NTNG1,CD1C,FCRL6,FCGR2B,FCRLA,FASLG,C1orf220,RALGPS2,LAMC1,C1orf21,IL24,CR2,TRAF5,FAM177B,KMO,PLA2G2D,ID3,CNR2,IFNLR1,PAFAH2,BEND5,SSBP3,GFI1,BCAR3,DENND2D,FCRL5,FCRL3,FCRL2,FCRL1,AIM2,SLAMF1,CD244,CD247,PIK3C2B,C1orf186,FAIM3,PIGR,PARP1,RNF144A,ID2,GEN1,GDF7,FAM179A,RASGRP3,EML6,ZAP70,MGAT5,MAP2,WNT10A,SGPP2,RHBDD1,COL4A3,SP140,ESPNL,FARP2,SMC6,BCL11A,SEMA4C,AFF3,COBLL1,STAT4,COL4A4,N…
cg19596273	FALSE	FALSE	FALSE	TRUE	335	ENSG00000131686,ENSG00000120942,ENSG00000197880,ENSG00000001461,ENSG00000117602,ENSG00000157978,ENSG00000117643,ENSG00000154027,ENSG00000163399,ENSG00000168614,ENSG00000116128,ENSG00000243452,ENSG00000143515,ENSG00000132718,ENSG00000163564,ENSG00000181036,ENSG00000026751,ENSG00000117560,ENSG00000116667,ENSG00000000971,ENSG00000133067,ENSG00000143842,ENSG00000154358,ENSG00000158292,ENSG00000215788…	CA6,UBIAD1,MDS2,NIPAL3,RCAN3,LDLRAP1,MAN1C1,AK5,ATP1A1,NBPF9,BCL9,NBPF15,ATP8B2,SYT11,PYHIN1,FCRL6,SLAMF7,FASLG,C1orf21,CFH,LGR6,SOX13,OBSCN,GPR153,TNFRSF25,AGMAT,TCEA3,ID3,RUNX3,PAFAH2,ZNF683,C1orf172,HPCAL4,PIK3R3,TTC22,MCOLN2,TGFBR3,GFI1,AMIGO1,THEM4,SLAMF6,CD244,GPA33,RAB7L1,SUSD4,ID2,TRIB2,FAM179A,CEP68,ANXA4,DNAH6,GNLY,MAL,ITPRIPL1,NPAS2,FBLN7,SLC20A1,METAP1D,ITGA6,CD28,ICOS,SPEG,EFHD1,AGAP…
cg14059835	FALSE	FALSE	TRUE	FALSE	334	ENSG00000131686,ENSG00000120942,ENSG00000162543,ENSG00000197880,ENSG00000001461,ENSG00000117602,ENSG00000157978,ENSG00000117643,ENSG00000130766,ENSG00000174348,ENSG00000162398,ENSG00000154027,ENSG00000172031,ENSG00000173218,ENSG00000116824,ENSG00000116128,ENSG00000132718,ENSG00000163564,ENSG00000181036,ENSG00000158714,ENSG00000026751,ENSG00000117560,ENSG00000116667,ENSG00000000971,ENSG00000133067…	CA6,UBIAD1,UBXN10,MDS2,NIPAL3,RCAN3,LDLRAP1,MAN1C1,SESN2,PODN,C1orf177,AK5,EPHX4,VANGL1,CD2,BCL9,SYT11,PYHIN1,FCRL6,SLAMF8,SLAMF7,FASLG,C1orf21,CFH,LGR6,ATP2B4,SOX13,IL24,CAPN2,OBSCN,EDARADD,GPR153,AGMAT,TCEA3,ID3,RUNX3,PAFAH2,ZNF683,C1orf172,C1orf216,PIK3R3,BEND5,SLC1A7,TTC22,TGFBR3,GFI1,CNN3,HENMT1,AMIGO1,OVGP1,CD160,C1orf61,SH2D2A,SLAMF6,CD244,XCL2,RAB7L1,FAIM3,ID2,FAM179A,PLEK,DNAH6,GNLY,MAL,…
cg26552743	FALSE	FALSE	TRUE	FALSE	328	ENSG00000011021,ENSG00000169504,ENSG00000182866,ENSG00000116824,ENSG00000181036,ENSG00000072694,ENSG00000132185,ENSG00000117560,ENSG00000213057,ENSG00000116191,ENSG00000135862,ENSG00000116667,ENSG00000143842,ENSG00000162892,ENSG00000117322,ENSG00000082512,ENSG00000197520,ENSG00000117009,ENSG00000117215,ENSG00000117318,ENSG00000188822,ENSG00000185436,ENSG00000158006,ENSG00000162373,ENSG00000157216…	CLCN6,CLIC4,LCK,CD2,FCRL6,FCGR2B,FCRLA,FASLG,C1orf220,RALGPS2,LAMC1,C1orf21,SOX13,IL24,CR2,TRAF5,FAM177B,KMO,PLA2G2D,ID3,CNR2,IFNLR1,PAFAH2,BEND5,SSBP3,GFI1,DRAM2,DENND2D,RFX5,FCRL5,FCRL3,FCRL2,FCRL1,CD247,PIK3C2B,FAIM3,ID2,RASGRP3,PRKCE,ZAP70,MGAT5,MAP2,WNT10A,RHBDD1,COL4A3,FARP2,SMC6,BCL11A,CD8A,SEMA4C,AFF3,COBLL1,SCN3A,STAT4,COL4A4,ARL4C,KCNH8,UBE2E2,ZNF860,TTC21A,TRAK1,KBTBD8,CD96,CD200,ZDHHC…
cg12869659	FALSE	FALSE	TRUE	FALSE	320	ENSG00000131686,ENSG00000120942,ENSG00000162543,ENSG00000197880,ENSG00000117602,ENSG00000157978,ENSG00000117643,ENSG00000185090,ENSG00000162398,ENSG00000154027,ENSG00000172031,ENSG00000162692,ENSG00000116824,ENSG00000116128,ENSG00000169242,ENSG00000132718,ENSG00000163564,ENSG00000181036,ENSG00000158714,ENSG00000026751,ENSG00000117560,ENSG00000116667,ENSG00000000971,ENSG00000133067,ENSG00000058668…	CA6,UBIAD1,UBXN10,MDS2,RCAN3,LDLRAP1,MAN1C1,MANEAL,C1orf177,AK5,EPHX4,VCAM1,CD2,BCL9,EFNA1,SYT11,PYHIN1,FCRL6,SLAMF8,SLAMF7,FASLG,C1orf21,CFH,LGR6,ATP2B4,SOX13,IL24,CAPN2,OBSCN,RHOU,EDARADD,GPR153,AGMAT,IFFO2,CAMK2N1,TCEA3,ID3,RUNX3,ZNF683,C1orf216,PIK3R3,BEND5,TTC22,MCOLN2,TGFBR3,GFI1,CNN3,HENMT1,THEM5,C1orf61,SLAMF6,CD244,RAB7L1,FAIM3,ID2,FAM179A,MAL,ITPRIPL1,FBLN7,SLC20A1,PTPN4,MYO3B,SPEG,AGAP…
cg10837404	FALSE	FALSE	TRUE	FALSE	320	ENSG00000131686,ENSG00000120942,ENSG00000197880,ENSG00000001461,ENSG00000117602,ENSG00000157978,ENSG00000117643,ENSG00000130766,ENSG00000162398,ENSG00000154027,ENSG00000116128,ENSG00000243452,ENSG00000169242,ENSG00000132718,ENSG00000163564,ENSG00000181036,ENSG00000026751,ENSG00000162746,ENSG00000117560,ENSG00000116667,ENSG00000133067,ENSG00000058668,ENSG00000143842,ENSG00000154358,ENSG00000158292…	CA6,UBIAD1,MDS2,NIPAL3,RCAN3,LDLRAP1,MAN1C1,SESN2,C1orf177,AK5,BCL9,NBPF15,EFNA1,SYT11,PYHIN1,FCRL6,SLAMF7,FCRLB,FASLG,C1orf21,LGR6,ATP2B4,SOX13,OBSCN,GPR153,TNFRSF25,PLEKHG5,AGMAT,TCEA3,ID3,RUNX3,PAFAH2,ZNF683,C1orf172,C1orf216,HPCAL4,PIK3R3,TTC22,MCOLN2,TGFBR3,GFI1,AMIGO1,PTPN22,THEM4,C1orf61,SH2D2A,SLAMF6,CD244,GPA33,RAB7L1,SUSD4,FAM179A,DNAH6,GNLY,MAL,ITPRIPL1,NPAS2,FBLN7,PTPN4,ITGA6,CD28,SPE…
cg26986871	FALSE	FALSE	TRUE	FALSE	314	ENSG00000131686,ENSG00000120942,ENSG00000197880,ENSG00000001461,ENSG00000117602,ENSG00000157978,ENSG00000117643,ENSG00000162398,ENSG00000154027,ENSG00000116128,ENSG00000243452,ENSG00000143515,ENSG00000132718,ENSG00000132698,ENSG00000163564,ENSG00000181036,ENSG00000026751,ENSG00000117560,ENSG00000116667,ENSG00000133067,ENSG00000143842,ENSG00000162892,ENSG00000154358,ENSG00000158292,ENSG00000215788…	CA6,UBIAD1,MDS2,NIPAL3,RCAN3,LDLRAP1,MAN1C1,C1orf177,AK5,BCL9,NBPF15,ATP8B2,SYT11,RAB25,PYHIN1,FCRL6,SLAMF7,FASLG,C1orf21,LGR6,SOX13,IL24,OBSCN,GPR153,TNFRSF25,PLEKHG5,AGMAT,TCEA3,ID3,RUNX3,PAFAH2,ZNF683,C1orf172,C1orf216,HPCAL4,PIK3R3,TTC22,TGFBR3,GFI1,AMIGO1,THEM4,C1orf61,SLAMF6,CD244,GPA33,RAB7L1,FAIM3,TMEM63A,ID2,TRIB2,FAM179A,CEP68,ANXA4,GNLY,MAL,ITPRIPL1,FBLN7,SLC20A1,METAP1D,ITGA6,CD28,SPE…
cg12649038	FALSE	FALSE	FALSE	TRUE	306	ENSG00000131686,ENSG00000120942,ENSG00000197880,ENSG00000001461,ENSG00000117602,ENSG00000157978,ENSG00000117643,ENSG00000154027,ENSG00000116824,ENSG00000116128,ENSG00000243452,ENSG00000169242,ENSG00000132718,ENSG00000163564,ENSG00000181036,ENSG00000026751,ENSG00000117560,ENSG00000116667,ENSG00000000971,ENSG00000133067,ENSG00000058668,ENSG00000143842,ENSG00000162892,ENSG00000162909,ENSG00000154358…	CA6,UBIAD1,MDS2,NIPAL3,RCAN3,LDLRAP1,MAN1C1,AK5,CD2,BCL9,NBPF15,EFNA1,SYT11,PYHIN1,FCRL6,SLAMF7,FASLG,C1orf21,CFH,LGR6,ATP2B4,SOX13,IL24,CAPN2,OBSCN,EDARADD,GPR153,AGMAT,HSPG2,TCEA3,ID3,RUNX3,ZNF683,C1orf216,BEND5,TTC22,MCOLN2,TGFBR3,GFI1,CNN3,AMIGO1,THEM5,C1orf61,SH2D2A,SLAMF6,CD244,RAB7L1,FAIM3,ID2,FAM179A,MTA3,DNAH6,MAL,ITPRIPL1,NPAS2,FBLN7,SLC20A1,PTPN4,METAP1D,ITGA6,PDK1,SPEG,AGAP1,CXXC11,YW…
cg04642300	FALSE	FALSE	TRUE	FALSE	291	ENSG00000131686,ENSG00000120942,ENSG00000197880,ENSG00000001461,ENSG00000117602,ENSG00000157978,ENSG00000117643,ENSG00000154027,ENSG00000116128,ENSG00000243452,ENSG00000132718,ENSG00000163564,ENSG00000181036,ENSG00000026751,ENSG00000117560,ENSG00000116667,ENSG00000000971,ENSG00000133067,ENSG00000143842,ENSG00000162892,ENSG00000154358,ENSG00000215788,ENSG00000116771,ENSG00000204219,ENSG00000117318…	CA6,UBIAD1,MDS2,NIPAL3,RCAN3,LDLRAP1,MAN1C1,AK5,BCL9,NBPF15,SYT11,PYHIN1,FCRL6,SLAMF7,FASLG,C1orf21,CFH,LGR6,SOX13,IL24,OBSCN,TNFRSF25,AGMAT,TCEA3,ID3,RUNX3,C1orf172,HPCAL4,PIK3R3,TTC22,MCOLN2,TGFBR3,GFI1,CNN3,AMIGO1,THEM4,C1orf61,SLAMF6,GPA33,SUSD4,TRIB2,FAM179A,CEP68,DNAH6,MAL,ITPRIPL1,NPAS2,FBLN7,METAP1D,ITGA6,CD28,ICOS,SPEG,EFHD1,AGAP1,SNED1,CXXC11,YWHAQ,DNMT3A,TRABD2A,CD8A,DUSP2,UXS1,EDAR,LI…
cg08251036	FALSE	TRUE	FALSE	FALSE	287	ENSG00000169504,ENSG00000182866,ENSG00000116824,ENSG00000181036,ENSG00000026751,ENSG00000132185,ENSG00000117560,ENSG00000116191,ENSG00000135862,ENSG00000116667,ENSG00000133067,ENSG00000159388,ENSG00000143842,ENSG00000162892,ENSG00000117322,ENSG00000117009,ENSG00000117318,ENSG00000188822,ENSG00000185436,ENSG00000020633,ENSG00000158006,ENSG00000176083,ENSG00000157216,ENSG00000069702,ENSG00000162676…	CLIC4,LCK,CD2,FCRL6,SLAMF7,FCRLA,FASLG,RALGPS2,LAMC1,C1orf21,LGR6,BTG2,SOX13,IL24,CR2,KMO,ID3,CNR2,IFNLR1,RUNX3,PAFAH2,ZNF683,SSBP3,TGFBR3,GFI1,DENND2D,SH2D2A,FCRL5,FCRL2,FCRL1,CD244,CD247,FAIM3,PIGR,ID2,GDF7,FAM179A,RASGRP3,ZAP70,SLC20A1,WNT10A,COL4A3,ESPNL,BCL11A,CD8A,SEMA4C,AFF3,COBLL1,STAT4,COL4A4,NMUR1,ARL4C,ZNF860,TTC21A,TRAK1,KBTBD8,CD96,CD200,ZDHHC23,SLC15A2,CCDC50,OSBPL10,CX3CR1,CACNA2D2…
cg19859445	FALSE	FALSE	TRUE	FALSE	286	ENSG00000131686,ENSG00000162543,ENSG00000197880,ENSG00000001461,ENSG00000117602,ENSG00000157978,ENSG00000117643,ENSG00000185090,ENSG00000154027,ENSG00000172031,ENSG00000162692,ENSG00000116824,ENSG00000116128,ENSG00000169242,ENSG00000132718,ENSG00000163564,ENSG00000181036,ENSG00000026751,ENSG00000116667,ENSG00000000971,ENSG00000133067,ENSG00000058668,ENSG00000143842,ENSG00000162892,ENSG00000162909…	CA6,UBXN10,MDS2,NIPAL3,RCAN3,LDLRAP1,MAN1C1,MANEAL,AK5,EPHX4,VCAM1,CD2,BCL9,EFNA1,SYT11,PYHIN1,FCRL6,SLAMF7,C1orf21,CFH,LGR6,ATP2B4,SOX13,IL24,CAPN2,OBSCN,AGMAT,CAMK2N1,TCEA3,ID3,RUNX3,ZNF683,C1orf172,C1orf216,PIK3R3,BEND5,TTC22,MCOLN2,TGFBR3,GFI1,AMIGO1,C1orf61,SLAMF6,CD244,RAB7L1,FAM179A,MAL,ITPRIPL1,NPAS2,FBLN7,SLC20A1,ITGA6,SPEG,AGAP1,CXXC11,YWHAQ,DNMT3A,RAB11FIP5,TRABD2A,CD8A,CD8B,DUSP2,UXS1…
cg22793142	FALSE	FALSE	FALSE	TRUE	283	ENSG00000116824,ENSG00000163564,ENSG00000181036,ENSG00000026751,ENSG00000072694,ENSG00000132185,ENSG00000117560,ENSG00000116191,ENSG00000135862,ENSG00000116667,ENSG00000133067,ENSG00000197520,ENSG00000117009,ENSG00000158292,ENSG00000117215,ENSG00000117318,ENSG00000188822,ENSG00000020633,ENSG00000158006,ENSG00000162373,ENSG00000157216,ENSG00000006555,ENSG00000069702,ENSG00000162676,ENSG00000162777…	CD2,PYHIN1,FCRL6,SLAMF7,FCGR2B,FCRLA,FASLG,RALGPS2,LAMC1,C1orf21,LGR6,FAM177B,KMO,GPR153,PLA2G2D,ID3,CNR2,RUNX3,PAFAH2,BEND5,SSBP3,TTC22,TGFBR3,GFI1,DENND2D,FCRL5,FCRL2,FCRL1,CD244,CD247,ID2,FAM179A,RASGRP3,ITPRIPL1,ZAP70,PTPN4,MGAT5,MAP2,WNT10A,RHBDD1,COL4A3,BCL11A,SEMA4C,AFF3,COBLL1,STK39,STAT4,COL4A4,NMUR1,ARL4C,KCNH8,ZNF860,TTC21A,TRAK1,CD200,ZDHHC23,SLC15A2,EOMES,OSBPL10,CX3CR1,FOXP1,BTLA,KI…
cg07110949	FALSE	FALSE	TRUE	FALSE	283	ENSG00000131686,ENSG00000120942,ENSG00000197880,ENSG00000001461,ENSG00000117602,ENSG00000157978,ENSG00000117643,ENSG00000130766,ENSG00000154027,ENSG00000116128,ENSG00000243452,ENSG00000169242,ENSG00000132718,ENSG00000163564,ENSG00000181036,ENSG00000026751,ENSG00000117560,ENSG00000116667,ENSG00000133067,ENSG00000058668,ENSG00000143842,ENSG00000162892,ENSG00000154358,ENSG00000116771,ENSG00000142798…	CA6,UBIAD1,MDS2,NIPAL3,RCAN3,LDLRAP1,MAN1C1,SESN2,AK5,BCL9,NBPF15,EFNA1,SYT11,PYHIN1,FCRL6,SLAMF7,FASLG,C1orf21,LGR6,ATP2B4,SOX13,IL24,OBSCN,AGMAT,HSPG2,TCEA3,ID3,RUNX3,C1orf172,C1orf216,PIK3R3,TTC22,CYP2J2,TGFBR3,GFI1,CNN3,AMIGO1,REG4,C1orf61,SH2D2A,SLAMF6,CD244,GPA33,RAB7L1,FAIM3,KLHL29,FAM179A,MTA3,DNAH6,MAL,ITPRIPL1,NPAS2,FBLN7,METAP1D,ITGA6,SPEG,AGAP1,SNED1,CXXC11,YWHAQ,DNMT3A,TRABD2A,CD8A,D…
cg12105450	FALSE	FALSE	TRUE	FALSE	270	ENSG00000131686,ENSG00000197880,ENSG00000117602,ENSG00000117643,ENSG00000130766,ENSG00000185090,ENSG00000154027,ENSG00000162643,ENSG00000172031,ENSG00000162692,ENSG00000116824,ENSG00000116128,ENSG00000169242,ENSG00000132718,ENSG00000163564,ENSG00000181036,ENSG00000158714,ENSG00000026751,ENSG00000116667,ENSG00000058668,ENSG00000143842,ENSG00000162909,ENSG00000154358,ENSG00000116574,ENSG00000077585…	CA6,MDS2,RCAN3,MAN1C1,SESN2,MANEAL,AK5,WDR63,EPHX4,VCAM1,CD2,BCL9,EFNA1,SYT11,PYHIN1,FCRL6,SLAMF8,SLAMF7,C1orf21,ATP2B4,SOX13,CAPN2,OBSCN,RHOU,GPR137B,EDARADD,DHRS3,CAMK2N1,TCEA3,RUNX3,ZNF683,C1orf216,PIK3R3,BEND5,TTC22,MCOLN2,TGFBR3,GFI1,C1orf61,SLAMF6,CD84,SH2D1B,PTPN7,RAB7L1,FAIM3,FAM179A,MAL,ITPRIPL1,NPAS2,SLC20A1,MYO3B,ITGA6,CDCA7,SPEG,CXXC11,YWHAQ,RAB11FIP5,TRABD2A,CD8A,CD8B,DUSP2,EDAR,DPP4…
cg16983159	FALSE	FALSE	TRUE	FALSE	250	ENSG00000169962,ENSG00000185483,ENSG00000162631,ENSG00000158481,ENSG00000132185,ENSG00000116191,ENSG00000186283,ENSG00000116667,ENSG00000162892,ENSG00000117322,ENSG00000117009,ENSG00000117215,ENSG00000117318,ENSG00000188822,ENSG00000185436,ENSG00000158006,ENSG00000183317,ENSG00000162407,ENSG00000137936,ENSG00000168679,ENSG00000162777,ENSG00000143297,ENSG00000160856,ENSG00000132704,ENSG00000163534…	TAS1R3,ROR1,NTNG1,CD1C,FCRLA,RALGPS2,TOR3A,C1orf21,IL24,CR2,KMO,PLA2G2D,ID3,CNR2,IFNLR1,PAFAH2,EPHA10,PPAP2B,BCAR3,SLC16A4,DENND2D,FCRL5,FCRL3,FCRL2,FCRL1,AIM2,CD247,C1orf186,FAIM3,PIGR,ID2,GEN1,GDF7,EHD3,RASGRP3,EML6,ZAP70,COL4A3,ITM2C,ESPNL,BCL11A,SEMA4C,AFF3,COBLL1,STAT4,AP1S3,COL4A4,ARL4C,FBLN2,ZNF860,TTC21A,ZDHHC23,SLC15A2,CCDC50,RFTN1,OSBPL10,CX3CR1,IFT57,CD80,ILDR1,MBD4,UTS2B,DOK7,PARM1,AR…
cg21747310	FALSE	FALSE	TRUE	FALSE	243	ENSG00000131686,ENSG00000120942,ENSG00000197880,ENSG00000001461,ENSG00000117602,ENSG00000157978,ENSG00000117643,ENSG00000154027,ENSG00000116128,ENSG00000132718,ENSG00000163564,ENSG00000181036,ENSG00000026751,ENSG00000117560,ENSG00000116667,ENSG00000133067,ENSG00000143842,ENSG00000154358,ENSG00000215788,ENSG00000116771,ENSG00000204219,ENSG00000020633,ENSG00000176083,ENSG00000142686,ENSG00000006555…	CA6,UBIAD1,MDS2,NIPAL3,RCAN3,LDLRAP1,MAN1C1,AK5,BCL9,SYT11,PYHIN1,FCRL6,SLAMF7,FASLG,C1orf21,LGR6,SOX13,OBSCN,TNFRSF25,AGMAT,TCEA3,RUNX3,ZNF683,C1orf216,TTC22,MCOLN2,TGFBR3,GFI1,CNN3,AMIGO1,THEM4,C1orf61,SLAMF6,GPA33,RAB7L1,FAM179A,DNAH6,MAL,ITPRIPL1,NPAS2,FBLN7,SLC20A1,ITGA6,SPEG,EFHD1,CXXC11,YWHAQ,DNMT3A,TRABD2A,CD8A,DUSP2,UXS1,EDAR,DPP4,PDCD1,OXNAD1,VIPR1,ZNF662,CCR5,TMIE,TPRG1,WNT7A,SATB1,EOM…
cg00910503	FALSE	FALSE	FALSE	TRUE	240	ENSG00000197530,ENSG00000066056,ENSG00000174348,ENSG00000081985,ENSG00000163564,ENSG00000122224,ENSG00000162746,ENSG00000143179,ENSG00000117560,ENSG00000116667,ENSG00000133067,ENSG00000186891,ENSG00000158292,ENSG00000162496,ENSG00000020633,ENSG00000158006,ENSG00000121753,ENSG00000162383,ENSG00000153898,ENSG00000155366,ENSG00000117281,ENSG00000027869,ENSG00000122223,ENSG00000203747,ENSG00000198574…	MIB2,TIE1,PODN,IL12RB2,PYHIN1,LY9,FCRLB,UCK2,FASLG,C1orf21,LGR6,TNFRSF18,GPR153,DHRS3,RUNX3,PAFAH2,BAI2,SLC1A7,MCOLN2,RHOC,CD160,SH2D2A,CD244,FCGR3A,SH2D1B,CD247,COLGALT2,TRIM17,C2orf48,FAM179A,VIT,GNLY,IL18RAP,CASP10,B3GNT7,RAMP1,FAM132B,BOK,FAM110C,RTKN,CD8A,CD8B,NMUR1,HES6,IRAK2,ZNF660,PHLDB2,CHST2,PPM1L,TPRG1,FAM43A,COLQ,RFTN1,CX3CR1,PRICKLE2,HEG1,TFDP2,GK5,SORCS2,CD38,DTHD1,RHOH,FAT4,SPON2,F…
cg23357533	FALSE	FALSE	TRUE	FALSE	239	ENSG00000131686,ENSG00000197880,ENSG00000001461,ENSG00000117602,ENSG00000157978,ENSG00000117643,ENSG00000117411,ENSG00000154027,ENSG00000116128,ENSG00000243452,ENSG00000132718,ENSG00000163564,ENSG00000181036,ENSG00000026751,ENSG00000117560,ENSG00000116667,ENSG00000133067,ENSG00000143842,ENSG00000154358,ENSG00000158292,ENSG00000116771,ENSG00000204219,ENSG00000020633,ENSG00000142686,ENSG00000153898…	CA6,MDS2,NIPAL3,RCAN3,LDLRAP1,MAN1C1,B4GALT2,AK5,BCL9,NBPF15,SYT11,PYHIN1,FCRL6,SLAMF7,FASLG,C1orf21,LGR6,SOX13,OBSCN,GPR153,AGMAT,TCEA3,RUNX3,C1orf216,MCOLN2,TGFBR3,GFI1,CNN3,AMIGO1,C1orf61,SLAMF6,CD244,GPA33,RAB7L1,FAM179A,DNAH6,MAL,ITPRIPL1,NPAS2,FBLN7,ITGA6,SPEG,AGAP1,CXXC11,YWHAQ,DNMT3A,TRABD2A,CD8A,DUSP2,UXS1,EDAR,DPP4,PDCD1,OXNAD1,VIPR1,ZNF662,CXCR6,CCR5,TMIE,TIGIT,TPRG1,SATB1,EOMES,CX3CR1…
cg25719851	FALSE	FALSE	TRUE	FALSE	237	ENSG00000131686,ENSG00000197880,ENSG00000117602,ENSG00000157978,ENSG00000117643,ENSG00000174348,ENSG00000162398,ENSG00000173218,ENSG00000132718,ENSG00000163564,ENSG00000181036,ENSG00000026751,ENSG00000117560,ENSG00000116667,ENSG00000133067,ENSG00000058668,ENSG00000143842,ENSG00000162892,ENSG00000162909,ENSG00000158292,ENSG00000116771,ENSG00000204219,ENSG00000117318,ENSG00000020633,ENSG00000158006…	CA6,MDS2,RCAN3,LDLRAP1,MAN1C1,PODN,C1orf177,VANGL1,SYT11,PYHIN1,FCRL6,SLAMF7,FASLG,C1orf21,LGR6,ATP2B4,SOX13,IL24,CAPN2,GPR153,AGMAT,TCEA3,ID3,RUNX3,PAFAH2,ZNF683,C1orf172,C1orf216,PIK3R3,SLC1A7,TTC22,TGFBR3,GFI1,CD160,SH2D2A,SLAMF6,CD244,RAB7L1,FAIM3,ID2,FAM179A,GNLY,MAL,ITPRIPL1,FBLN7,SLC20A1,PTPN4,AGAP1,CXXC11,YWHAQ,TRABD2A,CD8A,DUSP2,EDAR,DPP4,STK39,STAT4,NMUR1,ARL4C,CCR5,PHLDB2,RAP2B,PPM1L,E…
cg00850073	FALSE	FALSE	FALSE	TRUE	230	ENSG00000131686,ENSG00000197880,ENSG00000001461,ENSG00000117602,ENSG00000157978,ENSG00000117643,ENSG00000162398,ENSG00000154027,ENSG00000116128,ENSG00000243452,ENSG00000143515,ENSG00000163564,ENSG00000181036,ENSG00000026751,ENSG00000117560,ENSG00000116667,ENSG00000133067,ENSG00000143842,ENSG00000154358,ENSG00000158292,ENSG00000215788,ENSG00000171680,ENSG00000116771,ENSG00000204219,ENSG00000117318…	CA6,MDS2,NIPAL3,RCAN3,LDLRAP1,MAN1C1,C1orf177,AK5,BCL9,NBPF15,ATP8B2,PYHIN1,FCRL6,SLAMF7,FASLG,C1orf21,LGR6,SOX13,OBSCN,GPR153,TNFRSF25,PLEKHG5,AGMAT,TCEA3,ID3,RUNX3,PAFAH2,HPCAL4,PIK3R3,TGFBR3,GFI1,AMIGO1,SLAMF6,CD244,FAM179A,ANXA4,DNAH6,MAL,ITPRIPL1,FBLN7,ITGA6,CD28,ICOS,AGAP1,CXXC11,YWHAQ,TRABD2A,CD8A,DUSP2,UXS1,EDAR,DPP4,OXNAD1,VIPR1,CXCR6,CCR5,TMIE,TPRG1,WNT7A,EOMES,ALS2CL,RASSF1,FHIT,FOXP1,…
cg11714320	FALSE	FALSE	FALSE	TRUE	229	ENSG00000162543,ENSG00000197880,ENSG00000117643,ENSG00000185090,ENSG00000186564,ENSG00000162398,ENSG00000154027,ENSG00000162643,ENSG00000172031,ENSG00000162692,ENSG00000116824,ENSG00000132718,ENSG00000163564,ENSG00000181036,ENSG00000158714,ENSG00000026751,ENSG00000116667,ENSG00000000971,ENSG00000133067,ENSG00000058668,ENSG00000143842,ENSG00000162909,ENSG00000116574,ENSG00000158292,ENSG00000169991…	UBXN10,MDS2,MAN1C1,MANEAL,FOXD2,C1orf177,AK5,WDR63,EPHX4,VCAM1,CD2,SYT11,PYHIN1,FCRL6,SLAMF8,SLAMF7,C1orf21,CFH,LGR6,ATP2B4,SOX13,CAPN2,RHOU,GPR153,IFFO2,CAMK2N1,TCEA3,ID3,RUNX3,ZNF683,C1orf216,HIVEP3,PIK3R3,BEND5,TTC22,MCOLN2,TGFBR3,GFI1,C1orf61,SLAMF6,RAB7L1,FAIM3,ID2,FAM179A,MAL,ITPRIPL1,SLC20A1,MYO3B,AGAP1,CXXC11,YWHAQ,RAB11FIP5,TRABD2A,CD8A,CD8B,DPP4,STK39,STAT4,ARL4C,PDCD1,HDAC11,CCR5,TIGIT…
cg01356950	FALSE	FALSE	FALSE	TRUE	221	ENSG00000131686,ENSG00000162543,ENSG00000197880,ENSG00000117602,ENSG00000117643,ENSG00000185090,ENSG00000154027,ENSG00000172031,ENSG00000162692,ENSG00000116824,ENSG00000169242,ENSG00000132718,ENSG00000163564,ENSG00000181036,ENSG00000158714,ENSG00000026751,ENSG00000116667,ENSG00000058668,ENSG00000143842,ENSG00000162909,ENSG00000154358,ENSG00000186197,ENSG00000169991,ENSG00000162545,ENSG00000204219…	CA6,UBXN10,MDS2,RCAN3,MAN1C1,MANEAL,AK5,EPHX4,VCAM1,CD2,EFNA1,SYT11,PYHIN1,FCRL6,SLAMF8,SLAMF7,C1orf21,ATP2B4,SOX13,CAPN2,OBSCN,EDARADD,IFFO2,CAMK2N1,TCEA3,RUNX3,ZNF683,C1orf216,PIK3R3,TTC22,MCOLN2,TGFBR3,GFI1,CNN3,C1orf61,SLAMF6,RAB7L1,FAM179A,MAL,ITPRIPL1,NPAS2,SLC20A1,CASP10,SPEG,AGAP1,CXXC11,YWHAQ,RAB11FIP5,TRABD2A,CD8A,CD8B,UXS1,EDAR,DPP4,PDCD1,OXNAD1,VIPR1,ZNF662,CCR5,TIGIT,SLC35G2,TPRG1,EO…
cg00658652	FALSE	FALSE	TRUE	FALSE	221	ENSG00000131686,ENSG00000162543,ENSG00000197880,ENSG00000117602,ENSG00000157978,ENSG00000117643,ENSG00000117411,ENSG00000154027,ENSG00000172031,ENSG00000116824,ENSG00000169242,ENSG00000132718,ENSG00000163564,ENSG00000181036,ENSG00000026751,ENSG00000116667,ENSG00000000971,ENSG00000058668,ENSG00000143842,ENSG00000162892,ENSG00000162909,ENSG00000154358,ENSG00000162545,ENSG00000204219,ENSG00000020633…	CA6,UBXN10,MDS2,RCAN3,LDLRAP1,MAN1C1,B4GALT2,AK5,EPHX4,CD2,EFNA1,SYT11,PYHIN1,FCRL6,SLAMF7,C1orf21,CFH,ATP2B4,SOX13,IL24,CAPN2,OBSCN,CAMK2N1,TCEA3,RUNX3,ZNF683,C1orf216,BEND5,TTC22,CYP2J2,MCOLN2,TGFBR3,GFI1,CNN3,AMIGO1,C1orf61,SLAMF6,GPA33,RAB7L1,DNAH6,MAL,ITPRIPL1,NPAS2,ITGA6,CASP10,SPEG,AGAP1,CXXC11,YWHAQ,DNMT3A,RAB11FIP5,TRABD2A,CD8A,UXS1,EDAR,DPP4,SERPINE2,PDCD1,HDAC11,OXNAD1,VIPR1,ZNF662,CCR…
cg03527802	FALSE	FALSE	FALSE	TRUE	218	ENSG00000116824,ENSG00000132718,ENSG00000181036,ENSG00000026751,ENSG00000132185,ENSG00000116191,ENSG00000135862,ENSG00000116667,ENSG00000143842,ENSG00000162892,ENSG00000117322,ENSG00000117009,ENSG00000162545,ENSG00000020633,ENSG00000158006,ENSG00000176083,ENSG00000117461,ENSG00000162373,ENSG00000006555,ENSG00000069702,ENSG00000162676,ENSG00000163113,ENSG00000125462,ENSG00000132704,ENSG00000163534…	CD2,SYT11,FCRL6,SLAMF7,FCRLA,RALGPS2,LAMC1,C1orf21,SOX13,IL24,CR2,KMO,CAMK2N1,RUNX3,PAFAH2,ZNF683,PIK3R3,BEND5,TTC22,TGFBR3,GFI1,OTUD7B,C1orf61,FCRL2,FCRL1,RAB7L1,FAIM3,RASGRP3,ITPRIPL1,AGAP1,CXXC11,BCL11A,RAB11FIP5,CD8A,CD8B,AFF3,COBLL1,STAT4,ARL4C,KCNH8,TTC21A,CCR5,CD200,SLC15A2,TPRG1,EOMES,OSBPL10,RASSF1,CACNA2D2,FOXP1,TM4SF19,STAP1,SLC4A4,BANK1,ZFYVE28,LYAR,JAKMIP1,HS3ST1,BEND4,HOPX,GZMA,F2R,…
cg23398076	FALSE	FALSE	TRUE	FALSE	216	ENSG00000197880,ENSG00000117643,ENSG00000174348,ENSG00000162398,ENSG00000173218,ENSG00000132718,ENSG00000163564,ENSG00000181036,ENSG00000026751,ENSG00000117560,ENSG00000116667,ENSG00000133067,ENSG00000058668,ENSG00000143842,ENSG00000162892,ENSG00000158292,ENSG00000116771,ENSG00000204219,ENSG00000117318,ENSG00000020633,ENSG00000158006,ENSG00000162373,ENSG00000162383,ENSG00000006555,ENSG00000069702…	MDS2,MAN1C1,PODN,C1orf177,VANGL1,SYT11,PYHIN1,FCRL6,SLAMF7,FASLG,C1orf21,LGR6,ATP2B4,SOX13,IL24,GPR153,AGMAT,TCEA3,ID3,RUNX3,PAFAH2,BEND5,SLC1A7,TTC22,TGFBR3,GFI1,CD160,SH2D2A,CD244,SH2D1B,CD247,FAIM3,ID2,FAM179A,GNLY,MAL,ITPRIPL1,ZAP70,SLC20A1,PTPN4,AGAP1,TRABD2A,DUSP2,SEMA4C,STK39,STAT4,NMUR1,ARL4C,PHLDB2,RAP2B,PPM1L,EOMES,CX3CR1,RASSF1,CACNA2D2,FHIT,FOXP1,GK5,DTHD1,RHOH,STAP1,SLC4A4,SPON2,ZFYV…
cg20756600	FALSE	FALSE	FALSE	TRUE	215	ENSG00000197530,ENSG00000162490,ENSG00000174348,ENSG00000162398,ENSG00000173218,ENSG00000163564,ENSG00000181036,ENSG00000026751,ENSG00000143179,ENSG00000117560,ENSG00000116667,ENSG00000133067,ENSG00000186891,ENSG00000158292,ENSG00000162496,ENSG00000020633,ENSG00000158006,ENSG00000121753,ENSG00000162383,ENSG00000116133,ENSG00000069702,ENSG00000155366,ENSG00000117281,ENSG00000027869,ENSG00000122223…	MIB2,DRAXIN,PODN,C1orf177,VANGL1,PYHIN1,FCRL6,SLAMF7,UCK2,FASLG,C1orf21,LGR6,TNFRSF18,GPR153,DHRS3,RUNX3,PAFAH2,BAI2,SLC1A7,DHCR24,TGFBR3,RHOC,CD160,SH2D2A,CD244,FCGR3A,SH2D1B,CD247,ID2,FAM179A,VIT,GNLY,ITPRIPL1,ZAP70,PTPN4,CASP10,B3GNT7,AGAP1,RAMP1,FAM132B,BOK,FAM110C,RTKN,TRABD2A,SEMA4C,NMUR1,ARL4C,HES6,IRAK2,PHLDB2,CHST2,PPM1L,COLQ,RFTN1,EOMES,CX3CR1,PRICKLE2,HEG1,TFDP2,GK5,SORCS2,CD38,DTHD1,R…
cg18442362	FALSE	FALSE	TRUE	FALSE	215	ENSG00000131686,ENSG00000120942,ENSG00000197880,ENSG00000117602,ENSG00000157978,ENSG00000117643,ENSG00000117411,ENSG00000158966,ENSG00000154027,ENSG00000116824,ENSG00000116128,ENSG00000169242,ENSG00000132718,ENSG00000163564,ENSG00000181036,ENSG00000026751,ENSG00000116667,ENSG00000000971,ENSG00000143842,ENSG00000154358,ENSG00000186197,ENSG00000162496,ENSG00000116771,ENSG00000162545,ENSG00000204219…	CA6,UBIAD1,MDS2,RCAN3,LDLRAP1,MAN1C1,B4GALT2,CACHD1,AK5,CD2,BCL9,EFNA1,SYT11,PYHIN1,FCRL6,SLAMF7,C1orf21,CFH,SOX13,OBSCN,EDARADD,DHRS3,AGMAT,CAMK2N1,TCEA3,ZNF683,C1orf216,BEND5,CYP2J2,MCOLN2,TGFBR3,GFI1,CNN3,AMIGO1,C1orf61,SLAMF6,GPA33,RAB7L1,DNAH6,MAL,ITPRIPL1,NPAS2,FBLN7,ITGA6,CASP10,SPEG,CXXC11,YWHAQ,DNMT3A,ADD2,RAB11FIP5,TRABD2A,CD8A,CD8B,UXS1,EDAR,SERPINE2,PDCD1,OXNAD1,VIPR1,ZNF662,CCR5,TMIE…
cg06068163	FALSE	FALSE	FALSE	TRUE	211	ENSG00000197530,ENSG00000066056,ENSG00000174348,ENSG00000081985,ENSG00000173218,ENSG00000163564,ENSG00000117560,ENSG00000116667,ENSG00000133067,ENSG00000186891,ENSG00000158292,ENSG00000162496,ENSG00000020633,ENSG00000158006,ENSG00000121753,ENSG00000162383,ENSG00000153898,ENSG00000155366,ENSG00000117281,ENSG00000027869,ENSG00000122223,ENSG00000203747,ENSG00000198574,ENSG00000198821,ENSG00000198756…	MIB2,TIE1,PODN,IL12RB2,VANGL1,PYHIN1,FASLG,C1orf21,LGR6,TNFRSF18,GPR153,DHRS3,RUNX3,PAFAH2,BAI2,SLC1A7,MCOLN2,RHOC,CD160,SH2D2A,CD244,FCGR3A,SH2D1B,CD247,COLGALT2,ID2,C2orf48,FAM179A,VIT,GNLY,IL18RAP,CASP10,B3GNT7,RAMP1,FAM132B,BOK,FAM110C,RTKN,CD8A,CD8B,SEMA4C,NMUR1,ARL4C,HES6,IRAK2,PHLDB2,CHST2,PPM1L,FAM43A,COLQ,RFTN1,CX3CR1,PRICKLE2,HEG1,TFDP2,GK5,SORCS2,CD38,DTHD1,RHOH,FAT4,SPON2,FGFBP2,LDB2,…
cg19789753	FALSE	FALSE	FALSE	TRUE	208	ENSG00000131686,ENSG00000197880,ENSG00000001461,ENSG00000117602,ENSG00000157978,ENSG00000117643,ENSG00000117411,ENSG00000158966,ENSG00000154027,ENSG00000116128,ENSG00000169242,ENSG00000132718,ENSG00000163564,ENSG00000181036,ENSG00000026751,ENSG00000116667,ENSG00000000971,ENSG00000143842,ENSG00000162909,ENSG00000154358,ENSG00000116771,ENSG00000204219,ENSG00000020633,ENSG00000175707,ENSG00000142686…	CA6,MDS2,NIPAL3,RCAN3,LDLRAP1,MAN1C1,B4GALT2,CACHD1,AK5,BCL9,EFNA1,SYT11,PYHIN1,FCRL6,SLAMF7,C1orf21,CFH,SOX13,CAPN2,OBSCN,AGMAT,TCEA3,RUNX3,C1orf172,C1orf216,CYP2J2,MCOLN2,TGFBR3,GFI1,CNN3,AMIGO1,REG4,SLAMF6,GPA33,RAB7L1,ITPKB,DNAH6,MAL,ITPRIPL1,NPAS2,ARHGEF4,METAP1D,ITGA6,SPEG,YWHAQ,DNMT3A,TRABD2A,EDAR,OXNAD1,VIPR1,ZNF662,CCR5,TMIE,FLNB,TIGIT,TPRG1,SATB1,EOMES,ALS2CL,RASSF1,FHIT,FOXP1,GP5,BDH1,…
cg06810647	FALSE	TRUE	FALSE	FALSE	199	ENSG00000131686,ENSG00000162543,ENSG00000197880,ENSG00000117643,ENSG00000185090,ENSG00000154027,ENSG00000172031,ENSG00000116824,ENSG00000169242,ENSG00000132718,ENSG00000163564,ENSG00000181036,ENSG00000026751,ENSG00000116667,ENSG00000000971,ENSG00000133067,ENSG00000058668,ENSG00000143842,ENSG00000162909,ENSG00000116574,ENSG00000186197,ENSG00000169991,ENSG00000162545,ENSG00000204219,ENSG00000117318…	CA6,UBXN10,MDS2,MAN1C1,MANEAL,AK5,EPHX4,CD2,EFNA1,SYT11,PYHIN1,FCRL6,SLAMF7,C1orf21,CFH,LGR6,ATP2B4,SOX13,CAPN2,RHOU,EDARADD,IFFO2,CAMK2N1,TCEA3,ID3,RUNX3,ZNF683,C1orf216,PIK3R3,BEND5,TTC22,MCOLN2,TGFBR3,GFI1,THEM5,C1orf61,SLAMF6,RAB7L1,FAIM3,FAM179A,MAL,ITPRIPL1,SPEG,AGAP1,CXXC11,YWHAQ,RAB11FIP5,TRABD2A,CD8A,CD8B,EDAR,STK39,ARL4C,PDCD1,CCR5,TIGIT,SLC35G2,RAP2B,TPRG1,EOMES,RASSF1,CACNA2D2,FHIT,SL…
cg13615100	FALSE	FALSE	FALSE	TRUE	198	ENSG00000131686,ENSG00000162543,ENSG00000197880,ENSG00000117643,ENSG00000130766,ENSG00000162398,ENSG00000154027,ENSG00000162643,ENSG00000172031,ENSG00000116824,ENSG00000169242,ENSG00000132718,ENSG00000163564,ENSG00000181036,ENSG00000026751,ENSG00000116667,ENSG00000000971,ENSG00000058668,ENSG00000143842,ENSG00000162892,ENSG00000186197,ENSG00000116771,ENSG00000169991,ENSG00000162545,ENSG00000204219…	CA6,UBXN10,MDS2,MAN1C1,SESN2,C1orf177,AK5,WDR63,EPHX4,CD2,EFNA1,SYT11,PYHIN1,FCRL6,SLAMF7,C1orf21,CFH,ATP2B4,SOX13,IL24,EDARADD,AGMAT,IFFO2,CAMK2N1,TCEA3,ID3,RUNX3,ZNF683,BEND5,TTC22,MCOLN2,TGFBR3,GFI1,CNN3,C2CD4D,THEM5,C1orf61,SLAMF6,RAB7L1,MAL,ITPRIPL1,CASP10,AGAP1,CXXC11,YWHAQ,RAB11FIP5,TRABD2A,CD8A,CD8B,EDAR,PDCD1,VIPR1,ZNF662,CCR5,TIGIT,SLC35G2,TPRG1,EOMES,RASSF1,CACNA2D2,FHIT,FOXP1,GP5,STAP…
cg23857078	FALSE	FALSE	TRUE	FALSE	197	ENSG00000131686,ENSG00000162543,ENSG00000197880,ENSG00000117602,ENSG00000157978,ENSG00000117643,ENSG00000185090,ENSG00000162398,ENSG00000154027,ENSG00000116824,ENSG00000132718,ENSG00000163564,ENSG00000181036,ENSG00000026751,ENSG00000116667,ENSG00000000971,ENSG00000058668,ENSG00000143842,ENSG00000162909,ENSG00000154358,ENSG00000186197,ENSG00000116771,ENSG00000169991,ENSG00000162545,ENSG00000204219…	CA6,UBXN10,MDS2,RCAN3,LDLRAP1,MAN1C1,MANEAL,C1orf177,AK5,CD2,SYT11,PYHIN1,FCRL6,SLAMF7,C1orf21,CFH,ATP2B4,SOX13,CAPN2,OBSCN,EDARADD,AGMAT,IFFO2,CAMK2N1,TCEA3,ZNF683,C1orf216,PIK3R3,TTC22,MCOLN2,TGFBR3,GFI1,THEM5,SLAMF6,RAB7L1,MAL,ITPRIPL1,SPEG,AGAP1,CXXC11,YWHAQ,DNMT3A,RAB11FIP5,TRABD2A,CD8A,EDAR,PDCD1,OXNAD1,VIPR1,ZNF662,CXCR6,CCR5,TIGIT,SLC35G2,TPRG1,EOMES,ALS2CL,RASSF1,FHIT,GP5,SLC4A4,ZFYVE28,…
cg15220605	FALSE	FALSE	FALSE	TRUE	193	ENSG00000066056,ENSG00000174348,ENSG00000081985,ENSG00000162746,ENSG00000117560,ENSG00000133067,ENSG00000186891,ENSG00000158292,ENSG00000162496,ENSG00000020633,ENSG00000158006,ENSG00000121753,ENSG00000162383,ENSG00000153898,ENSG00000155366,ENSG00000117281,ENSG00000027869,ENSG00000122223,ENSG00000203747,ENSG00000198574,ENSG00000198821,ENSG00000189350,ENSG00000205221,ENSG00000115523,ENSG00000003400…	TIE1,PODN,IL12RB2,FCRLB,FASLG,LGR6,TNFRSF18,GPR153,DHRS3,RUNX3,PAFAH2,BAI2,SLC1A7,MCOLN2,RHOC,CD160,SH2D2A,CD244,FCGR3A,SH2D1B,CD247,FAM179A,VIT,GNLY,CASP10,B3GNT7,RAMP1,FAM132B,BOK,FAM110C,RTKN,CD8A,CD8B,NMUR1,HES6,IRAK2,PHLDB2,CHST2,PPM1L,FAM43A,COLQ,RFTN1,CX3CR1,PRICKLE2,HEG1,TFDP2,GK5,SORCS2,CD38,DTHD1,RHOH,FAT4,SPON2,FGFBP2,LDB2,GPR125,TXK,HOPX,ELOVL6,SORBS2,RHOBTB3,CXXC5,LPCAT1,DAB2,PCDH1,P…
cg27619353	FALSE	FALSE	FALSE	TRUE	189	ENSG00000131686,ENSG00000197880,ENSG00000117602,ENSG00000157978,ENSG00000117643,ENSG00000162398,ENSG00000154027,ENSG00000132718,ENSG00000163564,ENSG00000181036,ENSG00000026751,ENSG00000117560,ENSG00000116667,ENSG00000000971,ENSG00000133067,ENSG00000058668,ENSG00000143842,ENSG00000162892,ENSG00000158292,ENSG00000116771,ENSG00000204219,ENSG00000117318,ENSG00000020633,ENSG00000162383,ENSG00000006555…	CA6,MDS2,RCAN3,LDLRAP1,MAN1C1,C1orf177,AK5,SYT11,PYHIN1,FCRL6,SLAMF7,FASLG,C1orf21,CFH,LGR6,ATP2B4,SOX13,IL24,GPR153,AGMAT,TCEA3,ID3,RUNX3,SLC1A7,TTC22,TGFBR3,GFI1,THEM5,SH2D2A,SLAMF6,FAM179A,DNAH6,MAL,ITPRIPL1,FBLN7,ITGA6,SPEG,AGAP1,CXXC11,YWHAQ,DNMT3A,RAB11FIP5,TRABD2A,CD8A,UXS1,EDAR,NMUR1,ARL4C,OXNAD1,ZNF662,TPRG1,EOMES,ALS2CL,RASSF1,CACNA2D2,FHIT,FOXP1,GP5,ZFYVE28,LYAR,JAKMIP1,FGFBP2,HOPX,LEF…
cg13828440	FALSE	FALSE	TRUE	FALSE	179	ENSG00000131686,ENSG00000197880,ENSG00000117602,ENSG00000157978,ENSG00000117643,ENSG00000174348,ENSG00000132718,ENSG00000163564,ENSG00000181036,ENSG00000026751,ENSG00000117560,ENSG00000116667,ENSG00000133067,ENSG00000143842,ENSG00000154358,ENSG00000158292,ENSG00000116771,ENSG00000204219,ENSG00000117318,ENSG00000020633,ENSG00000176083,ENSG00000142686,ENSG00000162373,ENSG00000162383,ENSG00000006555…	CA6,MDS2,RCAN3,LDLRAP1,MAN1C1,PODN,SYT11,PYHIN1,FCRL6,SLAMF7,FASLG,C1orf21,LGR6,SOX13,OBSCN,GPR153,AGMAT,TCEA3,ID3,RUNX3,ZNF683,C1orf216,BEND5,SLC1A7,TTC22,TGFBR3,GFI1,AMIGO1,SLAMF6,CD244,RAB7L1,FAIM3,ID2,FAM179A,MAL,ITPRIPL1,SPEG,AGAP1,YWHAQ,TRABD2A,CD8A,UXS1,EDAR,DPP4,NMUR1,ARL4C,OXNAD1,VIPR1,ZNF662,TPRG1,EOMES,CX3CR1,ALS2CL,RASSF1,FHIT,FOXP1,STAP1,SLC4A4,JAKMIP1,FGFBP2,HOPX,LEF1,ELOVL6,GZMA,F2…
cg24046474	FALSE	FALSE	TRUE	FALSE	178	ENSG00000131686,ENSG00000197880,ENSG00000117602,ENSG00000157978,ENSG00000117643,ENSG00000117411,ENSG00000158966,ENSG00000154027,ENSG00000116824,ENSG00000116128,ENSG00000132718,ENSG00000000971,ENSG00000143842,ENSG00000162909,ENSG00000154358,ENSG00000186197,ENSG00000162496,ENSG00000162545,ENSG00000204219,ENSG00000176083,ENSG00000142686,ENSG00000153898,ENSG00000162676,ENSG00000162739,ENSG00000143167…	CA6,MDS2,RCAN3,LDLRAP1,MAN1C1,B4GALT2,CACHD1,AK5,CD2,BCL9,SYT11,CFH,SOX13,CAPN2,OBSCN,EDARADD,DHRS3,CAMK2N1,TCEA3,ZNF683,C1orf216,MCOLN2,GFI1,SLAMF6,GPA33,DNAH6,MAL,ITPRIPL1,NPAS2,FBLN7,ITGA6,CASP10,SPEG,CXXC11,YWHAQ,DNMT3A,RAB11FIP5,TRABD2A,CD8A,CD8B,EDAR,PDCD1,OXNAD1,ZNF662,CCR5,TIGIT,TPRG1,SATB1,EOMES,ALS2CL,RASSF1,FHIT,GP5,LYAR,JAKMIP1,GPR125,TXK,LEF1,GZMK,RASGRF2,RGMB,TCF7,ADRB2,PTTG1,IL6ST,…
cg27640528	FALSE	FALSE	FALSE	TRUE	175	ENSG00000131686,ENSG00000197880,ENSG00000117602,ENSG00000157978,ENSG00000117643,ENSG00000154027,ENSG00000116824,ENSG00000116128,ENSG00000169242,ENSG00000132718,ENSG00000163564,ENSG00000181036,ENSG00000026751,ENSG00000116667,ENSG00000000971,ENSG00000143842,ENSG00000154358,ENSG00000116771,ENSG00000204219,ENSG00000176083,ENSG00000142686,ENSG00000117461,ENSG00000006555,ENSG00000153898,ENSG00000069702…	CA6,MDS2,RCAN3,LDLRAP1,MAN1C1,AK5,CD2,BCL9,EFNA1,SYT11,PYHIN1,FCRL6,SLAMF7,C1orf21,CFH,SOX13,OBSCN,AGMAT,TCEA3,ZNF683,C1orf216,PIK3R3,TTC22,MCOLN2,TGFBR3,GFI1,AMIGO1,C1orf61,SLAMF6,MAL,ITPRIPL1,FBLN7,ITGA6,SPEG,CXXC11,YWHAQ,DNMT3A,RAB11FIP5,TRABD2A,CD8A,UXS1,EDAR,DPP4,OXNAD1,ZNF662,CCR5,SLC35G2,TPRG1,EOMES,ALS2CL,RASSF1,FHIT,GP5,SLC4A4,LYAR,JAKMIP1,FAM13A,LEF1,GZMK,RASGRF2,RGMB,SH3RF2,ADRB2,LPCAT…
cg21096399	FALSE	TRUE	FALSE	FALSE	173	ENSG00000162543,ENSG00000197880,ENSG00000117643,ENSG00000185090,ENSG00000154027,ENSG00000172031,ENSG00000116824,ENSG00000132718,ENSG00000163564,ENSG00000181036,ENSG00000026751,ENSG00000116667,ENSG00000000971,ENSG00000058668,ENSG00000143842,ENSG00000162892,ENSG00000162909,ENSG00000186197,ENSG00000169991,ENSG00000162545,ENSG00000204219,ENSG00000176083,ENSG00000142686,ENSG00000117461,ENSG00000162373…	UBXN10,MDS2,MAN1C1,MANEAL,AK5,EPHX4,CD2,SYT11,PYHIN1,FCRL6,SLAMF7,C1orf21,CFH,ATP2B4,SOX13,IL24,CAPN2,EDARADD,IFFO2,CAMK2N1,TCEA3,ZNF683,C1orf216,PIK3R3,BEND5,TTC22,MCOLN2,TGFBR3,GFI1,THEM5,C1orf61,SLAMF6,RAB7L1,FAIM3,ITPRIPL1,AGAP1,CXXC11,YWHAQ,RAB11FIP5,TRABD2A,CD8A,CD8B,EDAR,PDCD1,HDAC11,CCR5,TIGIT,SLC35G2,CHST2,TPRG1,EOMES,RASSF1,CACNA2D2,PCBP4,FHIT,STAP1,ZFYVE28,LYAR,JAKMIP1,HOPX,LEF1,TNIP3,…
cg19853760	FALSE	TRUE	TRUE	FALSE	172	ENSG00000131686,ENSG00000197880,ENSG00000117602,ENSG00000157978,ENSG00000117643,ENSG00000162398,ENSG00000154027,ENSG00000132718,ENSG00000163564,ENSG00000181036,ENSG00000026751,ENSG00000117560,ENSG00000116667,ENSG00000000971,ENSG00000058668,ENSG00000143842,ENSG00000162892,ENSG00000162909,ENSG00000116771,ENSG00000204219,ENSG00000117318,ENSG00000020633,ENSG00000162373,ENSG00000006555,ENSG00000069702…	CA6,MDS2,RCAN3,LDLRAP1,MAN1C1,C1orf177,AK5,SYT11,PYHIN1,FCRL6,SLAMF7,FASLG,C1orf21,CFH,ATP2B4,SOX13,IL24,CAPN2,AGMAT,TCEA3,ID3,RUNX3,BEND5,TTC22,TGFBR3,GFI1,THEM5,SLAMF6,FAIM3,FAM179A,DNAH6,MAL,ITPRIPL1,SPEG,AGAP1,YWHAQ,RAB11FIP5,TRABD2A,UXS1,EDAR,LIMS2,NMUR1,ARL4C,ZNF662,CCR5,TPRG1,EOMES,CX3CR1,RASSF1,FHIT,FOXP1,STAP1,ZFYVE28,LYAR,JAKMIP1,FGFBP2,HOPX,LEF1,GZMA,F2R,TCF7,ADRB2,SEPT8,PPP2R2B,JAKMIP…
cg12608692	FALSE	FALSE	TRUE	FALSE	169	ENSG00000131686,ENSG00000197880,ENSG00000117602,ENSG00000157978,ENSG00000117643,ENSG00000154027,ENSG00000116824,ENSG00000116128,ENSG00000169242,ENSG00000132718,ENSG00000181036,ENSG00000026751,ENSG00000116667,ENSG00000000971,ENSG00000143842,ENSG00000154358,ENSG00000116771,ENSG00000162545,ENSG00000204219,ENSG00000117318,ENSG00000020633,ENSG00000117461,ENSG00000162373,ENSG00000006555,ENSG00000153898…	CA6,MDS2,RCAN3,LDLRAP1,MAN1C1,AK5,CD2,BCL9,EFNA1,SYT11,FCRL6,SLAMF7,C1orf21,CFH,SOX13,OBSCN,AGMAT,CAMK2N1,TCEA3,ID3,RUNX3,PIK3R3,BEND5,TTC22,MCOLN2,TGFBR3,GFI1,THEM5,C1orf61,SLAMF6,MAL,ITPRIPL1,NPAS2,ITGA6,SPEG,CXXC11,YWHAQ,DNMT3A,RAB11FIP5,TRABD2A,CD8A,EDAR,DPP4,ZNF662,CCR5,TIGIT,TPRG1,EOMES,ALS2CL,RASSF1,FHIT,GP5,SLC4A4,ZFYVE28,LYAR,JAKMIP1,GPR125,HOPX,LEF1,GZMA,F2R,RGMB,TCF7,ADRB2,LPCAT1,ANKRD…
cg05780020	FALSE	FALSE	FALSE	TRUE	167	ENSG00000066056,ENSG00000174348,ENSG00000117560,ENSG00000186891,ENSG00000162496,ENSG00000020633,ENSG00000158006,ENSG00000121753,ENSG00000162383,ENSG00000153898,ENSG00000155366,ENSG00000117281,ENSG00000122223,ENSG00000203747,ENSG00000198574,ENSG00000198821,ENSG00000189350,ENSG00000205221,ENSG00000115523,ENSG00000003400,ENSG00000156966,ENSG00000132329,ENSG00000178752,ENSG00000176720,ENSG00000184731…	TIE1,PODN,FASLG,TNFRSF18,DHRS3,RUNX3,PAFAH2,BAI2,SLC1A7,MCOLN2,RHOC,CD160,CD244,FCGR3A,SH2D1B,CD247,FAM179A,VIT,GNLY,CASP10,B3GNT7,RAMP1,FAM132B,BOK,FAM110C,RTKN,CD8B,NMUR1,ARL4C,HES6,IRAK2,PHLDB2,CHST2,PPM1L,FAM43A,COLQ,RFTN1,CX3CR1,PRICKLE2,HEG1,TFDP2,GK5,SORCS2,CD38,DTHD1,FAT4,SPON2,FGFBP2,LDB2,TXK,HOPX,ELOVL6,SORBS2,RHOBTB3,CXXC5,DAB2,PCDH1,PDGFRB,HAVCR2,HEY2,LAMA2,GFOD1,NCR3,SCRN1,GLI3,GSAP,…
cg04126866	FALSE	TRUE	TRUE	FALSE	165	ENSG00000131686,ENSG00000197880,ENSG00000117602,ENSG00000117643,ENSG00000130766,ENSG00000116824,ENSG00000132718,ENSG00000163564,ENSG00000181036,ENSG00000026751,ENSG00000117560,ENSG00000116667,ENSG00000133067,ENSG00000143842,ENSG00000162892,ENSG00000154358,ENSG00000186197,ENSG00000158292,ENSG00000116771,ENSG00000142798,ENSG00000204219,ENSG00000020633,ENSG00000142686,ENSG00000006555,ENSG00000069702…	CA6,MDS2,RCAN3,MAN1C1,SESN2,CD2,SYT11,PYHIN1,FCRL6,SLAMF7,FASLG,C1orf21,LGR6,SOX13,IL24,OBSCN,EDARADD,GPR153,AGMAT,HSPG2,TCEA3,RUNX3,C1orf216,TTC22,TGFBR3,GFI1,C1orf61,SH2D2A,SLAMF6,CD244,KLHL29,FAM179A,GNLY,MAL,ITPRIPL1,ITGA6,SPEG,AGAP1,CXXC11,RAB11FIP5,TRABD2A,CD8A,EDAR,STAT4,NMUR1,ARL4C,VIPR1,CCR5,TIGIT,TPRG1,EOMES,CX3CR1,ALS2CL,RASSF1,CACNA2D2,FHIT,GP5,ZFYVE28,LYAR,JAKMIP1,FGFBP2,HOPX,LEF1,EL…
cg27494383	FALSE	TRUE	FALSE	FALSE	160	ENSG00000131686,ENSG00000162543,ENSG00000197880,ENSG00000117643,ENSG00000185090,ENSG00000154027,ENSG00000162643,ENSG00000172031,ENSG00000170989,ENSG00000116824,ENSG00000132718,ENSG00000163564,ENSG00000181036,ENSG00000026751,ENSG00000116667,ENSG00000058668,ENSG00000143842,ENSG00000162892,ENSG00000162909,ENSG00000154358,ENSG00000186197,ENSG00000169991,ENSG00000162545,ENSG00000204219,ENSG00000176083…	CA6,UBXN10,MDS2,MAN1C1,MANEAL,AK5,WDR63,EPHX4,S1PR1,CD2,SYT11,PYHIN1,FCRL6,SLAMF7,C1orf21,ATP2B4,SOX13,IL24,CAPN2,OBSCN,EDARADD,IFFO2,CAMK2N1,TCEA3,ZNF683,C1orf216,TTC22,MCOLN2,TGFBR3,GFI1,C1orf61,SLAMF6,RAB7L1,FAIM3,DNAH6,MAL,ITPRIPL1,NPAS2,SPEG,CXXC11,YWHAQ,RAB11FIP5,TRABD2A,CD8A,CD8B,EDAR,PDCD1,VIPR1,ZNF662,CCR5,TIGIT,SLC35G2,TPRG1,EOMES,CACNA2D2,FHIT,GP5,TLR3,ZFYVE28,LYAR,C4orf50,JAKMIP1,GPR1…
cg01136606	FALSE	FALSE	FALSE	TRUE	158	ENSG00000066056,ENSG00000174348,ENSG00000117560,ENSG00000133067,ENSG00000186891,ENSG00000162496,ENSG00000121753,ENSG00000162383,ENSG00000153898,ENSG00000155366,ENSG00000117281,ENSG00000122223,ENSG00000203747,ENSG00000198574,ENSG00000198821,ENSG00000205221,ENSG00000115523,ENSG00000003400,ENSG00000156966,ENSG00000132329,ENSG00000178752,ENSG00000176720,ENSG00000184731,ENSG00000114993,ENSG00000153563…	TIE1,PODN,FASLG,LGR6,TNFRSF18,DHRS3,BAI2,SLC1A7,MCOLN2,RHOC,CD160,CD244,FCGR3A,SH2D1B,CD247,VIT,GNLY,CASP10,B3GNT7,RAMP1,FAM132B,BOK,FAM110C,RTKN,CD8A,CD8B,NMUR1,HES6,IRAK2,CHST2,PPM1L,FAM43A,COLQ,CX3CR1,PRICKLE2,SORCS2,CD38,FAT4,SPON2,FGFBP2,LDB2,GPR125,TXK,HOPX,ELOVL6,SORBS2,RHOBTB3,CXXC5,SH3RF2,DAB2,PCDH1,PDGFRB,HAVCR2,HEY2,LAMA2,GFOD1,NCR3,RCAN2,GLI3,PLXNA4,HIPK2,BAALC,TBC1D31,ZMAT4,RGS3,CERC…
cg09025210	FALSE	FALSE	TRUE	FALSE	158	ENSG00000131686,ENSG00000162543,ENSG00000197880,ENSG00000117602,ENSG00000157978,ENSG00000117643,ENSG00000154027,ENSG00000116824,ENSG00000132718,ENSG00000163564,ENSG00000181036,ENSG00000026751,ENSG00000116667,ENSG00000143842,ENSG00000154358,ENSG00000162545,ENSG00000204219,ENSG00000020633,ENSG00000176083,ENSG00000142686,ENSG00000117461,ENSG00000006555,ENSG00000153898,ENSG00000069702,ENSG00000162676…	CA6,UBXN10,MDS2,RCAN3,LDLRAP1,MAN1C1,AK5,CD2,SYT11,PYHIN1,FCRL6,SLAMF7,C1orf21,SOX13,OBSCN,CAMK2N1,TCEA3,RUNX3,ZNF683,C1orf216,PIK3R3,TTC22,MCOLN2,TGFBR3,GFI1,C1orf61,SLAMF6,RAB7L1,MAL,ITPRIPL1,FBLN7,CXXC11,YWHAQ,RAB11FIP5,TRABD2A,CD8A,CD8B,EDAR,DPP4,PDCD1,CCR5,TIGIT,TPRG1,EOMES,ALS2CL,RASSF1,CACNA2D2,FHIT,GP5,SLC4A4,LYAR,JAKMIP1,HOPX,LEF1,TNIP3,GZMK,GZMA,F2R,TCF7,SH3RF2,ADRB2,ANKRD55,SEPT8,PPP2R…
cg21870884	FALSE	TRUE	TRUE	FALSE	157	ENSG00000131686,ENSG00000162543,ENSG00000197880,ENSG00000117643,ENSG00000185090,ENSG00000154027,ENSG00000172031,ENSG00000116824,ENSG00000132718,ENSG00000163564,ENSG00000181036,ENSG00000026751,ENSG00000116667,ENSG00000162909,ENSG00000154358,ENSG00000186197,ENSG00000169991,ENSG00000162545,ENSG00000204219,ENSG00000176083,ENSG00000142686,ENSG00000006555,ENSG00000153898,ENSG00000069702,ENSG00000162676…	CA6,UBXN10,MDS2,MAN1C1,MANEAL,AK5,EPHX4,CD2,SYT11,PYHIN1,FCRL6,SLAMF7,C1orf21,CAPN2,OBSCN,EDARADD,IFFO2,CAMK2N1,TCEA3,ZNF683,C1orf216,TTC22,MCOLN2,TGFBR3,GFI1,THEM5,C1orf61,SLAMF6,MAL,ITPRIPL1,CASP10,AGAP1,CXXC11,YWHAQ,DNMT3A,RAB11FIP5,TRABD2A,CD8A,CD8B,EDAR,PDCD1,HDAC11,ZNF662,CCR5,TIGIT,SLC35G2,CHST2,TPRG1,EOMES,RASSF1,CACNA2D2,PCBP4,FHIT,GP5,LYAR,JAKMIP1,TXK,LEF1,GZMK,GZMA,SH3RF2,ADRB2,SGCD,SE…
cg11789321	FALSE	FALSE	FALSE	TRUE	156	ENSG00000131686,ENSG00000197880,ENSG00000117602,ENSG00000157978,ENSG00000117643,ENSG00000154027,ENSG00000132718,ENSG00000163564,ENSG00000181036,ENSG00000026751,ENSG00000116667,ENSG00000000971,ENSG00000143842,ENSG00000154358,ENSG00000204219,ENSG00000176083,ENSG00000142686,ENSG00000153898,ENSG00000069702,ENSG00000162676,ENSG00000162739,ENSG00000143167,ENSG00000172005,ENSG00000198885,ENSG00000170485…	CA6,MDS2,RCAN3,LDLRAP1,MAN1C1,AK5,SYT11,PYHIN1,FCRL6,SLAMF7,C1orf21,CFH,SOX13,OBSCN,TCEA3,ZNF683,C1orf216,MCOLN2,TGFBR3,GFI1,SLAMF6,GPA33,MAL,ITPRIPL1,NPAS2,FBLN7,SPEG,CXXC11,YWHAQ,DNMT3A,RAB11FIP5,TRABD2A,CD8A,UXS1,EDAR,DPP4,OXNAD1,VIPR1,ZNF662,CCR5,TPRG1,EOMES,ALS2CL,RASSF1,FHIT,GP5,SLC4A4,LYAR,JAKMIP1,GPR125,LEF1,F2R,TCF7,SH3RF2,ADRB2,SEPT8,PPP2R2B,MYO6,SLC16A10,SNX9,ADTRP,PRRT1,RCAN2,BACH2,TR…
cg11718162	FALSE	FALSE	FALSE	TRUE	154	ENSG00000131686,ENSG00000197880,ENSG00000117602,ENSG00000157978,ENSG00000117643,ENSG00000154027,ENSG00000116128,ENSG00000181036,ENSG00000026751,ENSG00000117560,ENSG00000116667,ENSG00000143842,ENSG00000154358,ENSG00000158292,ENSG00000116771,ENSG00000204219,ENSG00000020633,ENSG00000142686,ENSG00000069702,ENSG00000162676,ENSG00000162739,ENSG00000122223,ENSG00000117280,ENSG00000189350,ENSG00000172005…	CA6,MDS2,RCAN3,LDLRAP1,MAN1C1,AK5,BCL9,FCRL6,SLAMF7,FASLG,C1orf21,SOX13,OBSCN,GPR153,AGMAT,TCEA3,RUNX3,C1orf216,TGFBR3,GFI1,SLAMF6,CD244,RAB7L1,FAM179A,MAL,ITPRIPL1,FBLN7,ITGA6,SPEG,CXXC11,YWHAQ,TRABD2A,CD8A,UXS1,EDAR,DPP4,OXNAD1,ZNF662,CCR5,TPRG1,EOMES,CX3CR1,ALS2CL,RASSF1,FHIT,GP5,LYAR,JAKMIP1,FGFBP2,HOPX,LEF1,GZMK,GZMA,RGMB,TCF7,ADRB2,GALNT10,LPCAT1,KLHL3,PPP2R2B,JAKMIP2,FAM153A,MYO6,SLC16A10,…
cg00793186	FALSE	FALSE	FALSE	TRUE	154	ENSG00000131686,ENSG00000162543,ENSG00000197880,ENSG00000117602,ENSG00000157978,ENSG00000117643,ENSG00000185090,ENSG00000154027,ENSG00000116824,ENSG00000116128,ENSG00000132718,ENSG00000163564,ENSG00000181036,ENSG00000026751,ENSG00000116667,ENSG00000133067,ENSG00000058668,ENSG00000143842,ENSG00000154358,ENSG00000158292,ENSG00000204219,ENSG00000020633,ENSG00000142686,ENSG00000006555,ENSG00000153898…	CA6,UBXN10,MDS2,RCAN3,LDLRAP1,MAN1C1,MANEAL,AK5,CD2,BCL9,SYT11,PYHIN1,FCRL6,SLAMF7,C1orf21,LGR6,ATP2B4,SOX13,OBSCN,GPR153,TCEA3,RUNX3,C1orf216,TTC22,MCOLN2,TGFBR3,GFI1,C1orf61,SLAMF6,RAB7L1,MAL,ITPRIPL1,FBLN7,AGAP1,CXXC11,YWHAQ,RAB11FIP5,TRABD2A,CD8A,CD8B,UXS1,EDAR,PDCD1,ZNF662,CCR5,TIGIT,SLC35G2,TPRG1,EOMES,ALS2CL,RASSF1,CACNA2D2,FHIT,GP5,SLC4A4,LYAR,JAKMIP1,LEF1,GZMK,GZMA,F2R,TCF7,SH3RF2,ADRB2,…
cg04757168	FALSE	FALSE	FALSE	TRUE	154	ENSG00000131686,ENSG00000162543,ENSG00000197880,ENSG00000001461,ENSG00000117602,ENSG00000157978,ENSG00000117643,ENSG00000154027,ENSG00000116824,ENSG00000132718,ENSG00000163564,ENSG00000181036,ENSG00000026751,ENSG00000116667,ENSG00000000971,ENSG00000143842,ENSG00000154358,ENSG00000116771,ENSG00000162545,ENSG00000204219,ENSG00000176083,ENSG00000142686,ENSG00000006555,ENSG00000153898,ENSG00000069702…	CA6,UBXN10,MDS2,NIPAL3,RCAN3,LDLRAP1,MAN1C1,AK5,CD2,SYT11,PYHIN1,FCRL6,SLAMF7,C1orf21,CFH,SOX13,OBSCN,AGMAT,CAMK2N1,TCEA3,ZNF683,C1orf216,TTC22,MCOLN2,TGFBR3,GFI1,AMIGO1,SLAMF6,GPA33,MAL,ITPRIPL1,NPAS2,FBLN7,ITGA6,SPEG,AGAP1,CXXC11,YWHAQ,DNMT3A,RAB11FIP5,TRABD2A,CD8A,EDAR,OXNAD1,VIPR1,ZNF662,CXCR6,CCR5,TPRG1,EOMES,ALS2CL,RASSF1,FHIT,GP5,ZFYVE28,LYAR,JAKMIP1,HOPX,LEF1,GZMK,GZMA,TCF7,ADRB2,LPCAT1,A…
cg09418283	FALSE	TRUE	FALSE	FALSE	153	ENSG00000185090,ENSG00000162398,ENSG00000172031,ENSG00000116824,ENSG00000132718,ENSG00000181036,ENSG00000026751,ENSG00000116667,ENSG00000000971,ENSG00000143842,ENSG00000162909,ENSG00000116574,ENSG00000169991,ENSG00000162545,ENSG00000176083,ENSG00000117461,ENSG00000162383,ENSG00000006555,ENSG00000153898,ENSG00000069702,ENSG00000162676,ENSG00000196407,ENSG00000125462,ENSG00000162739,ENSG00000117280…	MANEAL,C1orf177,EPHX4,CD2,SYT11,FCRL6,SLAMF7,C1orf21,CFH,SOX13,CAPN2,RHOU,IFFO2,CAMK2N1,ZNF683,PIK3R3,SLC1A7,TTC22,MCOLN2,TGFBR3,GFI1,THEM5,C1orf61,SLAMF6,RAB7L1,FAIM3,FAM179A,ITPRIPL1,MYO3B,AGAP1,CXXC11,YWHAQ,RAB11FIP5,CD8A,CD8B,DPP4,SATB2,HDAC11,CCR5,SLC35G2,CHST2,TPRG1,EOMES,RASSF1,CACNA2D2,TM4SF19,SLC4A4,ZFYVE28,LYAR,JAKMIP1,DDIT4L,TNIP3,GZMA,ARHGEF28,F2R,CXXC5,SH3RF2,ADRB2,GALNT10,SGCD,N4BP3…
cg16618104	FALSE	FALSE	FALSE	TRUE	153	ENSG00000131686,ENSG00000197880,ENSG00000117602,ENSG00000157978,ENSG00000117643,ENSG00000158966,ENSG00000154027,ENSG00000116128,ENSG00000132718,ENSG00000163564,ENSG00000181036,ENSG00000026751,ENSG00000116667,ENSG00000000971,ENSG00000143842,ENSG00000154358,ENSG00000116771,ENSG00000204219,ENSG00000020633,ENSG00000142686,ENSG00000181754,ENSG00000134193,ENSG00000162739,ENSG00000115423,ENSG00000172005…	CA6,MDS2,RCAN3,LDLRAP1,MAN1C1,CACHD1,AK5,BCL9,SYT11,PYHIN1,FCRL6,SLAMF7,C1orf21,CFH,SOX13,OBSCN,AGMAT,TCEA3,RUNX3,C1orf216,AMIGO1,REG4,SLAMF6,DNAH6,MAL,ITPRIPL1,NPAS2,ARHGEF4,METAP1D,ITGA6,SPEG,CXXC11,YWHAQ,DNMT3A,TRABD2A,EDAR,OXNAD1,ZNF662,CCR5,FLNB,TPRG1,SATB1,EOMES,ALS2CL,RASSF1,FHIT,GP5,ZFYVE28,LYAR,JAKMIP1,LEF1,GZMK,GZMA,RASGRF2,TCF7,FAM134B,IL6ST,ANKRD55,KLHL3,PPP2R2B,FAM153A,SLC16A10,SNX9,…
cg09436502	FALSE	FALSE	TRUE	FALSE	146	ENSG00000185090,ENSG00000162398,ENSG00000116824,ENSG00000132718,ENSG00000163564,ENSG00000181036,ENSG00000158714,ENSG00000026751,ENSG00000116667,ENSG00000143842,ENSG00000162892,ENSG00000162909,ENSG00000158292,ENSG00000117318,ENSG00000020633,ENSG00000176083,ENSG00000142686,ENSG00000117461,ENSG00000006555,ENSG00000153898,ENSG00000069702,ENSG00000162676,ENSG00000162739,ENSG00000122223,ENSG00000117280…	MANEAL,C1orf177,CD2,SYT11,PYHIN1,FCRL6,SLAMF8,SLAMF7,C1orf21,SOX13,IL24,CAPN2,GPR153,ID3,RUNX3,ZNF683,C1orf216,PIK3R3,TTC22,MCOLN2,TGFBR3,GFI1,SLAMF6,CD244,RAB7L1,FAIM3,ID2,FAM179A,ITPRIPL1,SLC20A1,AGAP1,CXXC11,YWHAQ,RAB11FIP5,CD8A,CD8B,STK39,STAT4,ARL4C,CCR5,TIGIT,SLC35G2,TPRG1,EOMES,RASSF1,CACNA2D2,ZFYVE28,LYAR,JAKMIP1,FGFBP2,HOPX,LEF1,TNIP3,GZMA,ARHGEF28,F2R,SH3RF2,ADRB2,GALNT10,N4BP3,EFNA5,SE…
cg25149218	FALSE	FALSE	FALSE	TRUE	144	ENSG00000131686,ENSG00000162543,ENSG00000197880,ENSG00000117602,ENSG00000157978,ENSG00000117643,ENSG00000185090,ENSG00000154027,ENSG00000132718,ENSG00000163564,ENSG00000181036,ENSG00000026751,ENSG00000116667,ENSG00000000971,ENSG00000143842,ENSG00000154358,ENSG00000162496,ENSG00000116771,ENSG00000204219,ENSG00000176083,ENSG00000142686,ENSG00000153898,ENSG00000069702,ENSG00000162676,ENSG00000162739…	CA6,UBXN10,MDS2,RCAN3,LDLRAP1,MAN1C1,MANEAL,AK5,SYT11,PYHIN1,FCRL6,SLAMF7,C1orf21,CFH,SOX13,OBSCN,DHRS3,AGMAT,TCEA3,ZNF683,C1orf216,MCOLN2,TGFBR3,GFI1,SLAMF6,MAL,ITPRIPL1,NPAS2,FBLN7,SPEG,CXXC11,YWHAQ,DNMT3A,RAB11FIP5,TRABD2A,CD8A,UXS1,EDAR,DPP4,ZNF662,CCR5,TPRG1,EOMES,ALS2CL,RASSF1,FHIT,GP5,LYAR,JAKMIP1,GPR125,TXK,LEF1,TCF7,SH3RF2,ADRB2,ANKRD55,SEPT8,PPP2R2B,MYO6,SLC16A10,ADTRP,PRRT1,RCAN2,BACH2…
cg02901139	FALSE	FALSE	TRUE	FALSE	142	ENSG00000162543,ENSG00000197880,ENSG00000185090,ENSG00000172031,ENSG00000116824,ENSG00000132718,ENSG00000163564,ENSG00000181036,ENSG00000026751,ENSG00000116667,ENSG00000000971,ENSG00000143842,ENSG00000162892,ENSG00000186197,ENSG00000169991,ENSG00000162545,ENSG00000020633,ENSG00000176083,ENSG00000142686,ENSG00000117461,ENSG00000006555,ENSG00000153898,ENSG00000069702,ENSG00000162676,ENSG00000125462…	UBXN10,MDS2,MANEAL,EPHX4,CD2,SYT11,PYHIN1,FCRL6,SLAMF7,C1orf21,CFH,SOX13,IL24,EDARADD,IFFO2,CAMK2N1,RUNX3,ZNF683,C1orf216,PIK3R3,TTC22,MCOLN2,TGFBR3,GFI1,C1orf61,SLAMF6,FAIM3,FAM179A,ITPRIPL1,CXXC11,YWHAQ,RAB11FIP5,CD8A,CD8B,STK39,STAT4,ARL4C,PDCD1,CCR5,TIGIT,SLC35G2,TPRG1,EOMES,RASSF1,CACNA2D2,ZFYVE28,LYAR,C4orf50,JAKMIP1,HOPX,LEF1,GZMA,F2R,SH3RF2,ADRB2,GALNT10,EFNA5,SEPT8,PPP2R2B,JAKMIP2,GFPT2,…
cg09671951	FALSE	FALSE	TRUE	FALSE	141	ENSG00000162543,ENSG00000197880,ENSG00000117643,ENSG00000154027,ENSG00000162692,ENSG00000116824,ENSG00000132718,ENSG00000163564,ENSG00000181036,ENSG00000026751,ENSG00000116667,ENSG00000058668,ENSG00000143842,ENSG00000162892,ENSG00000162909,ENSG00000116574,ENSG00000162545,ENSG00000204219,ENSG00000176083,ENSG00000142686,ENSG00000153898,ENSG00000069702,ENSG00000162676,ENSG00000125462,ENSG00000162739…	UBXN10,MDS2,MAN1C1,AK5,VCAM1,CD2,SYT11,PYHIN1,FCRL6,SLAMF7,C1orf21,ATP2B4,SOX13,IL24,CAPN2,RHOU,CAMK2N1,TCEA3,ZNF683,C1orf216,MCOLN2,TGFBR3,GFI1,C1orf61,SLAMF6,RAB7L1,FAIM3,MAL,ITPRIPL1,SPEG,CXXC11,YWHAQ,RAB11FIP5,TRABD2A,CD8A,CD8B,EDAR,PDCD1,VIPR1,ZNF662,CCR5,TIGIT,SLC35G2,TPRG1,EOMES,RASSF1,FHIT,GP5,LYAR,JAKMIP1,TXK,DDIT4L,LEF1,TNIP3,GZMK,GZMA,F2R,TCF7,SH3RF2,ADRB2,SEPT8,PPP2R2B,JAKMIP2,MYO6,SN…
cg09929187	FALSE	FALSE	FALSE	TRUE	140	ENSG00000131686,ENSG00000197880,ENSG00000001461,ENSG00000117602,ENSG00000157978,ENSG00000117643,ENSG00000154027,ENSG00000116128,ENSG00000163564,ENSG00000154358,ENSG00000116771,ENSG00000204219,ENSG00000117519,ENSG00000181754,ENSG00000143167,ENSG00000151692,ENSG00000115423,ENSG00000172005,ENSG00000198885,ENSG00000170485,ENSG00000144152,ENSG00000172878,ENSG00000091409,ENSG00000072195,ENSG00000186854…	CA6,MDS2,NIPAL3,RCAN3,LDLRAP1,MAN1C1,AK5,BCL9,PYHIN1,OBSCN,AGMAT,TCEA3,CNN3,AMIGO1,GPA33,RNF144A,DNAH6,MAL,ITPRIPL1,NPAS2,FBLN7,METAP1D,ITGA6,SPEG,TRABD2A,EDAR,OXNAD1,ZNF662,TPRG1,SATB1,EOMES,ALS2CL,FHIT,GP5,LEF1,RASGRF2,RGMB,CAMK4,TCF7,PCYOX1L,FAM153B,FAM134B,IL6ST,ANKRD55,SERINC5,KLHL3,PPP2R2B,FAM153A,SYNGAP1,SLC16A10,SNX9,ADTRP,PRRT1,BACH2,LRRN3,GAL3ST4,GPC2,NRCAM,CEP41,EPHA1,ATG9B,CHMP7,EPHX2…
cg17338821	FALSE	FALSE	FALSE	TRUE	139	ENSG00000131686,ENSG00000197880,ENSG00000117602,ENSG00000157978,ENSG00000117643,ENSG00000185090,ENSG00000158966,ENSG00000154027,ENSG00000116824,ENSG00000116128,ENSG00000132718,ENSG00000163564,ENSG00000181036,ENSG00000026751,ENSG00000116667,ENSG00000133067,ENSG00000143842,ENSG00000154358,ENSG00000116771,ENSG00000142798,ENSG00000204219,ENSG00000020633,ENSG00000142686,ENSG00000153898,ENSG00000069702…	CA6,MDS2,RCAN3,LDLRAP1,MAN1C1,MANEAL,CACHD1,AK5,CD2,BCL9,SYT11,PYHIN1,FCRL6,SLAMF7,C1orf21,LGR6,SOX13,OBSCN,AGMAT,HSPG2,TCEA3,RUNX3,C1orf216,MCOLN2,TGFBR3,GFI1,AMIGO1,C1orf61,SLAMF6,RAB7L1,FAM179A,DNAH6,MAL,ITPRIPL1,NPAS2,ITGA6,SPEG,YWHAQ,TRABD2A,EDAR,OXNAD1,VIPR1,ZNF662,CCR5,TIGIT,TPRG1,EOMES,ALS2CL,RASSF1,GP5,LYAR,JAKMIP1,FGFBP2,HOPX,LEF1,TCF7,ADRB2,LPCAT1,PPP2R2B,MYO6,SLC16A10,SNX9,ADTRP,PRRT1…
cg10644544	FALSE	FALSE	TRUE	FALSE	136	ENSG00000197880,ENSG00000117643,ENSG00000162398,ENSG00000172031,ENSG00000116824,ENSG00000132718,ENSG00000163564,ENSG00000181036,ENSG00000026751,ENSG00000116667,ENSG00000143842,ENSG00000162892,ENSG00000162909,ENSG00000204219,ENSG00000176083,ENSG00000142686,ENSG00000117461,ENSG00000006555,ENSG00000153898,ENSG00000069702,ENSG00000162676,ENSG00000125462,ENSG00000162739,ENSG00000117280,ENSG00000162894…	MDS2,MAN1C1,C1orf177,EPHX4,CD2,SYT11,PYHIN1,FCRL6,SLAMF7,C1orf21,SOX13,IL24,CAPN2,TCEA3,ZNF683,C1orf216,PIK3R3,TTC22,MCOLN2,TGFBR3,GFI1,C1orf61,SLAMF6,RAB7L1,FAIM3,FAM179A,MAL,ITPRIPL1,CXXC11,YWHAQ,RAB11FIP5,TRABD2A,CD8A,CD8B,ARL4C,VIPR1,CCR5,TIGIT,SLC35G2,TPRG1,EOMES,ALS2CL,RASSF1,CACNA2D2,SLC4A4,ZFYVE28,LYAR,JAKMIP1,FGFBP2,HOPX,LEF1,TNIP3,GZMA,ARHGEF28,F2R,TCF7,SH3RF2,ADRB2,SGCD,SEPT8,PPP2R2B,J…
cg23045908	FALSE	FALSE	TRUE	FALSE	135	ENSG00000197530,ENSG00000189409,ENSG00000174348,ENSG00000163564,ENSG00000181036,ENSG00000026751,ENSG00000117560,ENSG00000116667,ENSG00000133067,ENSG00000158292,ENSG00000020633,ENSG00000158006,ENSG00000121753,ENSG00000162383,ENSG00000155366,ENSG00000117281,ENSG00000027869,ENSG00000122223,ENSG00000198574,ENSG00000198821,ENSG00000115738,ENSG00000189350,ENSG00000205221,ENSG00000115523,ENSG00000198885…	MIB2,MMP23B,PODN,PYHIN1,FCRL6,SLAMF7,FASLG,C1orf21,LGR6,GPR153,RUNX3,PAFAH2,BAI2,SLC1A7,RHOC,CD160,SH2D2A,CD244,SH2D1B,CD247,ID2,FAM179A,VIT,GNLY,ITPRIPL1,ZAP70,CASP10,FAM132B,BOK,RTKN,NMUR1,ARL4C,IRAK2,CHST2,PPM1L,COLQ,RFTN1,CX3CR1,TFDP2,GK5,SORCS2,DTHD1,RHOH,SPON2,FGFBP2,HOPX,LEF1,ELOVL6,F2R,LPCAT1,DAB2,PCDH1,PDGFRB,HAVCR2,LAMA2,GFOD1,ENPP5,CHST12,TBC1D31,TOX,NCALD,CEP78,RGS3,CERCAM,PTGDS,LCNL1…
cg17099569	FALSE	TRUE	FALSE	FALSE	134	ENSG00000131686,ENSG00000197880,ENSG00000157978,ENSG00000117643,ENSG00000154027,ENSG00000116824,ENSG00000169242,ENSG00000132718,ENSG00000181036,ENSG00000026751,ENSG00000000971,ENSG00000143842,ENSG00000154358,ENSG00000162496,ENSG00000116771,ENSG00000162545,ENSG00000204219,ENSG00000176083,ENSG00000142686,ENSG00000153898,ENSG00000069702,ENSG00000162676,ENSG00000196407,ENSG00000162739,ENSG00000172005…	CA6,MDS2,LDLRAP1,MAN1C1,AK5,CD2,EFNA1,SYT11,FCRL6,SLAMF7,CFH,SOX13,OBSCN,DHRS3,AGMAT,CAMK2N1,TCEA3,ZNF683,C1orf216,MCOLN2,TGFBR3,GFI1,THEM5,SLAMF6,MAL,ITPRIPL1,NPAS2,SPEG,CXXC11,YWHAQ,RAB11FIP5,TRABD2A,CD8A,EDAR,PDCD1,VIPR1,ZNF662,CCR5,TIGIT,TPRG1,EOMES,ALS2CL,FHIT,GP5,LYAR,JAKMIP1,GPR125,TXK,LEF1,GZMK,TCF7,ADRB2,SEPT8,PPP2R2B,MYO6,SLC16A10,SNX9,ADTRP,PRRT1,RCAN2,BACH2,SAMD3,PERP,AEBP1,GAL3ST4,GP…
cg15188939	FALSE	FALSE	TRUE	FALSE	134	ENSG00000116824,ENSG00000132718,ENSG00000132185,ENSG00000000971,ENSG00000143842,ENSG00000117322,ENSG00000186197,ENSG00000169991,ENSG00000162545,ENSG00000176083,ENSG00000162373,ENSG00000153898,ENSG00000162676,ENSG00000196407,ENSG00000125462,ENSG00000132704,ENSG00000163534,ENSG00000198574,ENSG00000162894,ENSG00000156966,ENSG00000188011,ENSG00000134308,ENSG00000119866,ENSG00000135631,ENSG00000153563…	CD2,SYT11,FCRLA,CFH,SOX13,CR2,EDARADD,IFFO2,CAMK2N1,ZNF683,BEND5,MCOLN2,GFI1,THEM5,C1orf61,FCRL2,FCRL1,SH2D1B,FAIM3,B3GNT7,CXXC11,YWHAQ,BCL11A,RAB11FIP5,CD8A,CD8B,AFF3,STAT4,PDCD1,KCNH8,CCR5,CD200,TIGIT,CHST2,TPRG1,EOMES,STAP1,LYAR,JAKMIP1,HS3ST1,GZMK,CXXC5,SH3RF2,N4BP3,SEPT8,PPP2R2B,MYO6,SNX9,GFOD1,HLA-DOA,RCAN2,BACH2,THEMIS,SAMD3,PERP,TSPAN13,AEBP1,AGFG2,CDCA7L,SCRN1,ABCB4,ADAM28,PNOC,NUGGC,PPA…
cg06112560	FALSE	FALSE	TRUE	FALSE	133	ENSG00000131686,ENSG00000197880,ENSG00000117602,ENSG00000157978,ENSG00000117643,ENSG00000154027,ENSG00000132718,ENSG00000163564,ENSG00000181036,ENSG00000026751,ENSG00000116667,ENSG00000143842,ENSG00000154358,ENSG00000204219,ENSG00000176083,ENSG00000142686,ENSG00000153898,ENSG00000069702,ENSG00000162676,ENSG00000181754,ENSG00000162739,ENSG00000172005,ENSG00000198885,ENSG00000144152,ENSG00000091409…	CA6,MDS2,RCAN3,LDLRAP1,MAN1C1,AK5,SYT11,PYHIN1,FCRL6,SLAMF7,C1orf21,SOX13,OBSCN,TCEA3,ZNF683,C1orf216,MCOLN2,TGFBR3,GFI1,AMIGO1,SLAMF6,MAL,ITPRIPL1,FBLN7,ITGA6,SPEG,CXXC11,YWHAQ,RAB11FIP5,TRABD2A,CD8A,CD8B,UXS1,EDAR,DPP4,PDCD1,OXNAD1,ZNF662,CCR5,TPRG1,EOMES,ALS2CL,FHIT,GP5,LYAR,JAKMIP1,LEF1,RASGRF2,TCF7,SH3RF2,ADRB2,PPP2R2B,MYO6,SLC16A10,PRRT1,RCAN2,BACH2,SAMD3,PERP,GAL3ST4,GPC2,EPHA1,ATG9B,CHMP7…
cg10345936	FALSE	TRUE	TRUE	FALSE	131	ENSG00000131686,ENSG00000162543,ENSG00000197880,ENSG00000117602,ENSG00000157978,ENSG00000117643,ENSG00000154027,ENSG00000116824,ENSG00000132718,ENSG00000181036,ENSG00000026751,ENSG00000116667,ENSG00000000971,ENSG00000143842,ENSG00000154358,ENSG00000162545,ENSG00000204219,ENSG00000176083,ENSG00000142686,ENSG00000153898,ENSG00000069702,ENSG00000162676,ENSG00000125462,ENSG00000162739,ENSG00000172005…	CA6,UBXN10,MDS2,RCAN3,LDLRAP1,MAN1C1,AK5,CD2,SYT11,FCRL6,SLAMF7,C1orf21,CFH,SOX13,OBSCN,CAMK2N1,TCEA3,ZNF683,C1orf216,MCOLN2,TGFBR3,GFI1,C1orf61,SLAMF6,MAL,ITPRIPL1,SPEG,CXXC11,YWHAQ,DNMT3A,RAB11FIP5,TRABD2A,CD8A,CD8B,EDAR,ZNF662,CCR5,TIGIT,SLC35G2,TPRG1,EOMES,ALS2CL,RASSF1,FHIT,GP5,LYAR,JAKMIP1,GPR125,LEF1,GZMK,TCF7,SH3RF2,ANKRD55,SEPT8,GFPT2,MYO6,SNX9,ADTRP,PRRT1,RCAN2,BACH2,TRAF3IP2,SAMD3,PERP…
cg16012294	FALSE	FALSE	TRUE	FALSE	131	ENSG00000131686,ENSG00000197880,ENSG00000117643,ENSG00000154027,ENSG00000116824,ENSG00000132718,ENSG00000181036,ENSG00000026751,ENSG00000116667,ENSG00000000971,ENSG00000058668,ENSG00000143842,ENSG00000162909,ENSG00000162496,ENSG00000162545,ENSG00000204219,ENSG00000176083,ENSG00000142686,ENSG00000153898,ENSG00000069702,ENSG00000162676,ENSG00000196407,ENSG00000162739,ENSG00000172005,ENSG00000198885…	CA6,MDS2,MAN1C1,AK5,CD2,SYT11,FCRL6,SLAMF7,C1orf21,CFH,ATP2B4,SOX13,CAPN2,DHRS3,CAMK2N1,TCEA3,ZNF683,C1orf216,MCOLN2,TGFBR3,GFI1,THEM5,SLAMF6,MAL,ITPRIPL1,CASP10,SPEG,AGAP1,CXXC11,YWHAQ,RAB11FIP5,TRABD2A,CD8A,CD8B,EDAR,PDCD1,ZNF662,CXCR6,CCR5,SLC35G2,TPRG1,EOMES,ALS2CL,RASSF1,FHIT,LYAR,JAKMIP1,TXK,LEF1,ARHGEF28,F2R,TCF7,SH3RF2,ADRB2,ANKRD55,SEPT8,PPP2R2B,GFPT2,MYO6,SNX9,ADTRP,PRRT1,RCAN2,BACH2,TH…
ch.13.39564907R	TRUE	FALSE	FALSE	FALSE	129	ENSG00000131686,ENSG00000197880,ENSG00000117602,ENSG00000157978,ENSG00000117643,ENSG00000158966,ENSG00000154027,ENSG00000116128,ENSG00000169242,ENSG00000132718,ENSG00000163564,ENSG00000181036,ENSG00000026751,ENSG00000116667,ENSG00000154358,ENSG00000116771,ENSG00000204219,ENSG00000142686,ENSG00000153898,ENSG00000181754,ENSG00000134193,ENSG00000162739,ENSG00000057935,ENSG00000172005,ENSG00000198885…	CA6,MDS2,RCAN3,LDLRAP1,MAN1C1,CACHD1,AK5,BCL9,EFNA1,SYT11,PYHIN1,FCRL6,SLAMF7,C1orf21,OBSCN,AGMAT,TCEA3,C1orf216,MCOLN2,AMIGO1,REG4,SLAMF6,MTA3,MAL,ITPRIPL1,NPAS2,ARHGEF4,METAP1D,ITGA6,SPEG,DNMT3A,TRABD2A,EDAR,FBLN2,OXNAD1,ZNF662,FLNB,TIGIT,TPRG1,SATB1,EOMES,ALS2CL,FHIT,GP5,LYAR,JAKMIP1,LEF1,GZMK,RASGRF2,TCF7,FAM134B,KLHL3,PPP2R2B,SYNGAP1,PTK7,SLC16A10,SNX9,PRRT1,BACH2,SAMD3,LRRN3,GAL3ST4,GPC2,NR…
cg15811427	FALSE	FALSE	TRUE	FALSE	129	ENSG00000131686,ENSG00000197880,ENSG00000117602,ENSG00000157978,ENSG00000117643,ENSG00000154027,ENSG00000132718,ENSG00000181036,ENSG00000026751,ENSG00000116667,ENSG00000143842,ENSG00000162892,ENSG00000154358,ENSG00000116771,ENSG00000204219,ENSG00000117318,ENSG00000176083,ENSG00000142686,ENSG00000153898,ENSG00000069702,ENSG00000162676,ENSG00000181754,ENSG00000162739,ENSG00000172005,ENSG00000198885…	CA6,MDS2,RCAN3,LDLRAP1,MAN1C1,AK5,SYT11,FCRL6,SLAMF7,C1orf21,SOX13,IL24,OBSCN,AGMAT,TCEA3,ID3,ZNF683,C1orf216,MCOLN2,TGFBR3,GFI1,AMIGO1,SLAMF6,MAL,ITPRIPL1,NPAS2,ITGA6,SPEG,CXXC11,YWHAQ,RAB11FIP5,TRABD2A,CD8A,UXS1,EDAR,DPP4,OXNAD1,ZNF662,CCR5,TPRG1,EOMES,ALS2CL,FHIT,GP5,LYAR,JAKMIP1,LEF1,RASGRF2,TCF7,ADRB2,PPP2R2B,SYNGAP1,MYO6,ADTRP,PRRT1,RCAN2,BACH2,SAMD3,LRRN3,GAL3ST4,GPC2,EPHA1,ATG9B,CHMP7,EPH…
cg01511232	FALSE	FALSE	TRUE	TRUE	128	ENSG00000131686,ENSG00000197880,ENSG00000157978,ENSG00000117643,ENSG00000154027,ENSG00000116824,ENSG00000169242,ENSG00000000971,ENSG00000143842,ENSG00000116771,ENSG00000162545,ENSG00000204219,ENSG00000134716,ENSG00000153898,ENSG00000143365,ENSG00000225556,ENSG00000196407,ENSG00000162739,ENSG00000172005,ENSG00000170485,ENSG00000003400,ENSG00000072195,ENSG00000188011,ENSG00000134308,ENSG00000119772…	CA6,MDS2,LDLRAP1,MAN1C1,AK5,CD2,EFNA1,CFH,SOX13,AGMAT,CAMK2N1,TCEA3,CYP2J2,MCOLN2,RORC,C2CD4D,THEM5,SLAMF6,MAL,NPAS2,CASP10,SPEG,CXXC11,YWHAQ,DNMT3A,RAB11FIP5,TRABD2A,CD8A,EDAR,ZNF662,CXCR6,CCR5,TIGIT,SLC35G2,TPRG1,EOMES,ALS2CL,RASSF1,FHIT,GP5,LYAR,JAKMIP1,LEF1,GZMK,TCF7,ADRB2,ANKRD55,SEPT8,PPP2R2B,GFPT2,SYNGAP1,MYO6,ADTRP,PRRT1,RCAN2,BACH2,PERP,AUTS2,LRRN3,CYTH3,GAL3ST4,GPC2,CEP41,EPHA1,CHMP7,EP…
cg23552977	FALSE	FALSE	FALSE	TRUE	127	ENSG00000197880,ENSG00000117643,ENSG00000185090,ENSG00000154027,ENSG00000116824,ENSG00000132718,ENSG00000163564,ENSG00000181036,ENSG00000026751,ENSG00000116667,ENSG00000143842,ENSG00000154358,ENSG00000204219,ENSG00000176083,ENSG00000142686,ENSG00000117461,ENSG00000006555,ENSG00000153898,ENSG00000069702,ENSG00000162676,ENSG00000125462,ENSG00000162739,ENSG00000172005,ENSG00000198885,ENSG00000144152…	MDS2,MAN1C1,MANEAL,AK5,CD2,SYT11,PYHIN1,FCRL6,SLAMF7,C1orf21,SOX13,OBSCN,TCEA3,ZNF683,C1orf216,PIK3R3,TTC22,MCOLN2,TGFBR3,GFI1,C1orf61,SLAMF6,MAL,ITPRIPL1,FBLN7,CXXC11,YWHAQ,RAB11FIP5,TRABD2A,CD8A,CD8B,EDAR,VIPR1,CCR5,TIGIT,SLC35G2,TPRG1,EOMES,ALS2CL,RASSF1,FHIT,GP5,LYAR,JAKMIP1,LEF1,GZMA,F2R,TCF7,SH3RF2,ADRB2,GALNT10,SGCD,PPP2R2B,MYO6,SNX9,ADTRP,PRRT1,RCAN2,BACH2,SAMD3,GAL3ST4,FAM131B,EPHA1,ATG9…
cg20540209	FALSE	FALSE	TRUE	FALSE	126	ENSG00000117643,ENSG00000162398,ENSG00000154027,ENSG00000172031,ENSG00000116824,ENSG00000132718,ENSG00000181036,ENSG00000026751,ENSG00000116667,ENSG00000000971,ENSG00000058668,ENSG00000143842,ENSG00000162892,ENSG00000162909,ENSG00000116574,ENSG00000162545,ENSG00000176083,ENSG00000006555,ENSG00000153898,ENSG00000069702,ENSG00000162676,ENSG00000162739,ENSG00000117280,ENSG00000162894,ENSG00000172005…	MAN1C1,C1orf177,AK5,EPHX4,CD2,SYT11,FCRL6,SLAMF7,C1orf21,CFH,ATP2B4,SOX13,IL24,CAPN2,RHOU,CAMK2N1,ZNF683,TTC22,MCOLN2,TGFBR3,GFI1,SLAMF6,RAB7L1,FAIM3,MAL,ITPRIPL1,AGAP1,CXXC11,YWHAQ,RAB11FIP5,CD8A,CD8B,SATB2,HDAC11,CCR5,SLC35G2,TPRG1,EOMES,RASSF1,CACNA2D2,TM4SF19,IQCG,ZFYVE28,LYAR,JAKMIP1,TNIP3,ARHGEF28,F2R,CXXC5,SH3RF2,ADRB2,EFNA5,SEPT8,PPP2R2B,JAKMIP2,MYO6,RCAN2,BACH2,TRAF3IP2,THEMIS,SAMD3,PERP…
cg12177001	FALSE	FALSE	TRUE	FALSE	123	ENSG00000131686,ENSG00000197880,ENSG00000117643,ENSG00000154027,ENSG00000116824,ENSG00000132718,ENSG00000181036,ENSG00000026751,ENSG00000000971,ENSG00000143842,ENSG00000162545,ENSG00000204219,ENSG00000176083,ENSG00000117461,ENSG00000006555,ENSG00000153898,ENSG00000069702,ENSG00000162676,ENSG00000196407,ENSG00000125462,ENSG00000162739,ENSG00000117280,ENSG00000172005,ENSG00000198885,ENSG00000157985…	CA6,MDS2,MAN1C1,AK5,CD2,SYT11,FCRL6,SLAMF7,CFH,SOX13,CAMK2N1,TCEA3,ZNF683,PIK3R3,TTC22,MCOLN2,TGFBR3,GFI1,THEM5,C1orf61,SLAMF6,RAB7L1,MAL,ITPRIPL1,AGAP1,CXXC11,YWHAQ,RAB11FIP5,TRABD2A,CD8A,CD8B,EDAR,CXCR6,CCR5,SLC35G2,TPRG1,EOMES,RASSF1,CACNA2D2,FHIT,SLC4A4,ZFYVE28,LYAR,JAKMIP1,HOPX,LEF1,TNIP3,GZMK,F2R,RGMB,SH3RF2,ADRB2,EFNA5,SEPT8,PPP2R2B,JAKMIP2,GFPT2,MYO6,ADTRP,PRRT1,RCAN2,BACH2,SAMD3,PERP,OSB…
cg04452713	FALSE	TRUE	FALSE	FALSE	121	ENSG00000131686,ENSG00000197880,ENSG00000117602,ENSG00000117643,ENSG00000162398,ENSG00000154027,ENSG00000132718,ENSG00000163564,ENSG00000181036,ENSG00000026751,ENSG00000116667,ENSG00000143842,ENSG00000204219,ENSG00000020633,ENSG00000176083,ENSG00000142686,ENSG00000006555,ENSG00000153898,ENSG00000069702,ENSG00000162676,ENSG00000181754,ENSG00000162739,ENSG00000189350,ENSG00000172005,ENSG00000198885…	CA6,MDS2,RCAN3,MAN1C1,C1orf177,AK5,SYT11,PYHIN1,FCRL6,SLAMF7,C1orf21,SOX13,TCEA3,RUNX3,ZNF683,C1orf216,TTC22,MCOLN2,TGFBR3,GFI1,AMIGO1,SLAMF6,FAM179A,MAL,ITPRIPL1,CXXC11,RAB11FIP5,TRABD2A,CD8A,EDAR,DPP4,ARL4C,ZNF662,TIGIT,TPRG1,EOMES,RASSF1,FHIT,JAKMIP1,FGFBP2,HOPX,LEF1,GZMA,ARHGEF28,TCF7,SH3RF2,ADRB2,GALNT10,LPCAT1,SEPT8,PPP2R2B,MYO6,SLC16A10,PRRT1,RCAN2,BACH2,SAMD3,GAL3ST4,GPC2,EPHA1,ATG9B,CHMP…
cg07211259	FALSE	FALSE	TRUE	TRUE	119	ENSG00000131686,ENSG00000117602,ENSG00000117643,ENSG00000158966,ENSG00000154027,ENSG00000116824,ENSG00000169242,ENSG00000132718,ENSG00000181036,ENSG00000143842,ENSG00000162496,ENSG00000176083,ENSG00000142686,ENSG00000153898,ENSG00000162676,ENSG00000134193,ENSG00000125462,ENSG00000162739,ENSG00000198574,ENSG00000170485,ENSG00000071909,ENSG00000091409,ENSG00000003400,ENSG00000072195,ENSG00000188011…	CA6,RCAN3,MAN1C1,CACHD1,AK5,CD2,EFNA1,SYT11,FCRL6,SOX13,DHRS3,ZNF683,C1orf216,MCOLN2,GFI1,REG4,C1orf61,SLAMF6,SH2D1B,NPAS2,MYO3B,ITGA6,CASP10,SPEG,CXXC11,YWHAQ,DNMT3A,RAB11FIP5,TRABD2A,CD8A,EDAR,SERPINE2,PDCD1,ZNF662,CCR5,TIGIT,CHST2,TPRG1,FAM43A,JAKMIP1,LDB2,GPR125,TXK,LEF1,TNIP3,RASGRF2,TCF7,SH3RF2,PTTG1,N4BP3,SEPT8,PPP2R2B,PTK7,MYO6,NT5E,SLC16A10,RCAN2,BACH2,PERP,GAL3ST4,NRCAM,PLXNA4,EPHA1,EPH…
cg07285276	FALSE	TRUE	FALSE	FALSE	117	ENSG00000131686,ENSG00000197880,ENSG00000117643,ENSG00000154027,ENSG00000116824,ENSG00000132718,ENSG00000181036,ENSG00000000971,ENSG00000143842,ENSG00000154358,ENSG00000162545,ENSG00000204219,ENSG00000176083,ENSG00000142686,ENSG00000153898,ENSG00000069702,ENSG00000162676,ENSG00000196407,ENSG00000162739,ENSG00000172005,ENSG00000198885,ENSG00000170485,ENSG00000072195,ENSG00000188011,ENSG00000134308…	CA6,MDS2,MAN1C1,AK5,CD2,SYT11,FCRL6,CFH,SOX13,OBSCN,CAMK2N1,TCEA3,ZNF683,C1orf216,MCOLN2,TGFBR3,GFI1,THEM5,SLAMF6,MAL,ITPRIPL1,NPAS2,SPEG,CXXC11,YWHAQ,DNMT3A,RAB11FIP5,TRABD2A,CD8A,EDAR,ZNF662,CCR5,TPRG1,EOMES,FHIT,GP5,LYAR,JAKMIP1,LEF1,TCF7,ADRB2,ANKRD55,SEPT8,PPP2R2B,MYO6,SLC16A10,ADTRP,PRRT1,RCAN2,BACH2,SAMD3,PERP,GAL3ST4,GPC2,EPHA1,ATG9B,CHMP7,EPHX2,MYC,NUGGC,MSC,NCALD,MVB12B,ZNF365,PSD,ABLIM…
cg00017842	FALSE	FALSE	TRUE	FALSE	115	ENSG00000131686,ENSG00000197880,ENSG00000117602,ENSG00000157978,ENSG00000117643,ENSG00000154027,ENSG00000116128,ENSG00000132718,ENSG00000163564,ENSG00000181036,ENSG00000026751,ENSG00000143842,ENSG00000154358,ENSG00000204219,ENSG00000176083,ENSG00000142686,ENSG00000153898,ENSG00000069702,ENSG00000162676,ENSG00000162739,ENSG00000172005,ENSG00000198885,ENSG00000072195,ENSG00000188011,ENSG00000134308…	CA6,MDS2,RCAN3,LDLRAP1,MAN1C1,AK5,BCL9,SYT11,PYHIN1,FCRL6,SLAMF7,SOX13,OBSCN,TCEA3,ZNF683,C1orf216,MCOLN2,TGFBR3,GFI1,SLAMF6,MAL,ITPRIPL1,SPEG,CXXC11,YWHAQ,DNMT3A,RAB11FIP5,TRABD2A,CD8A,EDAR,ZNF662,CCR5,TPRG1,EOMES,ALS2CL,RASSF1,FHIT,GP5,LYAR,JAKMIP1,GPR125,LEF1,TCF7,SH3RF2,ADRB2,ANKRD55,SEPT8,PPP2R2B,MYO6,SLC16A10,ADTRP,PRRT1,RCAN2,BACH2,SAMD3,PERP,GAL3ST4,GPC2,EPHA1,ATG9B,CHMP7,EPHX2,MYC,NUGGC,…
cg18328933	FALSE	TRUE	FALSE	FALSE	113	ENSG00000131686,ENSG00000117602,ENSG00000117643,ENSG00000132718,ENSG00000163564,ENSG00000181036,ENSG00000026751,ENSG00000117560,ENSG00000116667,ENSG00000133067,ENSG00000143842,ENSG00000154358,ENSG00000204219,ENSG00000020633,ENSG00000069702,ENSG00000027869,ENSG00000162739,ENSG00000122223,ENSG00000189350,ENSG00000172005,ENSG00000198885,ENSG00000170485,ENSG00000091409,ENSG00000072195,ENSG00000186854…	CA6,RCAN3,MAN1C1,SYT11,PYHIN1,FCRL6,SLAMF7,FASLG,C1orf21,LGR6,SOX13,OBSCN,TCEA3,RUNX3,TGFBR3,SH2D2A,SLAMF6,CD244,FAM179A,MAL,ITPRIPL1,NPAS2,ITGA6,SPEG,TRABD2A,EDAR,NMUR1,ARL4C,OXNAD1,ZNF662,CCR5,TIGIT,EOMES,ALS2CL,FHIT,GP5,FGFBP2,HOPX,LEF1,GZMA,TCF7,GALNT10,LPCAT1,PPP2R2B,FAM153A,MYB,ADTRP,PRRT1,SAMD3,LRRN3,GAL3ST4,EPHA1,CHMP7,EPHX2,LAPTM4B,MYC,NCALD,RGS3,ADAMTSL2,FAM102A,ABCA2,NET1,HKDC1,SORCS3,…
cg06007201	FALSE	FALSE	FALSE	TRUE	113	ENSG00000131686,ENSG00000197880,ENSG00000157978,ENSG00000117643,ENSG00000158966,ENSG00000154027,ENSG00000116824,ENSG00000169242,ENSG00000132718,ENSG00000000971,ENSG00000204219,ENSG00000142686,ENSG00000134716,ENSG00000153898,ENSG00000134193,ENSG00000162739,ENSG00000115423,ENSG00000170485,ENSG00000136002,ENSG00000091409,ENSG00000072195,ENSG00000188011,ENSG00000134308,ENSG00000119772,ENSG00000135631…	CA6,MDS2,LDLRAP1,MAN1C1,CACHD1,AK5,CD2,EFNA1,SYT11,CFH,TCEA3,C1orf216,CYP2J2,MCOLN2,REG4,SLAMF6,DNAH6,NPAS2,ARHGEF4,ITGA6,SPEG,CXXC11,YWHAQ,DNMT3A,RAB11FIP5,TRABD2A,EDAR,SERPINE2,OXNAD1,ZNF662,CCR5,TPRG1,EOMES,FHIT,GP5,LYAR,JAKMIP1,GPR125,TXK,LEF1,GZMK,TCF7,KLHL3,PPP2R2B,PTK7,MYO6,SLC16A10,SNX9,PRRT1,BACH2,PERP,GAL3ST4,GPC2,NRCAM,CEP41,EPHA1,CHMP7,EPHX2,MYC,SGK223,NUGGC,MSC,PCSK5,MVB12B,TTC16,FAM…
cg08771731	FALSE	TRUE	FALSE	FALSE	108	ENSG00000185090,ENSG00000116824,ENSG00000132718,ENSG00000181036,ENSG00000026751,ENSG00000116667,ENSG00000143842,ENSG00000169991,ENSG00000162545,ENSG00000176083,ENSG00000142686,ENSG00000006555,ENSG00000153898,ENSG00000069702,ENSG00000162676,ENSG00000125462,ENSG00000162739,ENSG00000117280,ENSG00000189350,ENSG00000198885,ENSG00000071909,ENSG00000188011,ENSG00000134308,ENSG00000135631,ENSG00000153563…	MANEAL,CD2,SYT11,FCRL6,SLAMF7,C1orf21,SOX13,IFFO2,CAMK2N1,ZNF683,C1orf216,TTC22,MCOLN2,TGFBR3,GFI1,C1orf61,SLAMF6,RAB7L1,FAM179A,ITPRIPL1,MYO3B,CXXC11,YWHAQ,RAB11FIP5,CD8A,CD8B,CCR5,SLC35G2,TPRG1,EOMES,RASSF1,CACNA2D2,TM4SF19,LYAR,JAKMIP1,TNIP3,GZMA,ARHGEF28,CXXC5,SH3RF2,ADRB2,EFNA5,SEPT8,PPP2R2B,JAKMIP2,MYO6,SNX9,RCAN2,BACH2,THEMIS,SAMD3,PERP,FAM131B,NUGGC,MSC,NCALD,MVB12B,TTC16,TLE1,STOM,ZNF365…
cg14162417	FALSE	FALSE	FALSE	TRUE	108	ENSG00000117643,ENSG00000132185,ENSG00000117322,ENSG00000188822,ENSG00000185436,ENSG00000162777,ENSG00000143297,ENSG00000132704,ENSG00000163534,ENSG00000163568,ENSG00000117090,ENSG00000152689,ENSG00000119866,ENSG00000144218,ENSG00000135960,ENSG00000082438,ENSG00000081052,ENSG00000197385,ENSG00000091972,ENSG00000184307,ENSG00000144645,ENSG00000186265,ENSG00000129071,ENSG00000153064,ENSG00000152990…	MAN1C1,FCRLA,CR2,CNR2,IFNLR1,DENND2D,FCRL5,FCRL2,FCRL1,AIM2,SLAMF1,RASGRP3,BCL11A,AFF3,EDAR,COBLL1,COL4A4,ZNF860,CD200,ZDHHC23,OSBPL10,BTLA,MBD4,BANK1,GPR125,SEL1L3,TLR10,TMEM156,BEND4,SYNPO,NIPAL4,CD180,MZB1,EBF1,IRF4,COL19A1,QRSL1,PLEKHG1,CCR6,HLA-DOB,HLA-DOA,CPNE5,ZC3H12D,EZR,CDK14,ABCB4,BLK,PNOC,PPAPDC1B,TPD52,CD72,PAX5,FBXO10,STRBP,WDR34,PDLIM1,BLNK,SWAP70,GYLTL1B,MS4A1,C11orf80,CXCR5,CYB561…
cg22679120	FALSE	TRUE	TRUE	FALSE	107	ENSG00000132185,ENSG00000116191,ENSG00000197520,ENSG00000117009,ENSG00000188822,ENSG00000158006,ENSG00000162777,ENSG00000143297,ENSG00000132704,ENSG00000163534,ENSG00000152689,ENSG00000119866,ENSG00000168758,ENSG00000144218,ENSG00000082438,ENSG00000138378,ENSG00000183960,ENSG00000197385,ENSG00000091972,ENSG00000184307,ENSG00000163406,ENSG00000152492,ENSG00000144645,ENSG00000186265,ENSG00000035720…	FCRLA,RALGPS2,FAM177B,KMO,CNR2,PAFAH2,DENND2D,FCRL5,FCRL2,FCRL1,RASGRP3,BCL11A,SEMA4C,AFF3,COBLL1,STAT4,KCNH8,ZNF860,CD200,ZDHHC23,SLC15A2,CCDC50,OSBPL10,BTLA,STAP1,ARHGAP24,BANK1,UGT8,HS3ST1,SEL1L3,TLR10,TMEM156,BEND4,NIPAL4,CD180,EBF1,COL19A1,QRSL1,PLEKHG1,CCR6,HLA-DOB,HLA-DMB,HLA-DOA,CPNE5,ZC3H12D,ABCB4,GIMAP6,BLK,ADAM28,PNOC,E2F5,PPAPDC1B,TPD52,CD72,PAX5,FBXO10,STRBP,QSOX2,LCN10,TSPAN14,USP6N…
cg25909396	FALSE	FALSE	FALSE	TRUE	107	ENSG00000197880,ENSG00000001461,ENSG00000117602,ENSG00000117643,ENSG00000243452,ENSG00000143515,ENSG00000181036,ENSG00000026751,ENSG00000116667,ENSG00000143842,ENSG00000215788,ENSG00000204219,ENSG00000116983,ENSG00000159445,ENSG00000143502,ENSG00000180875,ENSG00000071575,ENSG00000172005,ENSG00000144152,ENSG00000178562,ENSG00000163600,ENSG00000135925,ENSG00000186854,ENSG00000158050,ENSG00000115652…	MDS2,NIPAL3,RCAN3,MAN1C1,NBPF15,ATP8B2,FCRL6,SLAMF7,C1orf21,SOX13,TNFRSF25,TCEA3,HPCAL4,THEM4,SUSD4,GREM2,TRIB2,MAL,FBLN7,CD28,ICOS,WNT10A,TRABD2A,DUSP2,UXS1,DPP4,CCR4,GPR15,KALRN,WNT7A,ALS2CL,RASSF1,FHIT,GCSAM,LEF1,CASP6,INPP4B,RGMB,CAMK4,TCF7,LPCAT1,ANKRD55,SERINC5,PI16,ADTRP,ZC3H12D,EPHA1,ATG9B,CHMP7,EPHX2,AP3M2,PKIA,MYC,MFHAS1,TNFRSF10D,KANK1,IL11RA,SUSD3,HABP4,AQP3,FAM102A,GOLGA7B,SORCS3,BAG…
cg00582628	FALSE	FALSE	TRUE	FALSE	106	ENSG00000131686,ENSG00000197880,ENSG00000117602,ENSG00000157978,ENSG00000117643,ENSG00000154027,ENSG00000132718,ENSG00000181036,ENSG00000026751,ENSG00000116667,ENSG00000143842,ENSG00000154358,ENSG00000204219,ENSG00000176083,ENSG00000153898,ENSG00000069702,ENSG00000162676,ENSG00000162739,ENSG00000172005,ENSG00000144152,ENSG00000072195,ENSG00000188011,ENSG00000134308,ENSG00000119772,ENSG00000135631…	CA6,MDS2,RCAN3,LDLRAP1,MAN1C1,AK5,SYT11,FCRL6,SLAMF7,C1orf21,SOX13,OBSCN,TCEA3,ZNF683,MCOLN2,TGFBR3,GFI1,SLAMF6,MAL,FBLN7,SPEG,CXXC11,YWHAQ,DNMT3A,RAB11FIP5,TRABD2A,CD8A,EDAR,ZNF662,CCR5,TPRG1,EOMES,ALS2CL,FHIT,GP5,LYAR,JAKMIP1,LEF1,TCF7,ADRB2,ANKRD55,SEPT8,PPP2R2B,MYO6,ADTRP,PRRT1,RCAN2,BACH2,SAMD3,GAL3ST4,GPC2,EPHA1,ATG9B,CHMP7,EPHX2,MYC,NUGGC,MSC,MVB12B,TTC16,FAM102A,ZNF365,PSD,ABLIM1,PLEKHB1,…
cg26723847	FALSE	TRUE	FALSE	FALSE	105	ENSG00000197880,ENSG00000117643,ENSG00000132718,ENSG00000163564,ENSG00000181036,ENSG00000026751,ENSG00000117560,ENSG00000116667,ENSG00000133067,ENSG00000143842,ENSG00000204219,ENSG00000020633,ENSG00000069702,ENSG00000117281,ENSG00000162739,ENSG00000122223,ENSG00000198574,ENSG00000189350,ENSG00000172005,ENSG00000198885,ENSG00000169031,ENSG00000156966,ENSG00000186854,ENSG00000171596,ENSG00000181847…	MDS2,MAN1C1,SYT11,PYHIN1,FCRL6,SLAMF7,FASLG,C1orf21,LGR6,SOX13,TCEA3,RUNX3,TGFBR3,CD160,SLAMF6,CD244,SH2D1B,FAM179A,MAL,ITPRIPL1,COL4A3,B3GNT7,TRABD2A,NMUR1,TIGIT,EOMES,CX3CR1,FHIT,CBLB,DTHD1,SPON2,FGFBP2,HOPX,LEF1,F2R,TCF7,CXXC5,LPCAT1,PPP2R2B,ADTRP,ENPP5,SAMD3,CYTH3,ABCB1,GAL3ST4,GPC2,EPHA1,CHMP7,EPHX2,TOX,NCALD,CEP78,SUSD3,FAM102A,FUT11,RASGEF1A,PRF1,DLG5,PSD,ABLIM1,PRR5L,PRSS23,NCAM1,OSBPL5,P…
cg16599143	FALSE	FALSE	TRUE	FALSE	104	ENSG00000131686,ENSG00000197880,ENSG00000117602,ENSG00000157978,ENSG00000117643,ENSG00000154027,ENSG00000132718,ENSG00000181036,ENSG00000026751,ENSG00000143842,ENSG00000154358,ENSG00000204219,ENSG00000176083,ENSG00000153898,ENSG00000069702,ENSG00000162676,ENSG00000162739,ENSG00000172005,ENSG00000198885,ENSG00000072195,ENSG00000188011,ENSG00000134308,ENSG00000135631,ENSG00000186854,ENSG00000153563…	CA6,MDS2,RCAN3,LDLRAP1,MAN1C1,AK5,SYT11,FCRL6,SLAMF7,SOX13,OBSCN,TCEA3,ZNF683,MCOLN2,TGFBR3,GFI1,SLAMF6,MAL,ITPRIPL1,SPEG,CXXC11,YWHAQ,RAB11FIP5,TRABD2A,CD8A,UXS1,EDAR,VIPR1,ZNF662,CCR5,TPRG1,EOMES,ALS2CL,FHIT,GP5,LYAR,JAKMIP1,LEF1,RASGRF2,TCF7,PPP2R2B,MYO6,SLC16A10,ADTRP,PRRT1,RCAN2,SAMD3,PERP,GAL3ST4,EPHA1,ATG9B,CHMP7,EPHX2,MYC,NUGGC,MSC,MVB12B,TTC16,FAM102A,ZNF365,BAG3,PSD,ABLIM1,PRR5L,TMEM25,…
cg00374717	FALSE	TRUE	FALSE	FALSE	103	ENSG00000181036,ENSG00000132185,ENSG00000116191,ENSG00000116667,ENSG00000143842,ENSG00000117322,ENSG00000197520,ENSG00000117009,ENSG00000188822,ENSG00000020633,ENSG00000162373,ENSG00000132704,ENSG00000163534,ENSG00000122223,ENSG00000152689,ENSG00000115085,ENSG00000119866,ENSG00000168758,ENSG00000144218,ENSG00000153253,ENSG00000188042,ENSG00000183960,ENSG00000091972,ENSG00000186265,ENSG00000035720…	FCRL6,FCRLA,RALGPS2,C1orf21,SOX13,CR2,FAM177B,KMO,CNR2,RUNX3,BEND5,FCRL2,FCRL1,CD244,RASGRP3,ZAP70,BCL11A,SEMA4C,AFF3,SCN3A,ARL4C,KCNH8,CD200,BTLA,STAP1,BANK1,HS3ST1,CTD-2215E18.1,NIPAL4,CD180,MEF2C,PPP2R2B,IRF4,CD83,COL19A1,QRSL1,PLEKHG1,CCR6,HLA-DOB,HLA-DOA,BACH2,SAMD3,TSPAN13,CNTNAP2,CDCA7L,ABCB4,ADAM28,PNOC,PPAPDC1B,NCALD,TTC16,CD72,PAX5,STRBP,QSOX2,PRF1,BLNK,KCNIP2,SWAP70,GYLTL1B,MS4A1,PRSS2…
cg10036013	FALSE	FALSE	FALSE	TRUE	103	ENSG00000131686,ENSG00000197880,ENSG00000157978,ENSG00000117643,ENSG00000185090,ENSG00000154027,ENSG00000132718,ENSG00000163564,ENSG00000181036,ENSG00000058668,ENSG00000143842,ENSG00000154358,ENSG00000204219,ENSG00000142686,ENSG00000153898,ENSG00000117519,ENSG00000162739,ENSG00000172005,ENSG00000198885,ENSG00000170485,ENSG00000091409,ENSG00000003400,ENSG00000072195,ENSG00000188011,ENSG00000186854…	CA6,MDS2,LDLRAP1,MAN1C1,MANEAL,AK5,SYT11,PYHIN1,FCRL6,ATP2B4,SOX13,OBSCN,TCEA3,C1orf216,MCOLN2,CNN3,SLAMF6,MAL,ITPRIPL1,NPAS2,ITGA6,CASP10,SPEG,CXXC11,TRABD2A,CD8A,EDAR,PDCD1,OXNAD1,ZNF662,CCR5,TMIE,TIGIT,PODXL2,TPRG1,EOMES,ALS2CL,FHIT,GP5,LYAR,JAKMIP1,LEF1,GZMK,TCF7,ANKRD55,PPP2R2B,SLC16A10,SNX9,ADTRP,PRRT1,LRRN3,GAL3ST4,GPC2,EPHA1,ATG9B,CHMP7,EPHX2,NUGGC,MVB12B,ADAMTSL2,FAM102A,NET1,HKDC1,SORCS…
cg21949781	FALSE	FALSE	FALSE	TRUE	103	ENSG00000117643,ENSG00000185090,ENSG00000154027,ENSG00000162692,ENSG00000116824,ENSG00000132718,ENSG00000181036,ENSG00000143842,ENSG00000162496,ENSG00000169991,ENSG00000162545,ENSG00000204219,ENSG00000176083,ENSG00000142686,ENSG00000153898,ENSG00000162676,ENSG00000162739,ENSG00000198574,ENSG00000003400,ENSG00000188011,ENSG00000134308,ENSG00000135631,ENSG00000186854,ENSG00000153563,ENSG00000172116…	MAN1C1,MANEAL,AK5,VCAM1,CD2,SYT11,FCRL6,SOX13,DHRS3,IFFO2,CAMK2N1,TCEA3,ZNF683,C1orf216,MCOLN2,GFI1,SLAMF6,SH2D1B,CASP10,CXXC11,YWHAQ,RAB11FIP5,TRABD2A,CD8A,CD8B,EDAR,PDCD1,ZNF662,CCR5,TIGIT,SLC35G2,CHST2,TPRG1,COLQ,EOMES,FHIT,LYAR,JAKMIP1,LDB2,GPR125,TXK,LEF1,TNIP3,GZMK,SH3RF2,SGCD,PTTG1,SEPT8,PPP2R2B,HAVCR2,MYO6,SNX9,RCAN2,SAMD3,PERP,GAL3ST4,CHMP7,EPHX2,NUGGC,MSC,MVB12B,TTC16,CDKN2A,RALGDS,AKR1…
cg10570177	FALSE	FALSE	TRUE	FALSE	103	ENSG00000117602,ENSG00000117643,ENSG00000185090,ENSG00000154027,ENSG00000116824,ENSG00000132718,ENSG00000181036,ENSG00000026751,ENSG00000000971,ENSG00000143842,ENSG00000162545,ENSG00000204219,ENSG00000176083,ENSG00000142686,ENSG00000153898,ENSG00000162676,ENSG00000125462,ENSG00000162739,ENSG00000172005,ENSG00000198885,ENSG00000170485,ENSG00000072195,ENSG00000188011,ENSG00000134308,ENSG00000135631…	RCAN3,MAN1C1,MANEAL,AK5,CD2,SYT11,FCRL6,SLAMF7,CFH,SOX13,CAMK2N1,TCEA3,ZNF683,C1orf216,MCOLN2,GFI1,C1orf61,SLAMF6,MAL,ITPRIPL1,NPAS2,SPEG,CXXC11,YWHAQ,RAB11FIP5,TRABD2A,CD8A,CD8B,EDAR,PDCD1,ZNF662,CCR5,TIGIT,SLC35G2,TPRG1,EOMES,ALS2CL,RASSF1,FHIT,LYAR,JAKMIP1,GPR125,TXK,LEF1,TCF7,SH3RF2,ADRB2,SEPT8,PPP2R2B,MYO6,RCAN2,BACH2,SAMD3,GAL3ST4,EPHA1,CHMP7,EPHX2,MYC,NUGGC,MSC,MVB12B,TTC16,FAM102A,ZNF365,…
cg24081819	FALSE	TRUE	FALSE	FALSE	101	ENSG00000117602,ENSG00000117643,ENSG00000185090,ENSG00000154027,ENSG00000116824,ENSG00000132718,ENSG00000181036,ENSG00000143842,ENSG00000162496,ENSG00000204219,ENSG00000176083,ENSG00000142686,ENSG00000153898,ENSG00000162676,ENSG00000162739,ENSG00000172005,ENSG00000003400,ENSG00000072195,ENSG00000188011,ENSG00000134308,ENSG00000135631,ENSG00000186854,ENSG00000153563,ENSG00000172116,ENSG00000135960…	RCAN3,MAN1C1,MANEAL,AK5,CD2,SYT11,FCRL6,SOX13,DHRS3,TCEA3,ZNF683,C1orf216,MCOLN2,GFI1,SLAMF6,MAL,CASP10,SPEG,CXXC11,YWHAQ,RAB11FIP5,TRABD2A,CD8A,CD8B,EDAR,DPP4,PDCD1,ZNF662,CCR5,SLC35G2,TPRG1,EOMES,ALS2CL,FHIT,LYAR,JAKMIP1,GPR125,TXK,LEF1,TNIP3,TCF7,SH3RF2,ADRB2,SGCD,SEPT8,PPP2R2B,MYO6,RCAN2,SAMD3,GAL3ST4,EPHA1,ATG9B,RP11-383H13.1,MYC,MSC,MVB12B,TTC16,CDKN2A,FAM102A,ZNF365,FAM171A1,ABLIM1,TSPAN18…
cg26974444	FALSE	FALSE	TRUE	FALSE	101	ENSG00000197880,ENSG00000117643,ENSG00000154027,ENSG00000116824,ENSG00000132718,ENSG00000163564,ENSG00000181036,ENSG00000026751,ENSG00000116667,ENSG00000000971,ENSG00000143842,ENSG00000162545,ENSG00000204219,ENSG00000176083,ENSG00000153898,ENSG00000069702,ENSG00000162676,ENSG00000162739,ENSG00000117280,ENSG00000172005,ENSG00000198885,ENSG00000157985,ENSG00000188011,ENSG00000134308,ENSG00000135631…	MDS2,MAN1C1,AK5,CD2,SYT11,PYHIN1,FCRL6,SLAMF7,C1orf21,CFH,SOX13,CAMK2N1,TCEA3,ZNF683,MCOLN2,TGFBR3,GFI1,SLAMF6,RAB7L1,MAL,ITPRIPL1,AGAP1,CXXC11,YWHAQ,RAB11FIP5,TRABD2A,CD8A,EDAR,PDCD1,CXCR6,CCR5,TPRG1,EOMES,RASSF1,FHIT,LYAR,JAKMIP1,LEF1,F2R,TCF7,SH3RF2,ADRB2,SEPT8,PPP2R2B,MYO6,ADTRP,PRRT1,RCAN2,SAMD3,PERP,GAL3ST4,EPHA1,CHMP7,EPHX2,MYC,NUGGC,MSC,NCALD,MVB12B,TTC16,FAM102A,ZNF365,RASGEF1A,ABLIM1,PR…
cg15553770	FALSE	FALSE	FALSE	TRUE	100	ENSG00000197880,ENSG00000117643,ENSG00000154027,ENSG00000116824,ENSG00000132718,ENSG00000181036,ENSG00000000971,ENSG00000143842,ENSG00000204219,ENSG00000176083,ENSG00000006555,ENSG00000153898,ENSG00000162676,ENSG00000196407,ENSG00000125462,ENSG00000162739,ENSG00000117280,ENSG00000198885,ENSG00000188011,ENSG00000134308,ENSG00000135631,ENSG00000186854,ENSG00000153563,ENSG00000135960,ENSG00000188389…	MDS2,MAN1C1,AK5,CD2,SYT11,FCRL6,CFH,SOX13,TCEA3,ZNF683,TTC22,MCOLN2,GFI1,THEM5,C1orf61,SLAMF6,RAB7L1,ITPRIPL1,CXXC11,YWHAQ,RAB11FIP5,TRABD2A,CD8A,EDAR,PDCD1,CXCR6,CCR5,TIGIT,TPRG1,EOMES,RASSF1,FHIT,GP5,LYAR,JAKMIP1,LEF1,GZMK,SH3RF2,ADRB2,SEPT8,PPP2R2B,MYO6,SNX9,PRRT1,RCAN2,BACH2,SAMD3,PERP,OSBPL3,GAL3ST4,EPHA1,CHMP7,EPHX2,MYC,TNFRSF10D,NUGGC,MSC,MVB12B,TTC16,CDKN2A,RALGDS,ZNF365,RASGEF1A,ABLIM1,P…
cg01738984	FALSE	FALSE	FALSE	TRUE	98	ENSG00000197880,ENSG00000117643,ENSG00000154027,ENSG00000116824,ENSG00000132718,ENSG00000181036,ENSG00000026751,ENSG00000116667,ENSG00000000971,ENSG00000143842,ENSG00000116771,ENSG00000162545,ENSG00000204219,ENSG00000020633,ENSG00000176083,ENSG00000006555,ENSG00000069702,ENSG00000162676,ENSG00000162739,ENSG00000198885,ENSG00000072195,ENSG00000157985,ENSG00000188011,ENSG00000134308,ENSG00000135631…	MDS2,MAN1C1,AK5,CD2,SYT11,FCRL6,SLAMF7,C1orf21,CFH,SOX13,AGMAT,CAMK2N1,TCEA3,RUNX3,ZNF683,TTC22,TGFBR3,GFI1,SLAMF6,ITPRIPL1,SPEG,AGAP1,CXXC11,YWHAQ,RAB11FIP5,TRABD2A,CD8A,EDAR,VIPR1,CCR5,TPRG1,EOMES,RASSF1,CACNA2D2,FHIT,ZFYVE28,LYAR,JAKMIP1,LEF1,ADRB2,PPP2R2B,JAKMIP2,MYO6,SNX9,ADTRP,BACH2,TRAF3IP2,SAMD3,PERP,AGPAT4,GAL3ST4,EPHA1,CHMP7,EPHX2,TNFRSF10D,NCALD,TTC16,PTCH1,RALGDS,ZNF365,SORCS3,RASGEF1…
cg16281600	FALSE	FALSE	TRUE	FALSE	98	ENSG00000131686,ENSG00000197880,ENSG00000157978,ENSG00000117643,ENSG00000154027,ENSG00000116824,ENSG00000132718,ENSG00000163564,ENSG00000181036,ENSG00000026751,ENSG00000116667,ENSG00000143842,ENSG00000154358,ENSG00000204219,ENSG00000176083,ENSG00000153898,ENSG00000069702,ENSG00000162676,ENSG00000162739,ENSG00000172005,ENSG00000198885,ENSG00000072195,ENSG00000188011,ENSG00000134308,ENSG00000135631…	CA6,MDS2,LDLRAP1,MAN1C1,AK5,CD2,SYT11,PYHIN1,FCRL6,SLAMF7,C1orf21,SOX13,OBSCN,TCEA3,ZNF683,MCOLN2,TGFBR3,GFI1,SLAMF6,MAL,ITPRIPL1,SPEG,CXXC11,YWHAQ,RAB11FIP5,TRABD2A,CD8A,EDAR,ZNF662,CCR5,TPRG1,EOMES,ALS2CL,FHIT,GP5,LYAR,JAKMIP1,LEF1,GZMK,TCF7,PPP2R2B,MYO6,PRRT1,RCAN2,SAMD3,PERP,GAL3ST4,GPC2,EPHA1,CHMP7,EPHX2,MYC,NUGGC,MSC,NCALD,TTC16,FAM102A,PSD,ABLIM1,PLEKHB1,TMEM25,GLB1L2,DUSP8,APBB1,LTBP3,CD2…
ch.2.30415474F	TRUE	FALSE	FALSE	FALSE	97	ENSG00000131686,ENSG00000117602,ENSG00000157978,ENSG00000117643,ENSG00000158966,ENSG00000154027,ENSG00000132718,ENSG00000163564,ENSG00000154358,ENSG00000204219,ENSG00000153898,ENSG00000181754,ENSG00000134193,ENSG00000162739,ENSG00000143167,ENSG00000057935,ENSG00000115423,ENSG00000172005,ENSG00000170485,ENSG00000136002,ENSG00000091409,ENSG00000072195,ENSG00000134308,ENSG00000186854,ENSG00000135960…	CA6,RCAN3,LDLRAP1,MAN1C1,CACHD1,AK5,SYT11,PYHIN1,OBSCN,TCEA3,MCOLN2,AMIGO1,REG4,SLAMF6,GPA33,MTA3,DNAH6,MAL,NPAS2,ARHGEF4,ITGA6,SPEG,YWHAQ,TRABD2A,EDAR,SERPINE2,OXNAD1,ZNF662,FLNB,TPRG1,SATB1,FHIT,GP5,JAKMIP1,TXK,LEF1,RASGRF2,TCF7,FAM134B,KLHL3,PPP2R2B,PTK7,SLC16A10,PRRT1,LRRN3,GAL3ST4,GPC2,NRCAM,CEP41,EPHA1,CHMP7,EPHX2,LEPROTL1,MYC,SGK223,NUGGC,FAM102A,NET1,BAG3,SFRP5,PSD,ABLIM1,APBB1,CD248,ASIC…
cg08329113	FALSE	FALSE	FALSE	TRUE	95	ENSG00000131686,ENSG00000197880,ENSG00000117602,ENSG00000157978,ENSG00000117643,ENSG00000092621,ENSG00000169242,ENSG00000163564,ENSG00000181036,ENSG00000026751,ENSG00000116667,ENSG00000154358,ENSG00000116771,ENSG00000204219,ENSG00000117519,ENSG00000181754,ENSG00000134193,ENSG00000057935,ENSG00000172005,ENSG00000170485,ENSG00000136002,ENSG00000172878,ENSG00000091409,ENSG00000072195,ENSG00000186854…	CA6,MDS2,RCAN3,LDLRAP1,MAN1C1,PHGDH,EFNA1,PYHIN1,FCRL6,SLAMF7,C1orf21,OBSCN,AGMAT,TCEA3,CNN3,AMIGO1,REG4,MTA3,MAL,NPAS2,ARHGEF4,METAP1D,ITGA6,SPEG,TRABD2A,EDAR,OXNAD1,ZNF662,FLNB,FHIT,GP5,FGFBP2,LEF1,TCF7,SERINC5,KLHL3,PPP2R2B,SLC16A10,ADTRP,PRRT1,BACH2,AEBP1,LRRN3,PRKAR1B,GAL3ST4,GPC2,NRCAM,CEP41,EPHA1,CHMP7,EPHX2,MYC,SGK223,NCALD,TOP1MT,ADAMTSL2,FAM102A,NET1,HKDC1,BAG3,FAM171A1,SFRP5,PSD,ABLIM1…
cg04031656	FALSE	FALSE	TRUE	FALSE	95	ENSG00000131686,ENSG00000117602,ENSG00000157978,ENSG00000117643,ENSG00000117411,ENSG00000154027,ENSG00000154358,ENSG00000162496,ENSG00000204219,ENSG00000185436,ENSG00000153898,ENSG00000181754,ENSG00000163568,ENSG00000162739,ENSG00000143167,ENSG00000172005,ENSG00000170485,ENSG00000144152,ENSG00000091409,ENSG00000003400,ENSG00000072195,ENSG00000134308,ENSG00000186854,ENSG00000115652,ENSG00000135960…	CA6,RCAN3,LDLRAP1,MAN1C1,B4GALT2,AK5,OBSCN,DHRS3,TCEA3,IFNLR1,MCOLN2,AMIGO1,AIM2,SLAMF6,GPA33,MAL,NPAS2,FBLN7,ITGA6,CASP10,SPEG,YWHAQ,TRABD2A,UXS1,EDAR,OXNAD1,ZNF662,TPRG1,SATB1,ALS2CL,FHIT,GP5,JAKMIP1,GPR125,TXK,LEF1,RASGRF2,TCF7,ANKRD55,PRRT1,GAL3ST4,EPHA1,ATG9B,EPHX2,LAPTM4B,MYC,TNFRSF10D,NUGGC,MSC,PCSK5,DBH,MLLT3,FAM102A,NET1,BAG3,FAM171A1,ABLIM1,WEE1,TMEM25,GLB1L2,APBB1,LTBP3,HOXC4,BTBD11,NE…
cg26101086	FALSE	FALSE	TRUE	FALSE	93	ENSG00000131686,ENSG00000197880,ENSG00000117602,ENSG00000117643,ENSG00000154027,ENSG00000116824,ENSG00000132718,ENSG00000181036,ENSG00000026751,ENSG00000000971,ENSG00000143842,ENSG00000162892,ENSG00000116771,ENSG00000204219,ENSG00000117318,ENSG00000176083,ENSG00000142686,ENSG00000162676,ENSG00000162894,ENSG00000172005,ENSG00000188011,ENSG00000134308,ENSG00000135631,ENSG00000186854,ENSG00000153563…	CA6,MDS2,RCAN3,MAN1C1,AK5,CD2,SYT11,FCRL6,SLAMF7,CFH,SOX13,IL24,AGMAT,TCEA3,ID3,ZNF683,C1orf216,GFI1,FAIM3,MAL,CXXC11,YWHAQ,RAB11FIP5,TRABD2A,CD8A,EDAR,ZNF662,CCR5,TPRG1,EOMES,ALS2CL,FHIT,GP5,LYAR,JAKMIP1,LEF1,TCF7,ADRB2,PPP2R2B,MYO6,SNX9,ADTRP,RCAN2,BACH2,SAMD3,PERP,AEBP1,GAL3ST4,EPHA1,CHMP7,EPHX2,NUGGC,MSC,MVB12B,TTC16,FAM102A,ZNF365,ABLIM1,PRR5L,GLB1L2,DUSP8,LAG3,KLRG1,HOXC5,DGKA,HIP1R,STYK1,P…
cg00797278	FALSE	FALSE	FALSE	TRUE	92	ENSG00000162543,ENSG00000197880,ENSG00000172031,ENSG00000116824,ENSG00000132718,ENSG00000181036,ENSG00000026751,ENSG00000116667,ENSG00000058668,ENSG00000143842,ENSG00000162892,ENSG00000204219,ENSG00000176083,ENSG00000142686,ENSG00000006555,ENSG00000069702,ENSG00000162676,ENSG00000162894,ENSG00000198885,ENSG00000071909,ENSG00000157985,ENSG00000188011,ENSG00000134308,ENSG00000135631,ENSG00000153563…	UBXN10,MDS2,EPHX4,CD2,SYT11,FCRL6,SLAMF7,C1orf21,ATP2B4,SOX13,IL24,TCEA3,ZNF683,C1orf216,TTC22,TGFBR3,GFI1,FAIM3,ITPRIPL1,MYO3B,AGAP1,CXXC11,YWHAQ,RAB11FIP5,CD8A,CD8B,HDAC11,CCR5,SLC35G2,TPRG1,CACNA2D2,TM4SF19,STAP1,LYAR,JAKMIP1,HOPX,SH3RF2,ADRB2,SEPT8,PPP2R2B,GFPT2,MYO6,SNX9,ADTRP,RCAN2,BACH2,SAMD3,GAL3ST4,CHMP7,MYC,NUGGC,MSC,NCALD,MVB12B,TTC16,PTCH1,ZNF365,PRR5L,GLB1L2,DUSP8,SYTL2,CADM1,B3GAT1,…
cg03076094	FALSE	FALSE	FALSE	TRUE	92	ENSG00000131686,ENSG00000157978,ENSG00000117643,ENSG00000117411,ENSG00000158966,ENSG00000154027,ENSG00000116824,ENSG00000162496,ENSG00000162545,ENSG00000204219,ENSG00000153898,ENSG00000162739,ENSG00000198574,ENSG00000170485,ENSG00000091409,ENSG00000003400,ENSG00000072195,ENSG00000188011,ENSG00000135631,ENSG00000186854,ENSG00000153563,ENSG00000135960,ENSG00000182983,ENSG00000160791,ENSG00000175040…	CA6,LDLRAP1,MAN1C1,B4GALT2,CACHD1,AK5,CD2,DHRS3,CAMK2N1,TCEA3,MCOLN2,SLAMF6,SH2D1B,NPAS2,ITGA6,CASP10,SPEG,CXXC11,RAB11FIP5,TRABD2A,CD8A,EDAR,ZNF662,CCR5,CHST2,TPRG1,SATB1,FHIT,GP5,JAKMIP1,GPR125,TXK,LEF1,RASGRF2,TCF7,DAB2,SEPT8,HAVCR2,MYO6,SLC16A10,RCAN2,PERP,GAL3ST4,EPHA1,EPHX2,MYC,NUGGC,MSC,PCSK5,MVB12B,TTC16,CDKN2A,NET1,COL13A1,ABLIM1,GLB1L2,DUSP8,LTBP3,CLCF1,LAG3,KLRG1,LRRC43,STYK1,TESPA1,KC…
cg17168836	FALSE	FALSE	FALSE	TRUE	91	ENSG00000197880,ENSG00000117602,ENSG00000157978,ENSG00000117643,ENSG00000154027,ENSG00000181036,ENSG00000000971,ENSG00000143842,ENSG00000154358,ENSG00000204219,ENSG00000153898,ENSG00000162676,ENSG00000162739,ENSG00000172005,ENSG00000144152,ENSG00000072195,ENSG00000188011,ENSG00000134308,ENSG00000119772,ENSG00000135631,ENSG00000186854,ENSG00000153563,ENSG00000135960,ENSG00000182983,ENSG00000160791…	MDS2,RCAN3,LDLRAP1,MAN1C1,AK5,FCRL6,CFH,SOX13,OBSCN,TCEA3,MCOLN2,GFI1,SLAMF6,MAL,FBLN7,SPEG,CXXC11,YWHAQ,DNMT3A,RAB11FIP5,TRABD2A,CD8A,EDAR,ZNF662,CCR5,TPRG1,EOMES,ALS2CL,RASSF1,FHIT,GP5,SLC4A4,LYAR,JAKMIP1,LEF1,TCF7,ANKRD55,PPP2R2B,SLC16A10,ADTRP,PRRT1,RCAN2,SAMD3,GAL3ST4,EPHA1,ATG9B,CHMP7,EPHX2,MYC,NUGGC,NCALD,TTC16,FAM102A,SORCS3,BAG3,PSD,ABLIM1,PLEKHB1,TMEM25,GLB1L2,APBB1,LTBP3,B3GAT1,KLRG1,D…
cg17861230	FALSE	FALSE	TRUE	FALSE	89	ENSG00000117643,ENSG00000185090,ENSG00000154027,ENSG00000172031,ENSG00000116824,ENSG00000132718,ENSG00000181036,ENSG00000143842,ENSG00000162496,ENSG00000176083,ENSG00000142686,ENSG00000153898,ENSG00000162676,ENSG00000125462,ENSG00000162739,ENSG00000198574,ENSG00000162894,ENSG00000188011,ENSG00000134308,ENSG00000135631,ENSG00000153563,ENSG00000172116,ENSG00000160791,ENSG00000168917,ENSG00000175040…	MAN1C1,MANEAL,AK5,EPHX4,CD2,SYT11,FCRL6,SOX13,DHRS3,ZNF683,C1orf216,MCOLN2,GFI1,C1orf61,SLAMF6,SH2D1B,FAIM3,CXXC11,YWHAQ,RAB11FIP5,CD8A,CD8B,CCR5,SLC35G2,CHST2,TPRG1,EOMES,LYAR,JAKMIP1,GPR125,TXK,TNIP3,CXXC5,SH3RF2,SEPT8,PPP2R2B,MYO6,SNX9,ADTRP,RCAN2,BACH2,SAMD3,PERP,GAL3ST4,CHMP7,RP11-383H13.1,NUGGC,MSC,MVB12B,TTC16,TLE1,ZNF365,ABLIM1,CD3G,CRTAM,GLB1L2,DUSP8,LTBP3,CLCF1,LAG3,KLRG1,C12orf75,STYK1…
cg19269039	FALSE	FALSE	TRUE	FALSE	87	ENSG00000181036,ENSG00000026751,ENSG00000132185,ENSG00000117560,ENSG00000116667,ENSG00000117322,ENSG00000158292,ENSG00000117318,ENSG00000020633,ENSG00000158006,ENSG00000162373,ENSG00000132704,ENSG00000163534,ENSG00000162894,ENSG00000115738,ENSG00000189350,ENSG00000119866,ENSG00000144218,ENSG00000171596,ENSG00000188042,ENSG00000091972,ENSG00000144645,ENSG00000168329,ENSG00000035720,ENSG00000153064…	FCRL6,SLAMF7,FCRLA,FASLG,C1orf21,CR2,GPR153,ID3,RUNX3,PAFAH2,BEND5,FCRL2,FCRL1,FAIM3,ID2,FAM179A,BCL11A,AFF3,NMUR1,ARL4C,CD200,OSBPL10,CX3CR1,STAP1,BANK1,HS3ST1,FGFBP2,F2R,N4BP3,CD180,PPP2R2B,PDGFRB,EBF1,PLEKHG1,CCR6,HLA-DOB,HLA-DOA,SAMD3,ABCB4,BLK,ADAM28,PPAPDC1B,NCALD,CD72,PAX5,STRBP,PRF1,BLNK,PRR5L,GYLTL1B,MS4A1,PRSS23,CXCR5,FADS3,POU2AF1,B3GAT1,KLRD1,DTX1,BCL7A,PCDH9,KIAA0125,TCL1A,SNX22,CD19…
cg14565725	FALSE	FALSE	TRUE	FALSE	87	ENSG00000117643,ENSG00000185090,ENSG00000154027,ENSG00000132718,ENSG00000181036,ENSG00000143842,ENSG00000162496,ENSG00000162545,ENSG00000204219,ENSG00000176083,ENSG00000142686,ENSG00000153898,ENSG00000069702,ENSG00000162676,ENSG00000162739,ENSG00000117280,ENSG00000172005,ENSG00000003400,ENSG00000188011,ENSG00000134308,ENSG00000135631,ENSG00000186854,ENSG00000153563,ENSG00000172116,ENSG00000160791…	MAN1C1,MANEAL,AK5,SYT11,FCRL6,SOX13,DHRS3,CAMK2N1,TCEA3,ZNF683,C1orf216,MCOLN2,TGFBR3,GFI1,SLAMF6,RAB7L1,MAL,CASP10,CXXC11,YWHAQ,RAB11FIP5,TRABD2A,CD8A,CD8B,CCR5,SLC35G2,TPRG1,EOMES,ALS2CL,FHIT,LYAR,JAKMIP1,TNIP3,SH3RF2,ADRB2,SEPT8,PPP2R2B,MYO6,RCAN2,THEMIS,SAMD3,PERP,GAL3ST4,EPHA1,CHMP7,EPHX2,NUGGC,MSC,MVB12B,TTC16,ZNF365,ABLIM1,CRTAM,GLB1L2,DUSP8,LTBP3,CLCF1,CADM1,LAG3,KLRG1,PLEKHA5,HOXC4,HOXC5…
cg03270204	FALSE	TRUE	FALSE	FALSE	86	ENSG00000116824,ENSG00000132718,ENSG00000181036,ENSG00000026751,ENSG00000132185,ENSG00000116191,ENSG00000116667,ENSG00000143842,ENSG00000162892,ENSG00000158292,ENSG00000169991,ENSG00000020633,ENSG00000006555,ENSG00000069702,ENSG00000162676,ENSG00000132704,ENSG00000162894,ENSG00000189350,ENSG00000198885,ENSG00000115085,ENSG00000119866,ENSG00000153563,ENSG00000138378,ENSG00000188042,ENSG00000163508…	CD2,SYT11,FCRL6,SLAMF7,FCRLA,RALGPS2,C1orf21,SOX13,IL24,GPR153,IFFO2,RUNX3,TTC22,TGFBR3,GFI1,FCRL2,FAIM3,FAM179A,ITPRIPL1,ZAP70,BCL11A,CD8A,STAT4,ARL4C,EOMES,OSBPL10,CX3CR1,FOXP1,STAP1,ARHGAP24,BANK1,ZFYVE28,JAKMIP1,ELOVL6,GALNT10,PPP2R2B,JAKMIP2,MYO6,QRSL1,FYN,SAMD3,SYPL1,BLK,CHMP7,PNOC,NCALD,TTC16,PAX5,STRBP,RALGDS,ABCA2,PRKCQ,PRF1,BLNK,PRR5L,PRSS23,VPS26B,POU2AF1,B3GAT1,KLRG1,KLRD1,C12orf75,PR…
cg09133026	FALSE	TRUE	FALSE	FALSE	86	ENSG00000131686,ENSG00000117643,ENSG00000154027,ENSG00000116824,ENSG00000132718,ENSG00000163564,ENSG00000181036,ENSG00000026751,ENSG00000116667,ENSG00000000971,ENSG00000143842,ENSG00000162545,ENSG00000204219,ENSG00000142686,ENSG00000153898,ENSG00000069702,ENSG00000162676,ENSG00000162739,ENSG00000117280,ENSG00000172005,ENSG00000198885,ENSG00000188011,ENSG00000134308,ENSG00000135631,ENSG00000186854…	CA6,MAN1C1,AK5,CD2,SYT11,PYHIN1,FCRL6,SLAMF7,C1orf21,CFH,SOX13,CAMK2N1,TCEA3,C1orf216,MCOLN2,TGFBR3,GFI1,SLAMF6,RAB7L1,MAL,ITPRIPL1,CXXC11,YWHAQ,RAB11FIP5,TRABD2A,CD8A,EDAR,CCR5,TIGIT,TPRG1,EOMES,FHIT,LYAR,JAKMIP1,LEF1,TCF7,ADRB2,SEPT8,PPP2R2B,MYO6,ADTRP,PRRT1,RCAN2,BACH2,SAMD3,PERP,GAL3ST4,EPHA1,CHMP7,EPHX2,MYC,NUGGC,MSC,NCALD,MVB12B,TTC16,ZNF365,RASGEF1A,ABLIM1,GLB1L2,DUSP8,CLCF1,LAG3,KLRG1,PLE…
cg02085953	TRUE	FALSE	TRUE	FALSE	86	ENSG00000131686,ENSG00000197880,ENSG00000117602,ENSG00000157978,ENSG00000117643,ENSG00000154027,ENSG00000132718,ENSG00000000971,ENSG00000143842,ENSG00000204219,ENSG00000153898,ENSG00000162676,ENSG00000162739,ENSG00000143167,ENSG00000072195,ENSG00000188011,ENSG00000134308,ENSG00000135631,ENSG00000186854,ENSG00000153563,ENSG00000135960,ENSG00000182983,ENSG00000160791,ENSG00000188001,ENSG00000163508…	CA6,MDS2,RCAN3,LDLRAP1,MAN1C1,AK5,SYT11,CFH,SOX13,TCEA3,MCOLN2,GFI1,SLAMF6,GPA33,SPEG,CXXC11,YWHAQ,RAB11FIP5,TRABD2A,CD8A,EDAR,ZNF662,CCR5,TPRG1,EOMES,ALS2CL,FHIT,GP5,JAKMIP1,LEF1,TCF7,ANKRD55,SEPT8,PPP2R2B,MYO6,SLC16A10,PRRT1,BACH2,PERP,GAL3ST4,GPC2,EPHA1,ATG9B,CHMP7,EPHX2,MYC,NUGGC,MSC,TTC16,FAM102A,PSD,ABLIM1,PLEKHB1,GLB1L2,DUSP8,APBB1,LTBP3,CD248,LAG3,KLRG1,DGKA,STYK1,TESPA1,PITPNM2,MCF2L,DAC…
cg23710218	FALSE	FALSE	TRUE	FALSE	86	ENSG00000162398,ENSG00000163564,ENSG00000181036,ENSG00000026751,ENSG00000117560,ENSG00000116667,ENSG00000143842,ENSG00000158292,ENSG00000117318,ENSG00000020633,ENSG00000158006,ENSG00000006555,ENSG00000162676,ENSG00000122223,ENSG00000115738,ENSG00000189350,ENSG00000115523,ENSG00000198885,ENSG00000115085,ENSG00000138378,ENSG00000171596,ENSG00000188042,ENSG00000163508,ENSG00000168329,ENSG00000068028…	C1orf177,PYHIN1,FCRL6,SLAMF7,FASLG,C1orf21,SOX13,GPR153,ID3,RUNX3,PAFAH2,TTC22,GFI1,CD244,ID2,FAM179A,GNLY,ITPRIPL1,ZAP70,STAT4,NMUR1,ARL4C,EOMES,CX3CR1,RASSF1,FOXP1,SPON2,ZFYVE28,FGFBP2,HOPX,LEF1,ELOVL6,GALNT10,LPCAT1,PPP2R2B,JAKMIP2,SYTL3,BACH2,SAMD3,ZC3H12D,AGPAT4,CHMP7,ZNF395,NCALD,C8G,ABCA2,RASGEF1A,PRF1,PRR5L,CTSW,PRSS23,OSBPL5,B3GAT1,KLRD1,CMKLR1,PTGDR,GZMH,GZMB,GPR68,GPR114,GPR56,CCL4,ERB…
cg09155044	FALSE	FALSE	TRUE	FALSE	86	ENSG00000174348,ENSG00000162398,ENSG00000163564,ENSG00000181036,ENSG00000026751,ENSG00000117560,ENSG00000116667,ENSG00000133067,ENSG00000158292,ENSG00000020633,ENSG00000158006,ENSG00000121753,ENSG00000162383,ENSG00000006555,ENSG00000117281,ENSG00000122223,ENSG00000198574,ENSG00000198821,ENSG00000189350,ENSG00000115523,ENSG00000198885,ENSG00000115085,ENSG00000157985,ENSG00000176720,ENSG00000171596…	PODN,C1orf177,PYHIN1,FCRL6,SLAMF7,FASLG,C1orf21,LGR6,GPR153,RUNX3,PAFAH2,BAI2,SLC1A7,TTC22,CD160,CD244,SH2D1B,CD247,FAM179A,GNLY,ITPRIPL1,ZAP70,AGAP1,BOK,NMUR1,ARL4C,COLQ,EOMES,CX3CR1,RASSF1,SPON2,ZFYVE28,FGFBP2,HOPX,ELOVL6,ADRB2,LPCAT1,PCDH1,PPP2R2B,SAMD3,NCALD,PTGDS,BNC2,CLIC3,PRF1,PRR5L,PRSS23,NCAM1,OSBPL5,PDGFD,FEZ1,B3GAT1,KLRF1,KLRD1,CMKLR1,PTGDR,GZMB,GPR68,PAK6,GPR114,GPR56,RAP1GAP2,CCL4,ER…
cg02827112	FALSE	TRUE	FALSE	FALSE	85	ENSG00000185090,ENSG00000172031,ENSG00000116824,ENSG00000132718,ENSG00000181036,ENSG00000058668,ENSG00000143842,ENSG00000176083,ENSG00000006555,ENSG00000153898,ENSG00000069702,ENSG00000162676,ENSG00000125462,ENSG00000117280,ENSG00000198885,ENSG00000003400,ENSG00000188011,ENSG00000134308,ENSG00000135631,ENSG00000153563,ENSG00000172116,ENSG00000163517,ENSG00000160791,ENSG00000168917,ENSG00000188001…	MANEAL,EPHX4,CD2,SYT11,FCRL6,ATP2B4,SOX13,ZNF683,TTC22,MCOLN2,TGFBR3,GFI1,C1orf61,RAB7L1,ITPRIPL1,CASP10,CXXC11,YWHAQ,RAB11FIP5,CD8A,CD8B,HDAC11,CCR5,SLC35G2,TPRG1,EOMES,CACNA2D2,JAKMIP1,TXK,DDIT4L,TNIP3,CXXC5,SH3RF2,ADRB2,SEPT8,PPP2R2B,JAKMIP2,MYO6,RCAN2,THEMIS,SAMD3,LRRN3,FAM131B,NUGGC,MSC,MVB12B,TTC16,TLE1,TRAF1,ZNF365,CD3G,GLB1L2,DUSP8,CLCF1,LAG3,KLRG1,HOXC4,HOXC5,KLRK1,STYK1,KIF21A,PITPNM2,G…
cg26045434	FALSE	TRUE	FALSE	FALSE	85	ENSG00000185090,ENSG00000172031,ENSG00000116824,ENSG00000132718,ENSG00000181036,ENSG00000143842,ENSG00000176083,ENSG00000142686,ENSG00000153898,ENSG00000162676,ENSG00000198574,ENSG00000188011,ENSG00000135631,ENSG00000114993,ENSG00000153563,ENSG00000172116,ENSG00000163517,ENSG00000160791,ENSG00000181847,ENSG00000168917,ENSG00000175040,ENSG00000188001,ENSG00000206561,ENSG00000145220,ENSG00000152969…	MANEAL,EPHX4,CD2,SYT11,FCRL6,SOX13,ZNF683,C1orf216,MCOLN2,GFI1,SH2D1B,CXXC11,RAB11FIP5,RTKN,CD8A,CD8B,HDAC11,CCR5,TIGIT,SLC35G2,CHST2,TPRG1,COLQ,LYAR,JAKMIP1,LDB2,GPR125,TXK,TNIP3,CXXC5,SH3RF2,DAB2,SEPT8,MYO6,SNX9,RCAN2,THEMIS,PERP,RP11-383H13.1,NUGGC,MSC,TSPYL5,MVB12B,TTC16,CDKN2A,TLE1,RALGDS,ZNF365,CD3G,GLB1L2,DUSP8,GDPD5,CADM1,CD3D,LAG3,KLRG1,HOXC4,HOXC5,C12orf75,LRRC43,STYK1,PITPNM2,GZMH,PATL…
cg15519474	FALSE	FALSE	FALSE	TRUE	85	ENSG00000117602,ENSG00000117643,ENSG00000243452,ENSG00000143515,ENSG00000181036,ENSG00000026751,ENSG00000116667,ENSG00000215788,ENSG00000204219,ENSG00000158006,ENSG00000116983,ENSG00000055732,ENSG00000143502,ENSG00000180875,ENSG00000071575,ENSG00000172005,ENSG00000144152,ENSG00000178562,ENSG00000135925,ENSG00000186854,ENSG00000153563,ENSG00000158050,ENSG00000115652,ENSG00000197635,ENSG00000183813…	RCAN3,MAN1C1,NBPF15,ATP8B2,FCRL6,SLAMF7,C1orf21,TNFRSF25,TCEA3,PAFAH2,HPCAL4,MCOLN3,SUSD4,GREM2,TRIB2,MAL,FBLN7,CD28,WNT10A,TRABD2A,CD8A,DUSP2,UXS1,DPP4,CCR4,CCR8,GPR15,KALRN,WNT7A,EOMES,ALS2CL,RASSF1,FHIT,GCSAM,MB21D2,LEF1,INPP4B,RGMB,CAMK4,TCF7,PPP2R2B,PI16,ADTRP,ZC3H12D,EPHA1,NEFM,EPHX2,AP3M2,MYC,MFHAS1,NCALD,IL11RA,AQP3,FAM102A,GOLGA7B,SORCS3,BAG3,IL2RA,ABLIM1,TSPAN18,KLRD1,DGKA,TESPA1,RGCC,G…
cg23643435	FALSE	FALSE	TRUE	FALSE	85	ENSG00000174348,ENSG00000132718,ENSG00000163564,ENSG00000181036,ENSG00000026751,ENSG00000117560,ENSG00000116667,ENSG00000133067,ENSG00000158292,ENSG00000020633,ENSG00000158006,ENSG00000121753,ENSG00000069702,ENSG00000162676,ENSG00000117281,ENSG00000027869,ENSG00000122223,ENSG00000198574,ENSG00000198821,ENSG00000189350,ENSG00000115523,ENSG00000198885,ENSG00000198648,ENSG00000138378,ENSG00000171596…	PODN,SYT11,PYHIN1,FCRL6,SLAMF7,FASLG,C1orf21,LGR6,GPR153,RUNX3,PAFAH2,BAI2,TGFBR3,GFI1,CD160,SH2D2A,CD244,SH2D1B,CD247,FAM179A,GNLY,ITPRIPL1,STK39,STAT4,NMUR1,ARL4C,TIGIT,EOMES,CX3CR1,DTHD1,SPON2,FGFBP2,HOPX,ELOVL6,GZMA,F2R,PCDH1,PPP2R2B,ENPP5,SAMD3,TOX,NCALD,CEP78,BNC2,PRF1,PRR5L,PRSS23,NCAM1,OSBPL5,PDGFD,USP28,FEZ1,B3GAT1,KLRF1,KLRD1,CMKLR1,PTGDR,GZMB,GPR68,RMDN3,GPR114,GPR56,CCL4,ERBB2,TBX21,R…
cg21205978	FALSE	FALSE	TRUE	FALSE	85	ENSG00000158477,ENSG00000181036,ENSG00000026751,ENSG00000132185,ENSG00000135862,ENSG00000117322,ENSG00000197520,ENSG00000142583,ENSG00000162373,ENSG00000163534,ENSG00000163568,ENSG00000133056,ENSG00000154380,ENSG00000128641,ENSG00000119866,ENSG00000144218,ENSG00000153253,ENSG00000183960,ENSG00000091972,ENSG00000035720,ENSG00000169116,ENSG00000164056,ENSG00000002587,ENSG00000169762,ENSG00000251606…	CD1A,FCRL6,SLAMF7,FCRLA,LAMC1,CR2,FAM177B,SLC2A5,BEND5,FCRL1,AIM2,PIK3C2B,ENAH,MYO1B,BCL11A,AFF3,SCN3A,KCNH8,CD200,STAP1,PARM1,SPRY1,HS3ST1,TAPT1,CTD-2215E18.1,SYNPO,NIPAL4,N4BP3,LIX1,EBF1,C2,COL19A1,NT5E,CCR6,HLA-DOA,CRIP3,BACH2,PTPRK,TSPAN13,CNTNAP2,CDCA7L,ABCB4,PPAPDC1B,MOB3B,CD72,PAX5,STRBP,LCN10,BLNK,PRR5L,GYLTL1B,MS4A1,CXCR5,FADS3,BCL7A,HIP1R,PCDH9,KIAA0125,TCL1A,FAM81A,SNX22,CORO2B,IL4R,CD…
cg06462291	FALSE	TRUE	FALSE	FALSE	84	ENSG00000185090,ENSG00000172031,ENSG00000116824,ENSG00000132718,ENSG00000181036,ENSG00000000971,ENSG00000143842,ENSG00000162909,ENSG00000169991,ENSG00000162545,ENSG00000176083,ENSG00000142686,ENSG00000162373,ENSG00000153898,ENSG00000069702,ENSG00000162676,ENSG00000125462,ENSG00000162739,ENSG00000162894,ENSG00000198885,ENSG00000188011,ENSG00000134308,ENSG00000135631,ENSG00000153563,ENSG00000172116…	MANEAL,EPHX4,CD2,SYT11,FCRL6,CFH,SOX13,CAPN2,IFFO2,CAMK2N1,ZNF683,C1orf216,BEND5,MCOLN2,TGFBR3,GFI1,C1orf61,SLAMF6,FAIM3,ITPRIPL1,CXXC11,YWHAQ,RAB11FIP5,CD8A,CD8B,PDCD1,CCR5,SLC35G2,TPRG1,EOMES,FHIT,LYAR,JAKMIP1,TNIP3,SH3RF2,ADRB2,SEPT8,PPP2R2B,MYO6,SNX9,RCAN2,BACH2,THEMIS,SAMD3,PERP,IGFBP3,GAL3ST4,FAM131B,CHMP7,NUGGC,MSC,MVB12B,TTC16,RALGDS,ZNF365,CD3G,GLB1L2,DUSP8,CLCF1,GDPD5,LAG3,KLRG1,PLEKHA5…
cg21674704	FALSE	FALSE	FALSE	TRUE	84	ENSG00000001461,ENSG00000117602,ENSG00000157978,ENSG00000117643,ENSG00000243452,ENSG00000143515,ENSG00000204219,ENSG00000181754,ENSG00000143167,ENSG00000172005,ENSG00000144152,ENSG00000163600,ENSG00000186854,ENSG00000115652,ENSG00000135960,ENSG00000197635,ENSG00000154814,ENSG00000154764,ENSG00000178038,ENSG00000189283,ENSG00000178732,ENSG00000138795,ENSG00000174136,ENSG00000081059,ENSG00000164512…	NIPAL3,RCAN3,LDLRAP1,MAN1C1,NBPF15,ATP8B2,TCEA3,AMIGO1,GPA33,MAL,FBLN7,ICOS,TRABD2A,UXS1,EDAR,DPP4,OXNAD1,WNT7A,ALS2CL,FHIT,GP5,LEF1,RGMB,TCF7,ANKRD55,PRRT1,FAM184A,GAL3ST4,EPHA1,ATG9B,EPHX2,AP3M2,HABP4,STXBP1,FAM102A,GOLGA7B,SORCS3,BAG3,FAM171A1,SPOCK2,ABLIM1,PLEKHB1,CD3E,CD3G,APBB1,B3GNT1,ENO2,PCED1B,NELL2,TESPA1,RGCC,DACT1,C14orf132,SLC22A17,C14orf64,BCL11B,HAPLN3,ADAMTS17,SOX8,TMEM204,FBXL16,…
cg17960516	FALSE	TRUE	FALSE	FALSE	83	ENSG00000185090,ENSG00000172031,ENSG00000162692,ENSG00000116824,ENSG00000132718,ENSG00000181036,ENSG00000143842,ENSG00000176083,ENSG00000142686,ENSG00000153898,ENSG00000162676,ENSG00000125462,ENSG00000198574,ENSG00000071909,ENSG00000003400,ENSG00000188011,ENSG00000135631,ENSG00000114993,ENSG00000153563,ENSG00000172116,ENSG00000160791,ENSG00000181847,ENSG00000168917,ENSG00000175040,ENSG00000188001…	MANEAL,EPHX4,VCAM1,CD2,SYT11,FCRL6,SOX13,ZNF683,C1orf216,MCOLN2,GFI1,C1orf61,SH2D1B,MYO3B,CASP10,CXXC11,RAB11FIP5,RTKN,CD8A,CD8B,CCR5,TIGIT,SLC35G2,CHST2,TPRG1,EOMES,CACNA2D2,STAP1,LDB2,GPR125,TXK,TNIP3,CXXC5,SH3RF2,DAB2,SEPT8,PPP2R2B,MYO6,RCAN2,THEMIS,PERP,RP11-383H13.1,NUGGC,MSC,MVB12B,TTC16,TLE1,AKR1C3,ZNF365,IL10RA,CD3G,CRTAM,GLB1L2,DUSP8,CLCF1,CADM1,LAG3,KLRG1,HOXC5,LRRC43,STYK1,KIF21A,PITPN…
cg12753631	FALSE	FALSE	TRUE	FALSE	82	ENSG00000131686,ENSG00000197880,ENSG00000117643,ENSG00000154027,ENSG00000132718,ENSG00000163564,ENSG00000181036,ENSG00000026751,ENSG00000116667,ENSG00000143842,ENSG00000116771,ENSG00000204219,ENSG00000020633,ENSG00000006555,ENSG00000153898,ENSG00000162676,ENSG00000162739,ENSG00000143167,ENSG00000172005,ENSG00000198885,ENSG00000188011,ENSG00000134308,ENSG00000119772,ENSG00000135631,ENSG00000186854…	CA6,MDS2,MAN1C1,AK5,SYT11,PYHIN1,FCRL6,SLAMF7,C1orf21,SOX13,AGMAT,TCEA3,RUNX3,TTC22,MCOLN2,GFI1,SLAMF6,GPA33,MAL,ITPRIPL1,CXXC11,YWHAQ,DNMT3A,RAB11FIP5,TRABD2A,EDAR,CCR5,TPRG1,EOMES,FHIT,JAKMIP1,LEF1,TCF7,ADRB2,SEPT8,PPP2R2B,MYO6,SLC16A10,BACH2,SAMD3,PERP,GAL3ST4,EPHA1,CHMP7,EPHX2,MYC,TNFRSF10D,NUGGC,MSC,NCALD,TTC16,ABLIM1,GLB1L2,DUSP8,LAG3,KLRG1,SLC8B1,LMO7,MCF2L,GZMH,GPR68,C14orf64,CRTC3,PATL2,…
cg03773862	FALSE	FALSE	FALSE	TRUE	81	ENSG00000181036,ENSG00000026751,ENSG00000132185,ENSG00000116667,ENSG00000143842,ENSG00000117322,ENSG00000162373,ENSG00000162676,ENSG00000125462,ENSG00000132704,ENSG00000163534,ENSG00000189350,ENSG00000152689,ENSG00000198885,ENSG00000119866,ENSG00000144218,ENSG00000153253,ENSG00000183960,ENSG00000091972,ENSG00000163508,ENSG00000144645,ENSG00000186265,ENSG00000035720,ENSG00000153064,ENSG00000164056…	FCRL6,SLAMF7,FCRLA,C1orf21,SOX13,CR2,BEND5,GFI1,C1orf61,FCRL2,FCRL1,FAM179A,RASGRP3,ITPRIPL1,BCL11A,AFF3,SCN3A,KCNH8,CD200,EOMES,OSBPL10,BTLA,STAP1,BANK1,SPRY1,HS3ST1,CTD-2215E18.1,SYNPO,NIPAL4,N4BP3,PPP2R2B,EBF1,COL19A1,NT5E,PLEKHG1,TSPAN13,CDCA7L,ABCB4,BLK,ADAM28,PNOC,PPAPDC1B,TPD52,TTC16,CD72,PAX5,STRBP,BLNK,SWAP70,PRR5L,GYLTL1B,MS4A1,CXCR5,POU2AF1,TCTN1,BCL7A,PCDH9,KIAA0125,TCL1A,SNX22,CORO2B…
cg02281167	FALSE	FALSE	TRUE	FALSE	81	ENSG00000185090,ENSG00000154027,ENSG00000116824,ENSG00000132718,ENSG00000181036,ENSG00000026751,ENSG00000143842,ENSG00000162909,ENSG00000154358,ENSG00000169991,ENSG00000204219,ENSG00000176083,ENSG00000142686,ENSG00000153898,ENSG00000069702,ENSG00000162676,ENSG00000125462,ENSG00000162739,ENSG00000117280,ENSG00000198885,ENSG00000188011,ENSG00000134308,ENSG00000135631,ENSG00000153563,ENSG00000172116…	MANEAL,AK5,CD2,SYT11,FCRL6,SLAMF7,SOX13,CAPN2,OBSCN,IFFO2,TCEA3,ZNF683,C1orf216,MCOLN2,TGFBR3,GFI1,C1orf61,SLAMF6,RAB7L1,ITPRIPL1,CXXC11,YWHAQ,RAB11FIP5,CD8A,CD8B,PDCD1,CCR5,TPRG1,EOMES,LYAR,JAKMIP1,LEF1,SH3RF2,SEPT8,PPP2R2B,MYO6,SNX9,RCAN2,BACH2,SAMD3,GAL3ST4,CHMP7,EPHX2,NUGGC,MSC,MVB12B,TTC16,ZNF365,PRR5L,IL10RA,GLB1L2,DUSP8,CLCF1,GDPD5,CADM1,LAG3,KLRG1,PLEKHA5,HOXC4,HOXC5,C12orf75,STYK1,PITPNM…
cg02217159	FALSE	TRUE	FALSE	FALSE	80	ENSG00000185090,ENSG00000116824,ENSG00000132718,ENSG00000181036,ENSG00000000971,ENSG00000143842,ENSG00000162909,ENSG00000169991,ENSG00000162545,ENSG00000176083,ENSG00000153898,ENSG00000069702,ENSG00000162676,ENSG00000162739,ENSG00000198885,ENSG00000188011,ENSG00000134308,ENSG00000135631,ENSG00000153563,ENSG00000172116,ENSG00000160791,ENSG00000181847,ENSG00000168917,ENSG00000188001,ENSG00000163508…	MANEAL,CD2,SYT11,FCRL6,CFH,SOX13,CAPN2,IFFO2,CAMK2N1,ZNF683,MCOLN2,TGFBR3,GFI1,SLAMF6,ITPRIPL1,CXXC11,YWHAQ,RAB11FIP5,CD8A,CD8B,CCR5,TIGIT,SLC35G2,TPRG1,EOMES,CACNA2D2,SLC4A4,TLR3,LYAR,JAKMIP1,F2R,SH3RF2,SEPT8,PPP2R2B,MYO6,SNX9,RCAN2,THEMIS,SAMD3,PERP,CHMP7,NUGGC,MSC,MVB12B,TTC16,RALGDS,ZNF365,PRR5L,IL10RA,CD3G,GLB1L2,DUSP8,CLCF1,GDPD5,LAG3,KLRG1,PLEKHA5,HOXC4,STYK1,KIF21A,PITPNM2,PPP2R5C,GZMH,GP…
cg16608498	FALSE	FALSE	FALSE	TRUE	79	ENSG00000131686,ENSG00000117643,ENSG00000154027,ENSG00000116824,ENSG00000132718,ENSG00000000971,ENSG00000204219,ENSG00000142686,ENSG00000153898,ENSG00000162739,ENSG00000003400,ENSG00000188011,ENSG00000134308,ENSG00000119772,ENSG00000135631,ENSG00000186854,ENSG00000153563,ENSG00000135960,ENSG00000188389,ENSG00000182983,ENSG00000160791,ENSG00000181847,ENSG00000188001,ENSG00000163508,ENSG00000189283…	CA6,MAN1C1,AK5,CD2,SYT11,CFH,TCEA3,C1orf216,MCOLN2,SLAMF6,CASP10,CXXC11,YWHAQ,DNMT3A,RAB11FIP5,TRABD2A,CD8A,EDAR,PDCD1,ZNF662,CCR5,TIGIT,TPRG1,EOMES,FHIT,JAKMIP1,GPR125,TXK,LEF1,TCF7,SEPT8,PPP2R2B,MYO6,SLC16A10,PRRT1,RCAN2,PERP,GAL3ST4,EPHA1,CHMP7,EPHX2,MYC,NUGGC,MSC,MVB12B,TTC16,ABLIM1,WEE1,GLB1L2,DUSP8,LTBP3,LAG3,KLRG1,STYK1,SLC8B1,PITPNM2,SLC22A17,GZMH,GPR68,CRTC3,ATP10A,PATL2,GNAO1,GPRC5B,NOG…
cg03555227	FALSE	FALSE	TRUE	FALSE	79	ENSG00000117643,ENSG00000185090,ENSG00000154027,ENSG00000116824,ENSG00000132718,ENSG00000181036,ENSG00000000971,ENSG00000143842,ENSG00000162545,ENSG00000204219,ENSG00000176083,ENSG00000142686,ENSG00000153898,ENSG00000069702,ENSG00000162676,ENSG00000162739,ENSG00000198885,ENSG00000188011,ENSG00000134308,ENSG00000135631,ENSG00000186854,ENSG00000153563,ENSG00000172116,ENSG00000160791,ENSG00000181847…	MAN1C1,MANEAL,AK5,CD2,SYT11,FCRL6,CFH,SOX13,CAMK2N1,TCEA3,ZNF683,C1orf216,MCOLN2,TGFBR3,GFI1,SLAMF6,ITPRIPL1,CXXC11,YWHAQ,RAB11FIP5,TRABD2A,CD8A,CD8B,CCR5,TIGIT,SLC35G2,TPRG1,EOMES,FHIT,LYAR,JAKMIP1,LEF1,GZMK,SH3RF2,ADRB2,SEPT8,PPP2R2B,MYO6,RCAN2,SAMD3,PERP,GAL3ST4,EPHA1,EPHX2,NUGGC,MSC,MVB12B,TTC16,ZNF365,GLB1L2,DUSP8,CLCF1,CADM1,LAG3,KLRG1,PLEKHA5,HOXC4,C12orf75,STYK1,KIF21A,PITPNM2,PPP2R5C,GZM…
cg03167275	FALSE	TRUE	FALSE	FALSE	78	ENSG00000117643,ENSG00000185090,ENSG00000154027,ENSG00000116824,ENSG00000132718,ENSG00000181036,ENSG00000143842,ENSG00000204219,ENSG00000176083,ENSG00000142686,ENSG00000153898,ENSG00000162676,ENSG00000003400,ENSG00000188011,ENSG00000134308,ENSG00000135631,ENSG00000153563,ENSG00000172116,ENSG00000135960,ENSG00000197635,ENSG00000163517,ENSG00000160791,ENSG00000168917,ENSG00000188001,ENSG00000068028…	MAN1C1,MANEAL,AK5,CD2,SYT11,FCRL6,SOX13,TCEA3,ZNF683,C1orf216,MCOLN2,GFI1,CASP10,CXXC11,YWHAQ,RAB11FIP5,CD8A,CD8B,EDAR,DPP4,HDAC11,CCR5,SLC35G2,TPRG1,RASSF1,CACNA2D2,FHIT,GP5,LYAR,JAKMIP1,GPR125,TXK,LEF1,TCF7,SH3RF2,ADRB2,SEPT8,PPP2R2B,MYO6,SNX9,RCAN2,SAMD3,GAL3ST4,CHMP7,MYC,NUGGC,MSC,MVB12B,TTC16,TLE1,FAM102A,ZNF365,ABLIM1,GLB1L2,DUSP8,LAG3,KLRG1,HOXC4,HOXC5,STYK1,NUAK1,PITPNM2,GZMH,CRTC3,PATL2,…
cg08573679	FALSE	FALSE	FALSE	TRUE	77	ENSG00000131686,ENSG00000162543,ENSG00000197880,ENSG00000132718,ENSG00000000971,ENSG00000143842,ENSG00000169991,ENSG00000162545,ENSG00000069702,ENSG00000162676,ENSG00000143365,ENSG00000196407,ENSG00000198885,ENSG00000168280,ENSG00000144290,ENSG00000157985,ENSG00000188011,ENSG00000134308,ENSG00000135631,ENSG00000153563,ENSG00000172215,ENSG00000160791,ENSG00000188001,ENSG00000163508,ENSG00000007402…	CA6,UBXN10,MDS2,SYT11,CFH,SOX13,IFFO2,CAMK2N1,TGFBR3,GFI1,RORC,THEM5,ITPRIPL1,KIF5C,SLC4A10,AGAP1,CXXC11,YWHAQ,RAB11FIP5,CD8A,CXCR6,CCR5,TPRG1,EOMES,CACNA2D2,FHIT,LYAR,JAKMIP1,LEF1,GZMK,ADRB2,SEPT8,PPP2R2B,GFPT2,FLT4,MYO6,PRSS35,ADTRP,ELOVL4,PERP,AUTS2,CYTH3,OSBPL3,ABCB1,GAL3ST4,FAM131B,CHMP7,NCALD,DAB2IP,MVB12B,TTC16,PTCH1,TSPAN15,CDHR1,ADAM12,DUSP8,CLCF1,SYTL2,LAG3,KLRG1,PLEKHA5,PZP,PHLDA1,NTN4…
cg13033858	FALSE	FALSE	FALSE	TRUE	75	ENSG00000197880,ENSG00000117602,ENSG00000117643,ENSG00000154027,ENSG00000116824,ENSG00000132718,ENSG00000181036,ENSG00000026751,ENSG00000116667,ENSG00000143842,ENSG00000204219,ENSG00000176083,ENSG00000142686,ENSG00000153898,ENSG00000162676,ENSG00000162739,ENSG00000198885,ENSG00000188011,ENSG00000134308,ENSG00000135631,ENSG00000186854,ENSG00000153563,ENSG00000135960,ENSG00000160791,ENSG00000188001…	MDS2,RCAN3,MAN1C1,AK5,CD2,SYT11,FCRL6,SLAMF7,C1orf21,SOX13,TCEA3,ZNF683,C1orf216,MCOLN2,GFI1,SLAMF6,ITPRIPL1,CXXC11,YWHAQ,RAB11FIP5,TRABD2A,CD8A,EDAR,CCR5,TPRG1,EOMES,RASSF1,FHIT,GP5,LYAR,JAKMIP1,LEF1,GZMA,TCF7,PPP2R2B,MYO6,PRRT1,RCAN2,BACH2,SAMD3,GAL3ST4,EPHA1,CHMP7,EPHX2,MYC,NUGGC,MSC,MVB12B,TTC16,STOM,FAM102A,ABLIM1,GLB1L2,DUSP8,LTBP3,LAG3,KLRG1,STYK1,PITPNM2,DACT1,SLC22A17,GZMH,GPR68,PATL2,GN…
cg12379720	FALSE	FALSE	FALSE	TRUE	75	ENSG00000197880,ENSG00000185090,ENSG00000154027,ENSG00000116824,ENSG00000132718,ENSG00000132698,ENSG00000181036,ENSG00000143842,ENSG00000154358,ENSG00000204219,ENSG00000176083,ENSG00000142686,ENSG00000153898,ENSG00000069702,ENSG00000162676,ENSG00000162739,ENSG00000162894,ENSG00000198885,ENSG00000188011,ENSG00000135631,ENSG00000153563,ENSG00000172116,ENSG00000188389,ENSG00000160791,ENSG00000181847…	MDS2,MANEAL,AK5,CD2,SYT11,RAB25,FCRL6,SOX13,OBSCN,TCEA3,ZNF683,C1orf216,MCOLN2,TGFBR3,GFI1,SLAMF6,FAIM3,ITPRIPL1,CXXC11,RAB11FIP5,CD8A,CD8B,PDCD1,CCR5,TIGIT,TPRG1,EOMES,LYAR,JAKMIP1,SH3RF2,SEPT8,PPP2R2B,MYO6,SNX9,ADTRP,PRRT1,RCAN2,BACH2,PERP,AEBP1,GAL3ST4,CHMP7,EPHX2,NUGGC,MSC,MVB12B,TTC16,ZNF365,RASGEF1A,ABLIM1,PRR5L,GLB1L2,DUSP8,CLCF1,LAG3,KLRG1,HOXC4,HOXC5,STYK1,PITPNM2,PPP2R5C,GZMH,GPR68,PATL…
cg19346193	FALSE	TRUE	FALSE	FALSE	74	ENSG00000197880,ENSG00000117643,ENSG00000154027,ENSG00000116824,ENSG00000132718,ENSG00000181036,ENSG00000026751,ENSG00000000971,ENSG00000143842,ENSG00000204219,ENSG00000153898,ENSG00000069702,ENSG00000162676,ENSG00000172005,ENSG00000188011,ENSG00000134308,ENSG00000135631,ENSG00000186854,ENSG00000153563,ENSG00000172116,ENSG00000135960,ENSG00000160791,ENSG00000188001,ENSG00000163508,ENSG00000189283…	MDS2,MAN1C1,AK5,CD2,SYT11,FCRL6,SLAMF7,CFH,SOX13,TCEA3,MCOLN2,TGFBR3,GFI1,MAL,CXXC11,YWHAQ,RAB11FIP5,TRABD2A,CD8A,CD8B,EDAR,CCR5,TPRG1,EOMES,FHIT,LYAR,JAKMIP1,LEF1,GZMK,TCF7,SEPT8,PPP2R2B,MYO6,ADTRP,RCAN2,SAMD3,PERP,GAL3ST4,EPHA1,CHMP7,EPHX2,NUGGC,MSC,NCALD,MVB12B,TTC16,FAM102A,ZNF365,RASGEF1A,ABLIM1,GLB1L2,DUSP8,CLCF1,LAG3,KLRG1,PLEKHA5,C12orf75,STYK1,KIF21A,PITPNM2,DACT1,GZMH,GPR68,PATL2,GNAO1,…
cg15648389	FALSE	FALSE	FALSE	TRUE	74	ENSG00000131686,ENSG00000197880,ENSG00000117602,ENSG00000157978,ENSG00000117643,ENSG00000185090,ENSG00000154027,ENSG00000132718,ENSG00000181036,ENSG00000143842,ENSG00000204219,ENSG00000176083,ENSG00000142686,ENSG00000153898,ENSG00000162676,ENSG00000162739,ENSG00000172005,ENSG00000198885,ENSG00000188011,ENSG00000134308,ENSG00000135631,ENSG00000186854,ENSG00000153563,ENSG00000135960,ENSG00000188001…	CA6,MDS2,RCAN3,LDLRAP1,MAN1C1,MANEAL,AK5,SYT11,FCRL6,SOX13,TCEA3,ZNF683,C1orf216,MCOLN2,GFI1,SLAMF6,MAL,ITPRIPL1,CXXC11,YWHAQ,RAB11FIP5,TRABD2A,CD8A,EDAR,TPRG1,EOMES,ALS2CL,FHIT,GP5,JAKMIP1,LEF1,TCF7,SH3RF2,ADRB2,SERINC5,PPP2R2B,MYO6,PRRT1,LRRN3,GAL3ST4,EPHA1,EPHX2,MYC,MSC,MVB12B,TTC16,CDKN2A,FAM102A,HKDC1,SORCS3,ABLIM1,PLEKHB1,GLB1L2,DUSP8,CLCF1,USP28,LAG3,KLRG1,SLC22A17,GZMH,PATL2,GNAO1,NOG,RGS…
cg06448705	FALSE	FALSE	TRUE	FALSE	74	ENSG00000185090,ENSG00000154027,ENSG00000116824,ENSG00000132718,ENSG00000181036,ENSG00000026751,ENSG00000143842,ENSG00000116574,ENSG00000204219,ENSG00000176083,ENSG00000153898,ENSG00000069702,ENSG00000162676,ENSG00000125462,ENSG00000198574,ENSG00000071909,ENSG00000188011,ENSG00000134308,ENSG00000135631,ENSG00000153563,ENSG00000172116,ENSG00000160791,ENSG00000168917,ENSG00000188001,ENSG00000163508…	MANEAL,AK5,CD2,SYT11,FCRL6,SLAMF7,SOX13,RHOU,TCEA3,ZNF683,MCOLN2,TGFBR3,GFI1,C1orf61,SH2D1B,MYO3B,CXXC11,YWHAQ,RAB11FIP5,CD8A,CD8B,CCR5,SLC35G2,TPRG1,EOMES,LYAR,JAKMIP1,LEF1,SH3RF2,PPP2R2B,MYO6,SNX9,RCAN2,SAMD3,GAL3ST4,CHMP7,RP11-383H13.1,NUGGC,MSC,MVB12B,TTC16,TLE1,STOM,ZNF365,PRR5L,GLB1L2,DUSP8,LTBP3,CLCF1,B3GAT1,LAG3,KLRG1,PLEKHA5,HOXC5,C12orf75,STYK1,KIF21A,NUAK1,PITPNM2,GZMH,GPR68,PATL2,GNAO…
cg08030082	FALSE	TRUE	FALSE	FALSE	73	ENSG00000116824,ENSG00000132718,ENSG00000163564,ENSG00000181036,ENSG00000026751,ENSG00000116667,ENSG00000143842,ENSG00000176083,ENSG00000142686,ENSG00000117461,ENSG00000006555,ENSG00000069702,ENSG00000162676,ENSG00000125462,ENSG00000162739,ENSG00000198885,ENSG00000188011,ENSG00000135631,ENSG00000153563,ENSG00000172116,ENSG00000160791,ENSG00000188001,ENSG00000068028,ENSG00000007402,ENSG00000152969…	CD2,SYT11,PYHIN1,FCRL6,SLAMF7,C1orf21,SOX13,ZNF683,C1orf216,PIK3R3,TTC22,TGFBR3,GFI1,C1orf61,SLAMF6,ITPRIPL1,CXXC11,RAB11FIP5,CD8A,CD8B,CCR5,TPRG1,RASSF1,CACNA2D2,JAKMIP1,GZMA,ARHGEF28,SH3RF2,PPP2R2B,JAKMIP2,MYO6,RCAN2,SAMD3,FAM131B,MYC,NUGGC,MSC,NCALD,MVB12B,TTC16,ZNF365,PRR5L,PRSS23,GLB1L2,DUSP8,CLCF1,B3GAT1,LAG3,KLRG1,KLRD1,HOXC4,HOXC5,C12orf75,STYK1,GZMH,GPR68,PATL2,GPR56,CCL4,TBX21,RGS9,KIF1…
cg11932564	FALSE	TRUE	FALSE	FALSE	73	ENSG00000185090,ENSG00000162398,ENSG00000116824,ENSG00000132718,ENSG00000181036,ENSG00000116667,ENSG00000143842,ENSG00000176083,ENSG00000006555,ENSG00000153898,ENSG00000069702,ENSG00000162676,ENSG00000198885,ENSG00000071909,ENSG00000188011,ENSG00000134308,ENSG00000135631,ENSG00000153563,ENSG00000172116,ENSG00000163517,ENSG00000160791,ENSG00000168917,ENSG00000188001,ENSG00000068028,ENSG00000007402…	MANEAL,C1orf177,CD2,SYT11,FCRL6,C1orf21,SOX13,ZNF683,TTC22,MCOLN2,TGFBR3,GFI1,ITPRIPL1,MYO3B,CXXC11,YWHAQ,RAB11FIP5,CD8A,CD8B,HDAC11,CCR5,SLC35G2,TPRG1,RASSF1,CACNA2D2,LYAR,JAKMIP1,ARHGEF28,SH3RF2,ADRB2,EFNA5,PPP2R2B,JAKMIP2,MYO6,RCAN2,SAMD3,MYC,NUGGC,MSC,MVB12B,TTC16,ZNF365,PRR5L,PRSS23,GLB1L2,DUSP8,CLCF1,B3GAT1,LAG3,KLRG1,HOXC5,C12orf75,STYK1,NUAK1,PITPNM2,RAP2A,PPP2R5C,GZMH,GPR68,PATL2,GNAO1,G…
cg26394940	FALSE	TRUE	FALSE	FALSE	73	ENSG00000131686,ENSG00000117643,ENSG00000185090,ENSG00000116824,ENSG00000169242,ENSG00000132718,ENSG00000163564,ENSG00000181036,ENSG00000000971,ENSG00000143842,ENSG00000162545,ENSG00000204219,ENSG00000176083,ENSG00000162373,ENSG00000153898,ENSG00000162676,ENSG00000134193,ENSG00000125462,ENSG00000162739,ENSG00000188011,ENSG00000135631,ENSG00000186854,ENSG00000153563,ENSG00000182983,ENSG00000172215…	CA6,MAN1C1,MANEAL,CD2,EFNA1,SYT11,PYHIN1,FCRL6,CFH,SOX13,CAMK2N1,TCEA3,ZNF683,BEND5,MCOLN2,GFI1,REG4,C1orf61,SLAMF6,CXXC11,RAB11FIP5,TRABD2A,CD8A,ZNF662,CXCR6,CCR5,TPRG1,EOMES,GP5,LYAR,JAKMIP1,LEF1,SEPT8,PPP2R2B,MYO6,PRRT1,RCAN2,SAMD3,PERP,OSBPL3,GAL3ST4,CHMP7,EPHX2,NUGGC,NCALD,MVB12B,TTC16,SH3PXD2A,GLB1L2,CD248,SYTL2,LAG3,KLRG1,PLEKHA5,STYK1,KIF21A,PITPNM2,DACT1,GZMH,GPR68,PATL2,GNAO1,GPRC5B,NOG…
cg00748589	TRUE	FALSE	TRUE	FALSE	73	ENSG00000117643,ENSG00000185090,ENSG00000154027,ENSG00000116824,ENSG00000132718,ENSG00000181036,ENSG00000143842,ENSG00000154358,ENSG00000204219,ENSG00000176083,ENSG00000142686,ENSG00000153898,ENSG00000162676,ENSG00000162739,ENSG00000072195,ENSG00000188011,ENSG00000134308,ENSG00000119772,ENSG00000135631,ENSG00000186854,ENSG00000153563,ENSG00000135960,ENSG00000182983,ENSG00000160791,ENSG00000168917…	MAN1C1,MANEAL,AK5,CD2,SYT11,FCRL6,SOX13,OBSCN,TCEA3,ZNF683,C1orf216,MCOLN2,GFI1,SLAMF6,SPEG,CXXC11,YWHAQ,DNMT3A,RAB11FIP5,TRABD2A,CD8A,EDAR,ZNF662,CCR5,SLC35G2,TPRG1,GP5,LYAR,JAKMIP1,TXK,LEF1,TCF7,SH3RF2,PPP2R2B,MYO6,RCAN2,BACH2,PERP,GAL3ST4,CHMP7,EPHX2,RP11-383H13.1,MYC,NUGGC,MSC,MVB12B,TTC16,ZNF365,ABLIM1,GLB1L2,DUSP8,HOXC4,HOXC5,C12orf75,PITPNM2,GZMH,PATL2,GNAO1,NOG,RGS9,KIF19,CCL5,CCR7,HOXB7,…
cg04684267	FALSE	FALSE	FALSE	TRUE	73	ENSG00000172031,ENSG00000116824,ENSG00000132718,ENSG00000181036,ENSG00000000971,ENSG00000143842,ENSG00000169991,ENSG00000162545,ENSG00000176083,ENSG00000006555,ENSG00000153898,ENSG00000069702,ENSG00000162676,ENSG00000188011,ENSG00000135631,ENSG00000153563,ENSG00000172116,ENSG00000160791,ENSG00000168917,ENSG00000175040,ENSG00000188001,ENSG00000163508,ENSG00000007402,ENSG00000145220,ENSG00000152969…	EPHX4,CD2,SYT11,FCRL6,CFH,SOX13,IFFO2,CAMK2N1,ZNF683,TTC22,MCOLN2,TGFBR3,GFI1,CXXC11,RAB11FIP5,CD8A,CD8B,CCR5,SLC35G2,CHST2,TPRG1,EOMES,CACNA2D2,LYAR,JAKMIP1,CXXC5,SH3RF2,SEPT8,PPP2R2B,MYO6,RCAN2,THEMIS,SAMD3,NUGGC,MSC,MVB12B,TTC16,TLE1,RALGDS,ZNF365,PRKCQ,RASGEF1A,CD3G,GLB1L2,DUSP8,CLCF1,LAG3,KLRG1,PLEKHA5,STYK1,KIF21A,WNT10B,NUAK1,PITPNM2,PPP2R5C,GZMH,PATL2,GNAO1,RGS9,KIF19,C17orf66,CCL5,HOXB7,…
cg24150153	FALSE	FALSE	FALSE	TRUE	72	ENSG00000117643,ENSG00000185090,ENSG00000154027,ENSG00000116824,ENSG00000132718,ENSG00000181036,ENSG00000000971,ENSG00000143842,ENSG00000162545,ENSG00000204219,ENSG00000176083,ENSG00000142686,ENSG00000153898,ENSG00000162739,ENSG00000066294,ENSG00000003400,ENSG00000188011,ENSG00000134308,ENSG00000135631,ENSG00000153563,ENSG00000172116,ENSG00000160791,ENSG00000168917,ENSG00000175040,ENSG00000188001…	MAN1C1,MANEAL,AK5,CD2,SYT11,FCRL6,CFH,SOX13,CAMK2N1,TCEA3,ZNF683,C1orf216,MCOLN2,SLAMF6,CD84,CASP10,CXXC11,YWHAQ,RAB11FIP5,CD8A,CD8B,CCR5,SLC35G2,CHST2,TPRG1,EOMES,CACNA2D2,LYAR,JAKMIP1,LDB2,TNIP3,SH3RF2,ADRB2,SEPT8,PPP2R2B,MYO6,RCAN2,IGFBP3,GAL3ST4,NUGGC,MSC,MVB12B,TTC16,ZNF365,GLB1L2,DUSP8,CLCF1,LAG3,KLRG1,HOXC4,HOXC5,STYK1,KIF21A,NUAK1,PITPNM2,PPP2R5C,GZMH,NEIL1,PATL2,GNAO1,RGS9,KIF19,CCL5,HOX…
cg00241664	FALSE	FALSE	FALSE	TRUE	72	ENSG00000131686,ENSG00000197880,ENSG00000157978,ENSG00000117643,ENSG00000154027,ENSG00000243452,ENSG00000132698,ENSG00000154358,ENSG00000204219,ENSG00000116983,ENSG00000172005,ENSG00000144152,ENSG00000186854,ENSG00000135960,ENSG00000197635,ENSG00000182983,ENSG00000181585,ENSG00000178038,ENSG00000189283,ENSG00000138795,ENSG00000174136,ENSG00000081059,ENSG00000164512,ENSG00000111863,ENSG00000204314…	CA6,MDS2,LDLRAP1,MAN1C1,AK5,NBPF15,RAB25,OBSCN,TCEA3,HPCAL4,MAL,FBLN7,TRABD2A,EDAR,DPP4,ZNF662,TMIE,ALS2CL,FHIT,LEF1,RGMB,TCF7,ANKRD55,ADTRP,PRRT1,FAM184A,GAL3ST4,EPHA1,EPHX2,AP3M2,MYC,TNFRSF10D,NCALD,LAMC3,FAM102A,SARDH,NET1,HKDC1,CNNM1,SORCS3,BAG3,FAM171A1,PSD,ABLIM1,PLEKHB1,TMEM25,APBB1,LTBP3,DGKA,TESPA1,RGCC,DACT1,C14orf132,SLC22A17,C14orf64,BCL11B,GPRC5B,PLLP,TNK1,NOG,PRKCA,MMP28,CCR7,MEOX1,…
cg10498798	FALSE	FALSE	TRUE	FALSE	72	ENSG00000117643,ENSG00000116824,ENSG00000132718,ENSG00000163564,ENSG00000181036,ENSG00000026751,ENSG00000116667,ENSG00000000971,ENSG00000143842,ENSG00000153898,ENSG00000069702,ENSG00000162676,ENSG00000162739,ENSG00000172005,ENSG00000198885,ENSG00000157985,ENSG00000134308,ENSG00000135631,ENSG00000186854,ENSG00000153563,ENSG00000135960,ENSG00000172215,ENSG00000160791,ENSG00000188001,ENSG00000163508…	MAN1C1,CD2,SYT11,PYHIN1,FCRL6,SLAMF7,C1orf21,CFH,SOX13,MCOLN2,TGFBR3,GFI1,SLAMF6,MAL,ITPRIPL1,AGAP1,YWHAQ,RAB11FIP5,TRABD2A,CD8A,EDAR,CXCR6,CCR5,TPRG1,EOMES,RASSF1,FHIT,SLC4A4,LYAR,JAKMIP1,LEF1,GZMK,PPP2R2B,MYO6,ADTRP,SAMD3,PERP,GAL3ST4,CHMP7,EPHX2,NUGGC,NCALD,MVB12B,TTC16,RALGDS,ZNF365,RASGEF1A,ABLIM1,GLB1L2,DUSP8,CLCF1,LAG3,KLRG1,C12orf75,KIF21A,DACT1,GZMH,GPR68,PATL2,GNAO1,NOG,RGS9,PRKCA,CCL5,…
cg14748856	FALSE	FALSE	FALSE	TRUE	71	ENSG00000117643,ENSG00000154027,ENSG00000132718,ENSG00000181036,ENSG00000026751,ENSG00000143842,ENSG00000204219,ENSG00000176083,ENSG00000142686,ENSG00000153898,ENSG00000162676,ENSG00000162739,ENSG00000188011,ENSG00000134308,ENSG00000135631,ENSG00000186854,ENSG00000153563,ENSG00000135960,ENSG00000182983,ENSG00000160791,ENSG00000188001,ENSG00000163508,ENSG00000189283,ENSG00000178732,ENSG00000145220…	MAN1C1,AK5,SYT11,FCRL6,SLAMF7,SOX13,TCEA3,ZNF683,C1orf216,MCOLN2,GFI1,SLAMF6,CXXC11,YWHAQ,RAB11FIP5,TRABD2A,CD8A,EDAR,ZNF662,CCR5,TPRG1,EOMES,FHIT,GP5,LYAR,JAKMIP1,LEF1,RASGRF2,TCF7,PPP2R2B,MYO6,RCAN2,BACH2,GAL3ST4,EPHA1,CHMP7,EPHX2,MYC,NUGGC,MSC,NCALD,MVB12B,TTC16,ABLIM1,PRR5L,GLB1L2,DUSP8,B3GAT1,LAG3,KLRG1,HOXC4,STYK1,SLC22A17,GZMH,GPR68,PATL2,GNAO1,TBX21,NOG,RGS9,PRKCA,CCL5,CCR7,HOXB7,RNF157,T…
cg26933021	FALSE	FALSE	TRUE	FALSE	71	ENSG00000157978,ENSG00000117643,ENSG00000181036,ENSG00000000971,ENSG00000143842,ENSG00000154358,ENSG00000204219,ENSG00000153898,ENSG00000162739,ENSG00000172005,ENSG00000134308,ENSG00000119772,ENSG00000135631,ENSG00000186854,ENSG00000153563,ENSG00000135960,ENSG00000160791,ENSG00000188001,ENSG00000163508,ENSG00000068028,ENSG00000189283,ENSG00000178732,ENSG00000145220,ENSG00000152969,ENSG00000138795…	LDLRAP1,MAN1C1,FCRL6,CFH,SOX13,OBSCN,TCEA3,MCOLN2,SLAMF6,MAL,YWHAQ,DNMT3A,RAB11FIP5,TRABD2A,CD8A,EDAR,CCR5,TPRG1,EOMES,RASSF1,FHIT,GP5,LYAR,JAKMIP1,LEF1,TCF7,ADRB2,PPP2R2B,SYNGAP1,MYO6,ADTRP,PRRT1,PERP,GAL3ST4,EPHA1,CHMP7,EPHX2,MYC,TNFRSF10D,NUGGC,TTC16,FAM102A,RASGEF1A,ABLIM1,GLB1L2,APBB1,LTBP3,LAG3,KLRG1,STYK1,TESPA1,MCF2L,DACT1,SLC22A17,GZMH,CRTC3,HAPLN3,GNAO1,NOG,RGS9,PRKCA,MMP28,CCL5,CCR7,RN…
cg13663218	FALSE	FALSE	FALSE	TRUE	70	ENSG00000185090,ENSG00000154027,ENSG00000116824,ENSG00000132718,ENSG00000181036,ENSG00000143842,ENSG00000176083,ENSG00000142686,ENSG00000153898,ENSG00000069702,ENSG00000162676,ENSG00000162739,ENSG00000117280,ENSG00000188011,ENSG00000134308,ENSG00000135631,ENSG00000153563,ENSG00000172116,ENSG00000188389,ENSG00000160791,ENSG00000168917,ENSG00000188001,ENSG00000163508,ENSG00000007402,ENSG00000145220…	MANEAL,AK5,CD2,SYT11,FCRL6,SOX13,ZNF683,C1orf216,MCOLN2,TGFBR3,GFI1,SLAMF6,RAB7L1,CXXC11,YWHAQ,RAB11FIP5,CD8A,CD8B,PDCD1,CCR5,SLC35G2,TPRG1,EOMES,CACNA2D2,LYAR,JAKMIP1,SH3RF2,SEPT8,PPP2R2B,MYO6,RCAN2,THEMIS,SAMD3,PERP,NUGGC,MSC,MVB12B,TTC16,ZNF365,CD3G,GLB1L2,DUSP8,CLCF1,LAG3,KLRG1,PLEKHA5,HOXC4,HOXC5,C12orf75,STYK1,KIF21A,NUAK1,PITPNM2,PPP2R5C,GZMH,GPR68,PATL2,GNAO1,RGS9,KIF19,CCL5,HOXB7,HOXB9,P…
cg02018902	FALSE	FALSE	FALSE	TRUE	70	ENSG00000117643,ENSG00000185090,ENSG00000154027,ENSG00000116824,ENSG00000132718,ENSG00000143842,ENSG00000162545,ENSG00000176083,ENSG00000142686,ENSG00000153898,ENSG00000162676,ENSG00000198574,ENSG00000071909,ENSG00000003400,ENSG00000188011,ENSG00000135631,ENSG00000153563,ENSG00000160791,ENSG00000181847,ENSG00000168917,ENSG00000188001,ENSG00000206561,ENSG00000152969,ENSG00000152990,ENSG00000074966…	MAN1C1,MANEAL,AK5,CD2,SYT11,SOX13,CAMK2N1,ZNF683,C1orf216,MCOLN2,GFI1,SH2D1B,MYO3B,CASP10,CXXC11,RAB11FIP5,CD8A,CCR5,TIGIT,SLC35G2,TPRG1,COLQ,JAKMIP1,GPR125,TXK,SH3RF2,DAB2,SEPT8,PPP2R2B,MYO6,RCAN2,PERP,GAL3ST4,EPHX2,NUGGC,MSC,MVB12B,TTC16,ZNF365,GLB1L2,DUSP8,CLCF1,LAG3,KLRG1,HOXC4,HOXC5,LRRC43,STYK1,PITPNM2,PPP2R5C,GZMH,PATL2,GNAO1,USP43,NOG,RGS9,KIF19,MMP28,CCL5,CCR7,HOXB7,HOXB9,RNF165,FSD1,TMI…
cg01820374	FALSE	TRUE	TRUE	FALSE	69	ENSG00000197880,ENSG00000117643,ENSG00000154027,ENSG00000132718,ENSG00000181036,ENSG00000026751,ENSG00000116667,ENSG00000143842,ENSG00000204219,ENSG00000176083,ENSG00000117461,ENSG00000153898,ENSG00000162676,ENSG00000162739,ENSG00000198885,ENSG00000072195,ENSG00000188011,ENSG00000134308,ENSG00000135631,ENSG00000186854,ENSG00000153563,ENSG00000135960,ENSG00000160791,ENSG00000188001,ENSG00000163508…	MDS2,MAN1C1,AK5,SYT11,FCRL6,SLAMF7,C1orf21,SOX13,TCEA3,ZNF683,PIK3R3,MCOLN2,GFI1,SLAMF6,ITPRIPL1,SPEG,CXXC11,YWHAQ,RAB11FIP5,TRABD2A,CD8A,EDAR,CCR5,TPRG1,EOMES,ALS2CL,FHIT,LYAR,JAKMIP1,LEF1,TCF7,ADRB2,PPP2R2B,MYO6,GAL3ST4,EPHA1,CHMP7,EPHX2,TNFRSF10D,NUGGC,NCALD,MVB12B,TTC16,FAM102A,RASGEF1A,ABLIM1,PLEKHB1,GLB1L2,DUSP8,APBB1,B3GAT1,LMO7,SLC22A17,GZMH,GPR68,PATL2,TBX21,NOG,RGS9,PRKCA,KIF19,CCL5,CCR…
cg10658666	FALSE	FALSE	FALSE	TRUE	69	ENSG00000131686,ENSG00000117643,ENSG00000185090,ENSG00000154027,ENSG00000132718,ENSG00000181036,ENSG00000143842,ENSG00000162496,ENSG00000204219,ENSG00000176083,ENSG00000153898,ENSG00000162676,ENSG00000125462,ENSG00000162739,ENSG00000066294,ENSG00000117280,ENSG00000172005,ENSG00000003400,ENSG00000188011,ENSG00000134308,ENSG00000135631,ENSG00000186854,ENSG00000153563,ENSG00000135960,ENSG00000160791…	CA6,MAN1C1,MANEAL,AK5,SYT11,FCRL6,SOX13,DHRS3,TCEA3,ZNF683,MCOLN2,GFI1,C1orf61,SLAMF6,CD84,RAB7L1,MAL,CASP10,CXXC11,YWHAQ,RAB11FIP5,TRABD2A,CD8A,EDAR,CCR5,TPRG1,FHIT,JAKMIP1,LEF1,TCF7,SH3RF2,SEPT8,PPP2R2B,MYO6,RCAN2,GAL3ST4,EPHA1,EPHX2,MYC,NUGGC,MSC,MVB12B,TTC16,ZNF365,ABLIM1,GLB1L2,DUSP8,CLCF1,LAG3,KLRG1,HOXC4,STYK1,KIF21A,PITPNM2,GZMH,PATL2,GNAO1,NOG,KIF19,CCL5,CCR7,HOXB7,RNF157,TMIGD2,PMEPA1,K…
cg08370996	FALSE	TRUE	FALSE	FALSE	68	ENSG00000117643,ENSG00000185090,ENSG00000154027,ENSG00000132718,ENSG00000143842,ENSG00000162496,ENSG00000204219,ENSG00000176083,ENSG00000153898,ENSG00000162739,ENSG00000198574,ENSG00000003400,ENSG00000072195,ENSG00000188011,ENSG00000134308,ENSG00000135631,ENSG00000186854,ENSG00000153563,ENSG00000135960,ENSG00000182983,ENSG00000160791,ENSG00000168917,ENSG00000188001,ENSG00000206561,ENSG00000189283…	MAN1C1,MANEAL,AK5,SYT11,SOX13,DHRS3,TCEA3,ZNF683,MCOLN2,SLAMF6,SH2D1B,CASP10,SPEG,CXXC11,YWHAQ,RAB11FIP5,TRABD2A,CD8A,EDAR,ZNF662,CCR5,SLC35G2,TPRG1,COLQ,FHIT,JAKMIP1,GPR125,TXK,TCF7,SH3RF2,SEPT8,MYO6,PRRT1,RCAN2,PERP,EZR,GAL3ST4,EPHA1,EPHX2,NUGGC,MSC,MVB12B,TTC16,CDKN2A,ZNF365,WEE1,GLB1L2,DUSP8,LTBP3,LAG3,KLRG1,HOXC4,STYK1,PITPNM2,GZMH,CRTC3,PATL2,GNAO1,NOG,MMP28,HOXB7,RNF157,RNF165,FSD1,TNFSF9,…
cg16032108	FALSE	FALSE	FALSE	TRUE	68	ENSG00000131686,ENSG00000157978,ENSG00000117643,ENSG00000117411,ENSG00000154027,ENSG00000169242,ENSG00000132718,ENSG00000154358,ENSG00000204219,ENSG00000153898,ENSG00000181754,ENSG00000162739,ENSG00000143167,ENSG00000170485,ENSG00000072195,ENSG00000134308,ENSG00000119772,ENSG00000186854,ENSG00000135960,ENSG00000182983,ENSG00000188001,ENSG00000182568,ENSG00000189283,ENSG00000152969,ENSG00000152990…	CA6,LDLRAP1,MAN1C1,B4GALT2,AK5,EFNA1,SYT11,OBSCN,TCEA3,MCOLN2,AMIGO1,SLAMF6,GPA33,NPAS2,SPEG,YWHAQ,DNMT3A,TRABD2A,EDAR,ZNF662,TPRG1,SATB1,FHIT,JAKMIP1,GPR125,LEF1,TCF7,PPP2R2B,MYO6,SLC16A10,SNX9,PRRT1,BACH2,PERP,GAL3ST4,GPC2,EPHA1,CHMP7,EPHX2,MYC,TNFRSF10D,NUGGC,MSC,FAM102A,NET1,ABLIM1,WEE1,TMEM25,CD248,BTBD11,DACT1,SLC22A17,CRTC3,GNAO1,GPRC5B,PLLP,NOG,PRKCA,MMP28,CCR7,RNF157,TMIGD2,CD70,SNPH,PPP…
cg01792616	FALSE	FALSE	FALSE	TRUE	68	ENSG00000117643,ENSG00000154027,ENSG00000116824,ENSG00000132718,ENSG00000181036,ENSG00000000971,ENSG00000143842,ENSG00000186197,ENSG00000162545,ENSG00000153898,ENSG00000162676,ENSG00000196407,ENSG00000162739,ENSG00000188011,ENSG00000134308,ENSG00000135631,ENSG00000186854,ENSG00000153563,ENSG00000172116,ENSG00000135960,ENSG00000160791,ENSG00000181847,ENSG00000168917,ENSG00000188001,ENSG00000163508…	MAN1C1,AK5,CD2,SYT11,FCRL6,CFH,SOX13,EDARADD,CAMK2N1,MCOLN2,GFI1,THEM5,SLAMF6,CXXC11,YWHAQ,RAB11FIP5,TRABD2A,CD8A,CD8B,EDAR,CCR5,TIGIT,SLC35G2,TPRG1,EOMES,FHIT,LYAR,JAKMIP1,GPR125,GZMK,SEPT8,PPP2R2B,MYO6,SNX9,RCAN2,BACH2,PERP,GAL3ST4,CHMP7,NUGGC,MSC,MVB12B,TTC16,ZNF365,RASGEF1A,ABLIM1,GLB1L2,DUSP8,LAG3,KLRG1,PLEKHA5,CACNB3,STYK1,PITPNM2,GZMH,GPR68,PATL2,GNAO1,DBNDD1,NOG,CCL5,CCR7,HOXB7,CYB561,MXR…
cg04940570	TRUE	FALSE	TRUE	FALSE	67	ENSG00000117643,ENSG00000185090,ENSG00000154027,ENSG00000116824,ENSG00000132718,ENSG00000181036,ENSG00000143842,ENSG00000162496,ENSG00000162545,ENSG00000176083,ENSG00000153898,ENSG00000162676,ENSG00000162739,ENSG00000188011,ENSG00000134308,ENSG00000135631,ENSG00000153563,ENSG00000172116,ENSG00000135960,ENSG00000160791,ENSG00000181847,ENSG00000168917,ENSG00000188001,ENSG00000163508,ENSG00000145220…	MAN1C1,MANEAL,AK5,CD2,SYT11,FCRL6,SOX13,DHRS3,CAMK2N1,ZNF683,MCOLN2,GFI1,SLAMF6,CXXC11,YWHAQ,RAB11FIP5,CD8A,CD8B,EDAR,CCR5,TIGIT,SLC35G2,TPRG1,EOMES,LYAR,JAKMIP1,SH3RF2,SEPT8,PPP2R2B,MYO6,RCAN2,PERP,GAL3ST4,EPHX2,NUGGC,MSC,MVB12B,TTC16,ZNF365,GLB1L2,DUSP8,LTBP3,LAG3,KLRG1,HOXC4,HOXC5,C12orf75,STYK1,KIF21A,PITPNM2,PPP2R5C,GZMH,PATL2,GNAO1,NOG,RGS9,KIF19,CCL5,HOXB7,HOXB9,FSD1,TMIGD2,CD70,BFSP1,KIAA…
cg21567504	FALSE	FALSE	FALSE	TRUE	67	ENSG00000185090,ENSG00000154027,ENSG00000116824,ENSG00000132718,ENSG00000162496,ENSG00000176083,ENSG00000153898,ENSG00000198574,ENSG00000003400,ENSG00000188011,ENSG00000134308,ENSG00000135631,ENSG00000153563,ENSG00000172116,ENSG00000160791,ENSG00000168917,ENSG00000175040,ENSG00000188001,ENSG00000206561,ENSG00000159674,ENSG00000152969,ENSG00000152990,ENSG00000074966,ENSG00000145358,ENSG00000171604…	MANEAL,AK5,CD2,SYT11,DHRS3,ZNF683,MCOLN2,SH2D1B,CASP10,CXXC11,YWHAQ,RAB11FIP5,CD8A,CD8B,CCR5,SLC35G2,CHST2,TPRG1,COLQ,SPON2,JAKMIP1,GPR125,TXK,DDIT4L,CXXC5,SH3RF2,SEPT8,MYO6,GFOD1,RCAN2,GAL3ST4,NUGGC,MSC,MVB12B,TTC16,TLE1,AKR1C3,ZNF365,COL13A1,GLB1L2,DUSP8,LAG3,KLRG1,HOXC4,HOXC5,LRRC43,STYK1,KCTD10,PITPNM2,GZMH,NEIL1,PATL2,GNAO1,USP43,KIF19,LGALS9B,CCL5,HOXB7,HOXB9,PDE6G,RNF165,FSD1,TMIGD2,ADAMTS…
cg12138483	FALSE	FALSE	FALSE	TRUE	67	ENSG00000197880,ENSG00000117602,ENSG00000157978,ENSG00000117643,ENSG00000154027,ENSG00000132718,ENSG00000163564,ENSG00000181036,ENSG00000026751,ENSG00000204219,ENSG00000153898,ENSG00000162676,ENSG00000162739,ENSG00000172005,ENSG00000198885,ENSG00000144152,ENSG00000186854,ENSG00000153563,ENSG00000135960,ENSG00000188001,ENSG00000163508,ENSG00000178038,ENSG00000189283,ENSG00000152969,ENSG00000138795…	MDS2,RCAN3,LDLRAP1,MAN1C1,AK5,SYT11,PYHIN1,FCRL6,SLAMF7,TCEA3,MCOLN2,GFI1,SLAMF6,MAL,ITPRIPL1,FBLN7,TRABD2A,CD8A,EDAR,TPRG1,EOMES,ALS2CL,FHIT,JAKMIP1,LEF1,TCF7,ADRB2,ANKRD55,PPP2R2B,MYO6,SLC16A10,ADTRP,PRRT1,SAMD3,GAL3ST4,EPHA1,CHMP7,EPHX2,MYC,NUGGC,FAM102A,BAG3,ABLIM1,PLEKHB1,APBB1,LTBP3,LAG3,KLRG1,DGKA,TESPA1,SLC8B1,SLC22A17,GZMH,GPR68,CRTC3,PATL2,PLLP,NOG,PRKCA,MMP28,CCL5,CCR7,RNF157,APOBEC3G,…
cg22179082	FALSE	FALSE	TRUE	FALSE	67	ENSG00000117643,ENSG00000185090,ENSG00000154027,ENSG00000116824,ENSG00000132718,ENSG00000163564,ENSG00000181036,ENSG00000143842,ENSG00000162545,ENSG00000204219,ENSG00000176083,ENSG00000142686,ENSG00000153898,ENSG00000162676,ENSG00000162739,ENSG00000188011,ENSG00000134308,ENSG00000135631,ENSG00000186854,ENSG00000153563,ENSG00000172116,ENSG00000135960,ENSG00000188389,ENSG00000160791,ENSG00000181847…	MAN1C1,MANEAL,AK5,CD2,SYT11,PYHIN1,FCRL6,SOX13,CAMK2N1,TCEA3,ZNF683,C1orf216,MCOLN2,GFI1,SLAMF6,CXXC11,YWHAQ,RAB11FIP5,TRABD2A,CD8A,CD8B,EDAR,PDCD1,CCR5,TIGIT,SLC35G2,TPRG1,EOMES,LYAR,JAKMIP1,TXK,LEF1,SH3RF2,SEPT8,PPP2R2B,MYO6,PRRT1,RCAN2,PERP,GAL3ST4,EPHX2,NUGGC,MSC,MVB12B,TTC16,ABLIM1,GLB1L2,DUSP8,CLCF1,LAG3,KLRG1,HOXC4,STYK1,KIF21A,PITPNM2,GZMH,GPR68,PATL2,GNAO1,NOG,RGS9,CCL5,HOXB7,TMIGD2,KIAA…
cg16150435	FALSE	TRUE	FALSE	FALSE	66	ENSG00000117643,ENSG00000116824,ENSG00000132718,ENSG00000181036,ENSG00000026751,ENSG00000143842,ENSG00000162545,ENSG00000176083,ENSG00000006555,ENSG00000153898,ENSG00000162676,ENSG00000162739,ENSG00000198885,ENSG00000188011,ENSG00000134308,ENSG00000135631,ENSG00000153563,ENSG00000172116,ENSG00000135960,ENSG00000160791,ENSG00000168917,ENSG00000188001,ENSG00000163508,ENSG00000068028,ENSG00000189283…	MAN1C1,CD2,SYT11,FCRL6,SLAMF7,SOX13,CAMK2N1,ZNF683,TTC22,MCOLN2,GFI1,SLAMF6,ITPRIPL1,CXXC11,YWHAQ,RAB11FIP5,CD8A,CD8B,EDAR,CCR5,SLC35G2,TPRG1,EOMES,RASSF1,FHIT,ARHGAP10,LYAR,JAKMIP1,LEF1,PPP2R2B,MYO6,SNX9,SAMD3,PERP,GPC2,CHMP7,NUGGC,NCALD,MVB12B,TTC16,RALGDS,ZNF365,RASGEF1A,ABLIM1,GLB1L2,DUSP8,LAG3,KLRG1,HOXC5,C12orf75,STYK1,GZMH,GPR68,GNAO1,TBX21,RGS9,C17orf66,CCL5,CCR7,RNF157,MXRA7,TMIGD2,BFSP1…
cg22851420	FALSE	FALSE	TRUE	FALSE	65	ENSG00000162543,ENSG00000117643,ENSG00000154027,ENSG00000116824,ENSG00000132718,ENSG00000181036,ENSG00000143842,ENSG00000162545,ENSG00000176083,ENSG00000153898,ENSG00000162676,ENSG00000198574,ENSG00000188011,ENSG00000135631,ENSG00000153563,ENSG00000172116,ENSG00000160791,ENSG00000168917,ENSG00000175040,ENSG00000188001,ENSG00000163508,ENSG00000145220,ENSG00000152969,ENSG00000074966,ENSG00000156463…	UBXN10,MAN1C1,AK5,CD2,SYT11,FCRL6,SOX13,CAMK2N1,ZNF683,MCOLN2,GFI1,SH2D1B,CXXC11,RAB11FIP5,CD8A,CD8B,CCR5,SLC35G2,CHST2,TPRG1,EOMES,LYAR,JAKMIP1,TXK,SH3RF2,SEPT8,PPP2R2B,MYO6,SNX9,PRRT1,RCAN2,BACH2,PERP,GAL3ST4,CHMP7,NUGGC,MSC,MVB12B,TTC16,ZNF365,GLB1L2,DUSP8,CLCF1,CADM1,LAG3,KLRG1,HOXC4,HOXC5,STYK1,PITPNM2,DACT1,GZMH,GPR68,PATL2,GNAO1,RGS9,KIF19,CCL5,CCR7,HOXB7,RNF165,TMIGD2,ZSCAN18,KIAA1671,APO…
cg18303397	FALSE	FALSE	TRUE	FALSE	65	ENSG00000131686,ENSG00000117602,ENSG00000117643,ENSG00000163564,ENSG00000181036,ENSG00000026751,ENSG00000116667,ENSG00000204219,ENSG00000162739,ENSG00000172005,ENSG00000144152,ENSG00000091409,ENSG00000186854,ENSG00000135960,ENSG00000197635,ENSG00000154764,ENSG00000178038,ENSG00000189283,ENSG00000178732,ENSG00000138795,ENSG00000113319,ENSG00000152495,ENSG00000081059,ENSG00000111863,ENSG00000204314…	CA6,RCAN3,MAN1C1,PYHIN1,FCRL6,SLAMF7,C1orf21,TCEA3,SLAMF6,MAL,FBLN7,ITGA6,TRABD2A,EDAR,DPP4,WNT7A,ALS2CL,FHIT,GP5,LEF1,RASGRF2,CAMK4,TCF7,ADTRP,PRRT1,LRRN3,GAL3ST4,GPC2,EPHA1,ATG9B,CHMP7,EPHX2,MYC,AQP3,FAM102A,NET1,HKDC1,SORCS3,BAG3,FAM171A1,PSD,ABLIM1,PDGFD,USP28,KLRD1,TESPA1,RGCC,SLC22A17,BCL11B,HAPLN3,FBXL16,CCL4,TBX21,NOG,PRKCA,CCR7,AXIN2,RNF157,S1PR5,NKG7,ISM1,TSHZ2,APOBEC3G,CACNA1I,PIK3IP1
cg14723032	FALSE	TRUE	FALSE	FALSE	63	ENSG00000197880,ENSG00000117643,ENSG00000154027,ENSG00000132718,ENSG00000181036,ENSG00000000971,ENSG00000143842,ENSG00000116771,ENSG00000204219,ENSG00000117461,ENSG00000153898,ENSG00000072195,ENSG00000157985,ENSG00000134308,ENSG00000135631,ENSG00000186854,ENSG00000153563,ENSG00000135960,ENSG00000188001,ENSG00000068028,ENSG00000189283,ENSG00000178732,ENSG00000145220,ENSG00000138795,ENSG00000156463…	MDS2,MAN1C1,AK5,SYT11,FCRL6,CFH,SOX13,AGMAT,TCEA3,PIK3R3,MCOLN2,SPEG,AGAP1,YWHAQ,RAB11FIP5,TRABD2A,CD8A,EDAR,TPRG1,RASSF1,FHIT,GP5,LYAR,LEF1,SH3RF2,PPP2R2B,JAKMIP2,MYO6,RCAN2,BACH2,TRAF3IP2,IGFBP3,GAL3ST4,EPHA1,CHMP7,EPHX2,NUGGC,MVB12B,TTC16,ZNF365,ABLIM1,GLB1L2,DUSP8,B3GAT1,LAG3,KLRG1,GRASP,TESPA1,DACT1,GZMH,PATL2,GNAO1,GPRC5B,DBNDD1,NOG,RGS9,KIF19,CCL5,CCR7,RNF157,LTBP4,TMIGD2,KIAA1671
cg22112832	FALSE	FALSE	FALSE	TRUE	62	ENSG00000197880,ENSG00000117643,ENSG00000154027,ENSG00000132718,ENSG00000181036,ENSG00000000971,ENSG00000154358,ENSG00000116771,ENSG00000204219,ENSG00000176083,ENSG00000162676,ENSG00000162894,ENSG00000072195,ENSG00000186854,ENSG00000153563,ENSG00000135960,ENSG00000114812,ENSG00000182983,ENSG00000188001,ENSG00000163508,ENSG00000189283,ENSG00000145220,ENSG00000152969,ENSG00000138795,ENSG00000081059…	MDS2,MAN1C1,AK5,SYT11,FCRL6,CFH,OBSCN,AGMAT,TCEA3,ZNF683,GFI1,FAIM3,SPEG,TRABD2A,CD8A,EDAR,VIPR1,ZNF662,TPRG1,EOMES,FHIT,LYAR,JAKMIP1,LEF1,TCF7,PPP2R2B,MYO6,SNX9,ADTRP,PRRT1,BACH2,SAMD3,PERP,CDCA7L,GAL3ST4,CHMP7,EPHX2,SGK223,NUGGC,NCALD,STOM,FAM102A,RASGEF1A,ABLIM1,GLB1L2,KLRG1,PITPNM2,LMO7,PPP1R3E,SLC22A17,GZMH,GPR68,CRTC3,GNAO1,NOG,MMP28,CCL5,CCR7,TMIGD2,KIAA1671,APOBEC3H,SSTR3
cg13216057	FALSE	TRUE	FALSE	FALSE	61	ENSG00000117643,ENSG00000185090,ENSG00000154027,ENSG00000116824,ENSG00000132718,ENSG00000181036,ENSG00000143842,ENSG00000162496,ENSG00000162545,ENSG00000176083,ENSG00000153898,ENSG00000162676,ENSG00000162739,ENSG00000071909,ENSG00000188011,ENSG00000134308,ENSG00000135631,ENSG00000153563,ENSG00000172116,ENSG00000168917,ENSG00000188001,ENSG00000206561,ENSG00000114473,ENSG00000152969,ENSG00000074966…	MAN1C1,MANEAL,AK5,CD2,SYT11,FCRL6,SOX13,DHRS3,CAMK2N1,ZNF683,MCOLN2,GFI1,SLAMF6,MYO3B,CXXC11,YWHAQ,RAB11FIP5,CD8A,CD8B,SLC35G2,TPRG1,COLQ,IQCG,JAKMIP1,TXK,SH3RF2,SEPT8,PPP2R2B,MYO6,RCAN2,GAL3ST4,NUGGC,MSC,MVB12B,TTC16,TLE1,ZNF365,CD3G,GLB1L2,DUSP8,LAG3,KLRG1,PLEKHA5,HOXC4,HOXC5,STYK1,PITPNM2,GZMH,PATL2,GNAO1,RGS9,KIF19,CCL5,HOXB7,HOXB9,RNF165,FSD1,TMIGD2,BFSP1,KIAA1671,APOBEC3H
cg19692710	FALSE	TRUE	FALSE	FALSE	61	ENSG00000131686,ENSG00000117643,ENSG00000154027,ENSG00000162496,ENSG00000204219,ENSG00000153898,ENSG00000181754,ENSG00000143167,ENSG00000172005,ENSG00000170485,ENSG00000144152,ENSG00000091409,ENSG00000072195,ENSG00000186854,ENSG00000135960,ENSG00000197635,ENSG00000188001,ENSG00000178038,ENSG00000189283,ENSG00000178732,ENSG00000074966,ENSG00000138795,ENSG00000081059,ENSG00000164512,ENSG00000204314…	CA6,MAN1C1,AK5,DHRS3,TCEA3,MCOLN2,AMIGO1,GPA33,MAL,NPAS2,FBLN7,ITGA6,SPEG,TRABD2A,EDAR,DPP4,TPRG1,ALS2CL,FHIT,GP5,TXK,LEF1,TCF7,ANKRD55,PRRT1,GAL3ST4,EPHA1,CHMP7,EPHX2,MYC,NUGGC,FAM102A,SARDH,NET1,FAM171A1,ABLIM1,WEE1,APBB1,TESPA1,DACT1,SLC22A17,C14orf64,APBA2,CRTC3,ATP10A,PATL2,GNAO1,GPRC5B,PLLP,NOG,PRKCA,MMP28,CCR7,RNF157,CD7,TNFSF9,TLE2,TMIGD2,CD70,SNPH,PIK3IP1
cg00431549	FALSE	TRUE	TRUE	FALSE	61	ENSG00000001461,ENSG00000117602,ENSG00000157978,ENSG00000117643,ENSG00000243452,ENSG00000116667,ENSG00000154358,ENSG00000204219,ENSG00000172005,ENSG00000144152,ENSG00000186854,ENSG00000115652,ENSG00000135960,ENSG00000197635,ENSG00000178038,ENSG00000068028,ENSG00000189283,ENSG00000178732,ENSG00000138795,ENSG00000174136,ENSG00000152495,ENSG00000081059,ENSG00000111863,ENSG00000197093,ENSG00000146904…	NIPAL3,RCAN3,LDLRAP1,MAN1C1,NBPF15,C1orf21,OBSCN,TCEA3,MAL,FBLN7,TRABD2A,UXS1,EDAR,DPP4,ALS2CL,RASSF1,FHIT,GP5,LEF1,RGMB,CAMK4,TCF7,ADTRP,GAL3ST4,EPHA1,CHMP7,EPHX2,AP3M2,MYC,NCALD,AQP3,FAM102A,SORCS3,BAG3,FAM171A1,PRF1,ABLIM1,TSPAN18,PLEKHB1,ENO2,DGKA,TESPA1,RGCC,SLC22A17,C14orf64,BCL11B,HAPLN3,FBXL16,CCL4,TBX21,NOG,PRKCA,CCR7,RNF157,S1PR5,TSHZ2,TIAM1,CACNA1I,TTC38,YPEL1,MORC2
cg01262913	FALSE	TRUE	TRUE	FALSE	61	ENSG00000116824,ENSG00000132718,ENSG00000181036,ENSG00000143842,ENSG00000162545,ENSG00000176083,ENSG00000153898,ENSG00000069702,ENSG00000162676,ENSG00000162739,ENSG00000188011,ENSG00000134308,ENSG00000135631,ENSG00000153563,ENSG00000172116,ENSG00000160791,ENSG00000181847,ENSG00000188001,ENSG00000163508,ENSG00000145220,ENSG00000152969,ENSG00000169252,ENSG00000164402,ENSG00000156475,ENSG00000196586…	CD2,SYT11,FCRL6,SOX13,CAMK2N1,ZNF683,MCOLN2,TGFBR3,GFI1,SLAMF6,CXXC11,YWHAQ,RAB11FIP5,CD8A,CD8B,CCR5,TIGIT,TPRG1,EOMES,LYAR,JAKMIP1,ADRB2,SEPT8,PPP2R2B,MYO6,RCAN2,SAMD3,PERP,GAL3ST4,CHMP7,NUGGC,MSC,MVB12B,TTC16,ZNF365,RASGEF1A,GLB1L2,DUSP8,CLCF1,CADM1,LAG3,KLRG1,STYK1,KIF21A,NUAK1,PITPNM2,PPP2R5C,GZMH,GPR68,PATL2,GNAO1,RGS9,CCL5,CCR7,HOXB7,PTPRM,TMIGD2,DSTN,KIAA1671,APOBEC3H,SSTR3
cg14556683	TRUE	FALSE	TRUE	FALSE	61	ENSG00000154027,ENSG00000116824,ENSG00000132718,ENSG00000181036,ENSG00000143842,ENSG00000176083,ENSG00000153898,ENSG00000162676,ENSG00000162739,ENSG00000188011,ENSG00000135631,ENSG00000153563,ENSG00000172116,ENSG00000188389,ENSG00000160791,ENSG00000168917,ENSG00000188001,ENSG00000163508,ENSG00000145220,ENSG00000152969,ENSG00000156463,ENSG00000164402,ENSG00000156475,ENSG00000196586,ENSG00000172348…	AK5,CD2,SYT11,FCRL6,SOX13,ZNF683,MCOLN2,GFI1,SLAMF6,CXXC11,RAB11FIP5,CD8A,CD8B,PDCD1,CCR5,SLC35G2,TPRG1,EOMES,LYAR,JAKMIP1,SH3RF2,SEPT8,PPP2R2B,MYO6,RCAN2,PERP,GAL3ST4,NUGGC,MSC,MVB12B,TTC16,ZNF365,GLB1L2,DUSP8,CLCF1,CADM1,LAG3,KLRG1,HOXC4,HOXC5,C12orf75,STYK1,KIF21A,NUAK1,PITPNM2,PPP2R5C,GZMH,GPR68,PATL2,GNAO1,RGS9,CCL5,CCR7,HOXB7,HOXB9,PTPRM,TMIGD2,DSTN,BFSP1,KIAA1671,APOBEC3H
cg03891319	FALSE	TRUE	TRUE	FALSE	60	ENSG00000131686,ENSG00000117602,ENSG00000157978,ENSG00000117643,ENSG00000163564,ENSG00000181036,ENSG00000026751,ENSG00000116667,ENSG00000204219,ENSG00000020633,ENSG00000181754,ENSG00000162739,ENSG00000172005,ENSG00000198885,ENSG00000170485,ENSG00000091409,ENSG00000072195,ENSG00000119772,ENSG00000186854,ENSG00000135960,ENSG00000188001,ENSG00000163508,ENSG00000189283,ENSG00000178732,ENSG00000138795…	CA6,RCAN3,LDLRAP1,MAN1C1,PYHIN1,FCRL6,SLAMF7,C1orf21,TCEA3,RUNX3,AMIGO1,SLAMF6,MAL,ITPRIPL1,NPAS2,ITGA6,SPEG,DNMT3A,TRABD2A,EDAR,TPRG1,EOMES,FHIT,GP5,LEF1,TCF7,PPP2R2B,SLC16A10,BACH2,GAL3ST4,EPHA1,CHMP7,EPHX2,MYC,NUGGC,NCALD,FAM102A,ABLIM1,CD248,KLRD1,LMO7,GPR68,C14orf64,HAPLN3,GPRC5B,CCL4,TBX21,NOG,PRKCA,LLGL2,CCL5,CCR7,RNF157,S1PR5,CLDND2,APOBEC3C,APOBEC3G,APOBEC3H,PIK3IP1,SSTR3
cg01031400	FALSE	FALSE	FALSE	TRUE	60	ENSG00000172031,ENSG00000116824,ENSG00000132718,ENSG00000181036,ENSG00000143842,ENSG00000162545,ENSG00000176083,ENSG00000153898,ENSG00000162676,ENSG00000198885,ENSG00000188011,ENSG00000135631,ENSG00000153563,ENSG00000172116,ENSG00000188389,ENSG00000160791,ENSG00000181847,ENSG00000188001,ENSG00000163508,ENSG00000007402,ENSG00000035720,ENSG00000152969,ENSG00000181104,ENSG00000164402,ENSG00000156475…	EPHX4,CD2,SYT11,FCRL6,SOX13,CAMK2N1,ZNF683,MCOLN2,GFI1,ITPRIPL1,CXXC11,RAB11FIP5,CD8A,CD8B,PDCD1,CCR5,TIGIT,TPRG1,EOMES,CACNA2D2,STAP1,JAKMIP1,F2R,SEPT8,PPP2R2B,MYO6,RCAN2,BACH2,SAMD3,ABCB4,MSC,MVB12B,TTC16,RALGDS,ZNF365,RASGEF1A,PRR5L,CD3G,GLB1L2,DUSP8,CADM1,LAG3,KLRG1,KLRK1,STYK1,NUAK1,PITPNM2,PPP2R5C,GZMH,GPR68,PATL2,RGS9,KIF19,CCL5,HOXB7,TMIGD2,BFSP1,PMEPA1,KIAA1671,APOBEC3H
cg07388493	FALSE	TRUE	FALSE	FALSE	58	ENSG00000181036,ENSG00000026751,ENSG00000117560,ENSG00000116667,ENSG00000143842,ENSG00000162892,ENSG00000117318,ENSG00000162676,ENSG00000122223,ENSG00000162894,ENSG00000172005,ENSG00000198885,ENSG00000135925,ENSG00000157985,ENSG00000160791,ENSG00000091972,ENSG00000163508,ENSG00000168329,ENSG00000189283,ENSG00000035720,ENSG00000137441,ENSG00000171476,ENSG00000138795,ENSG00000181104,ENSG00000169252…	FCRL6,SLAMF7,FASLG,C1orf21,SOX13,IL24,ID3,GFI1,CD244,FAIM3,MAL,ITPRIPL1,WNT10A,AGAP1,CCR5,CD200,EOMES,CX3CR1,FHIT,STAP1,FGFBP2,HOPX,LEF1,F2R,ADRB2,PPP2R2B,MYO6,ADTRP,ENPP5,BACH2,SAMD3,GAL3ST4,CHMP7,NCALD,STOM,RASGEF1A,ABLIM1,PRR5L,PRSS23,KLRG1,KLRD1,DGKA,GZMH,GPR68,TCL1A,IL4R,GPR56,DBNDD1,TBX21,CCL5,CCR7,SMAD7,FAM129C,CD22,S1PR5,NKG7,PMEPA1,SSTR3
cg06874016	TRUE	FALSE	TRUE	FALSE	58	ENSG00000117643,ENSG00000154027,ENSG00000181036,ENSG00000000971,ENSG00000143842,ENSG00000204219,ENSG00000153898,ENSG00000162676,ENSG00000162739,ENSG00000188011,ENSG00000135631,ENSG00000186854,ENSG00000153563,ENSG00000135960,ENSG00000182983,ENSG00000160791,ENSG00000188001,ENSG00000163508,ENSG00000068028,ENSG00000189283,ENSG00000145220,ENSG00000152969,ENSG00000138795,ENSG00000081059,ENSG00000164512…	MAN1C1,AK5,FCRL6,CFH,SOX13,TCEA3,MCOLN2,GFI1,SLAMF6,CXXC11,RAB11FIP5,TRABD2A,CD8A,EDAR,ZNF662,CCR5,TPRG1,EOMES,RASSF1,FHIT,LYAR,JAKMIP1,LEF1,TCF7,ANKRD55,PPP2R2B,MYO6,PRRT1,PERP,GAL3ST4,GPC2,EPHA1,CHMP7,EPHX2,MYC,NUGGC,TTC16,ABLIM1,GLB1L2,DUSP8,LAG3,KLRG1,DACT1,GZMH,GPR68,CRTC3,PATL2,GNAO1,NOG,RGS9,PRKCA,CCL5,RNF157,TMIGD2,KIAA1671,APOBEC3G,APOBEC3H,SSTR3
cg12788037	FALSE	FALSE	FALSE	TRUE	58	ENSG00000185090,ENSG00000172031,ENSG00000116824,ENSG00000132718,ENSG00000181036,ENSG00000143842,ENSG00000169991,ENSG00000176083,ENSG00000142686,ENSG00000153898,ENSG00000069702,ENSG00000162676,ENSG00000162739,ENSG00000188011,ENSG00000134308,ENSG00000135631,ENSG00000153563,ENSG00000172116,ENSG00000160791,ENSG00000168917,ENSG00000188001,ENSG00000163508,ENSG00000007402,ENSG00000145220,ENSG00000152969…	MANEAL,EPHX4,CD2,SYT11,FCRL6,SOX13,IFFO2,ZNF683,C1orf216,MCOLN2,TGFBR3,GFI1,SLAMF6,CXXC11,YWHAQ,RAB11FIP5,CD8A,CD8B,CCR5,SLC35G2,TPRG1,EOMES,CACNA2D2,LYAR,JAKMIP1,TNIP3,SH3RF2,SEPT8,PPP2R2B,MYO6,RCAN2,THEMIS,SAMD3,NUGGC,MSC,MVB12B,TTC16,ZNF365,CD3G,GLB1L2,DUSP8,LAG3,KLRG1,PLEKHA5,C12orf75,STYK1,KIF21A,PITPNM2,GZMH,GPR68,PATL2,GNAO1,RGS9,KIF19,HOXB7,TMIGD2,KIAA1671,APOBEC3H
cg13149736	FALSE	FALSE	FALSE	TRUE	57	ENSG00000116824,ENSG00000132718,ENSG00000181036,ENSG00000116667,ENSG00000000971,ENSG00000143842,ENSG00000176083,ENSG00000142686,ENSG00000006555,ENSG00000162676,ENSG00000198885,ENSG00000188011,ENSG00000135631,ENSG00000153563,ENSG00000160791,ENSG00000188001,ENSG00000163508,ENSG00000068028,ENSG00000007402,ENSG00000178732,ENSG00000145220,ENSG00000152969,ENSG00000138795,ENSG00000156463,ENSG00000169252…	CD2,SYT11,FCRL6,C1orf21,CFH,SOX13,ZNF683,C1orf216,TTC22,GFI1,ITPRIPL1,CXXC11,RAB11FIP5,CD8A,CCR5,TPRG1,EOMES,RASSF1,CACNA2D2,GP5,LYAR,JAKMIP1,LEF1,SH3RF2,ADRB2,PPP2R2B,MYO6,RCAN2,BACH2,SAMD3,FAM131B,CHMP7,NUGGC,MVB12B,TTC16,RASGEF1A,PRR5L,GLB1L2,DUSP8,LAG3,KLRG1,HOXC5,STYK1,GZMH,GPR68,PATL2,GNAO1,RGS9,KIF19,C17orf66,CCL5,CCR7,CYB561,BFSP1,KIAA1671,APOBEC3H,SSTR3
cg22282410	FALSE	FALSE	FALSE	TRUE	57	ENSG00000185090,ENSG00000154027,ENSG00000116824,ENSG00000132718,ENSG00000181036,ENSG00000143842,ENSG00000162496,ENSG00000176083,ENSG00000153898,ENSG00000162676,ENSG00000188011,ENSG00000134308,ENSG00000135631,ENSG00000153563,ENSG00000172116,ENSG00000160791,ENSG00000168917,ENSG00000175040,ENSG00000188001,ENSG00000163508,ENSG00000145220,ENSG00000152969,ENSG00000050730,ENSG00000171604,ENSG00000156463…	MANEAL,AK5,CD2,SYT11,FCRL6,SOX13,DHRS3,ZNF683,MCOLN2,GFI1,CXXC11,YWHAQ,RAB11FIP5,CD8A,CD8B,CCR5,SLC35G2,CHST2,TPRG1,EOMES,LYAR,JAKMIP1,TNIP3,CXXC5,SH3RF2,SEPT8,PPP2R2B,MYO6,RCAN2,GAL3ST4,NUGGC,MSC,MVB12B,TTC16,ZNF365,GLB1L2,DUSP8,CADM1,LAG3,KLRG1,PLEKHA5,HOXC5,STYK1,KIF21A,NUAK1,PITPNM2,PPP2R5C,GZMH,PATL2,GNAO1,RGS9,CCL5,HOXB7,HOXB9,FSD1,TMIGD2,KIAA1671
cg06396324	FALSE	FALSE	FALSE	TRUE	57	ENSG00000186891,ENSG00000162496,ENSG00000121753,ENSG00000117281,ENSG00000198574,ENSG00000198821,ENSG00000156966,ENSG00000178752,ENSG00000176720,ENSG00000114993,ENSG00000171596,ENSG00000175040,ENSG00000206561,ENSG00000163637,ENSG00000196159,ENSG00000159674,ENSG00000169744,ENSG00000074966,ENSG00000171604,ENSG00000153071,ENSG00000156453,ENSG00000135077,ENSG00000145990,ENSG00000173068,ENSG00000174482…	TNFRSF18,DHRS3,BAI2,CD160,SH2D1B,CD247,B3GNT7,FAM132B,BOK,RTKN,NMUR1,CHST2,COLQ,PRICKLE2,FAT4,SPON2,LDB2,TXK,CXXC5,DAB2,PCDH1,HAVCR2,GFOD1,BNC2,LINGO2,TLE1,CLIC3,AKR1C3,COL13A1,PRF1,CTBP2,NCAM1,ZBTB16,FEZ1,KLRF1,KRT86,LRRC43,KCTD10,PTGDR,NEIL1,KIFC3,USP43,ERBB2,FKBP10,LGALS9B,BZRAP1,RNF165,KIR3DL1,KIR2DL1,NCR1,LIM2,C19orf84,ADAMTS1,TTC38,ARVCF,IL2RB,MLC1
cg00864867	FALSE	TRUE	FALSE	FALSE	56	ENSG00000116824,ENSG00000132718,ENSG00000181036,ENSG00000026751,ENSG00000116667,ENSG00000143842,ENSG00000176083,ENSG00000153898,ENSG00000069702,ENSG00000162676,ENSG00000125462,ENSG00000188011,ENSG00000135631,ENSG00000153563,ENSG00000172116,ENSG00000160791,ENSG00000168917,ENSG00000188001,ENSG00000163508,ENSG00000145220,ENSG00000152969,ENSG00000156463,ENSG00000164402,ENSG00000156475,ENSG00000196586…	CD2,SYT11,FCRL6,SLAMF7,C1orf21,SOX13,ZNF683,MCOLN2,TGFBR3,GFI1,C1orf61,CXXC11,RAB11FIP5,CD8A,CD8B,CCR5,SLC35G2,TPRG1,EOMES,LYAR,JAKMIP1,SH3RF2,SEPT8,PPP2R2B,MYO6,RCAN2,SAMD3,NUGGC,MSC,MVB12B,TTC16,ZNF365,GLB1L2,DUSP8,CLCF1,LAG3,KLRG1,PLEKHA5,HOXC5,C12orf75,STYK1,KIF21A,PITPNM2,PPP2R5C,GZMH,GPR68,PATL2,GNAO1,RGS9,KIF19,CCL5,HOXB7,BFSP1,KIAA1671,APOBEC3G,APOBEC3H
cg24788483	FALSE	FALSE	FALSE	TRUE	56	ENSG00000074964,ENSG00000162734,ENSG00000134243,ENSG00000014914,ENSG00000068724,ENSG00000179921,ENSG00000182247,ENSG00000114013,ENSG00000181982,ENSG00000138760,ENSG00000120708,ENSG00000182578,ENSG00000145936,ENSG00000146192,ENSG00000001036,ENSG00000136295,ENSG00000106066,ENSG00000136205,ENSG00000092964,ENSG00000183779,ENSG00000136826,ENSG00000160326,ENSG00000187796,ENSG00000107551,ENSG00000138119…	ARHGEF10L,PEA15,SORT1,MTMR11,TTC7A,GPBAR1,UBE2E2,CD86,CCDC149,SCARB2,TGFBI,CSF1R,KCNMB1,FGD2,FUCA2,TTYH3,CPVL,TNS3,DPYSL2,ZNF703,KLF4,SLC2A6,CARD9,RASSF4,MYOF,CTNND1,MS4A14,FOLR2,OAF,MPEG1,LRP1,ZNF385A,STAC3,FLVCR2,SLC7A7,RTN1,CYFIP1,ADAP2,SCPEP1,SCIMP,CD300C,CD300E,EMILIN2,EPB41L3,CD33,LILRB1,LILRB4,INSR,TMEM150B,AGPAT3,ADRBK2,HMOX1,CECR1,NAGA,KIAA0930,PLXNB2
cg27009703	FALSE	FALSE	TRUE	FALSE	56	ENSG00000117643,ENSG00000185090,ENSG00000154027,ENSG00000116824,ENSG00000132718,ENSG00000181036,ENSG00000143842,ENSG00000162545,ENSG00000176083,ENSG00000153898,ENSG00000162676,ENSG00000162739,ENSG00000188011,ENSG00000134308,ENSG00000135631,ENSG00000153563,ENSG00000172116,ENSG00000160791,ENSG00000168917,ENSG00000188001,ENSG00000145220,ENSG00000152969,ENSG00000050730,ENSG00000156463,ENSG00000164402…	MAN1C1,MANEAL,AK5,CD2,SYT11,FCRL6,SOX13,CAMK2N1,ZNF683,MCOLN2,GFI1,SLAMF6,CXXC11,YWHAQ,RAB11FIP5,CD8A,CD8B,CCR5,SLC35G2,TPRG1,LYAR,JAKMIP1,TNIP3,SH3RF2,SEPT8,PPP2R2B,MYO6,RCAN2,PERP,GAL3ST4,NUGGC,MSC,MVB12B,TTC16,ZNF365,GLB1L2,DUSP8,CLCF1,CADM1,LAG3,KLRG1,PLEKHA5,HOXC4,STYK1,KIF21A,PITPNM2,GZMH,PATL2,GNAO1,RGS9,CCL5,HOXB7,MXRA7,TMIGD2,KIAA1671,APOBEC3H
cg21907579	FALSE	FALSE	TRUE	FALSE	56	ENSG00000117643,ENSG00000185090,ENSG00000116824,ENSG00000132718,ENSG00000181036,ENSG00000143842,ENSG00000162545,ENSG00000204219,ENSG00000176083,ENSG00000153898,ENSG00000069702,ENSG00000162676,ENSG00000162739,ENSG00000188011,ENSG00000134308,ENSG00000135631,ENSG00000153563,ENSG00000172116,ENSG00000160791,ENSG00000168917,ENSG00000188001,ENSG00000163508,ENSG00000152969,ENSG00000156463,ENSG00000164402…	MAN1C1,MANEAL,CD2,SYT11,FCRL6,SOX13,CAMK2N1,TCEA3,ZNF683,MCOLN2,TGFBR3,GFI1,SLAMF6,CXXC11,YWHAQ,RAB11FIP5,CD8A,CD8B,CCR5,SLC35G2,TPRG1,EOMES,JAKMIP1,SH3RF2,SEPT8,PPP2R2B,MYO6,RCAN2,SAMD3,GAL3ST4,NUGGC,MSC,MVB12B,TTC16,ZNF365,GLB1L2,DUSP8,CLCF1,LAG3,KLRG1,STYK1,NUAK1,PITPNM2,GZMH,GPR68,PATL2,GNAO1,RGS9,KIF19,CCL5,CCR7,HOXB7,TMIGD2,KIAA1671,APOBEC3G,APOBEC3H
cg10855531	FALSE	FALSE	TRUE	FALSE	55	ENSG00000185090,ENSG00000154027,ENSG00000116824,ENSG00000132718,ENSG00000000971,ENSG00000143842,ENSG00000162545,ENSG00000176083,ENSG00000153898,ENSG00000162676,ENSG00000198574,ENSG00000003400,ENSG00000188011,ENSG00000134308,ENSG00000135631,ENSG00000153563,ENSG00000172116,ENSG00000160791,ENSG00000168917,ENSG00000188001,ENSG00000145220,ENSG00000152969,ENSG00000074966,ENSG00000156463,ENSG00000164402…	MANEAL,AK5,CD2,SYT11,CFH,SOX13,CAMK2N1,ZNF683,MCOLN2,GFI1,SH2D1B,CASP10,CXXC11,YWHAQ,RAB11FIP5,CD8A,CD8B,CCR5,SLC35G2,TPRG1,LYAR,JAKMIP1,TXK,SH3RF2,SEPT8,PPP2R2B,MYO6,RCAN2,PERP,GAL3ST4,NUGGC,MSC,MVB12B,TTC16,ZNF365,GLB1L2,DUSP8,CLCF1,LAG3,KLRG1,PLEKHA5,HOXC4,STYK1,KIF21A,PITPNM2,GZMH,PATL2,GNAO1,CCL5,HOXB7,PTPRM,FSD1,TMIGD2,KIAA1671,APOBEC3H
cg22827210	FALSE	FALSE	TRUE	FALSE	55	ENSG00000162692,ENSG00000116824,ENSG00000132718,ENSG00000181036,ENSG00000026751,ENSG00000176083,ENSG00000142686,ENSG00000153898,ENSG00000162676,ENSG00000162739,ENSG00000188011,ENSG00000135631,ENSG00000153563,ENSG00000172116,ENSG00000160791,ENSG00000181847,ENSG00000168917,ENSG00000188001,ENSG00000206561,ENSG00000163508,ENSG00000145220,ENSG00000152969,ENSG00000050730,ENSG00000156463,ENSG00000156475…	VCAM1,CD2,SYT11,FCRL6,SLAMF7,ZNF683,C1orf216,MCOLN2,GFI1,SLAMF6,CXXC11,RAB11FIP5,CD8A,CD8B,CCR5,TIGIT,SLC35G2,TPRG1,COLQ,EOMES,LYAR,JAKMIP1,TNIP3,SH3RF2,PPP2R2B,MYO6,RCAN2,THEMIS,SAMD3,NUGGC,MSC,MVB12B,TTC16,TLE1,CD3G,CRTAM,GLB1L2,DUSP8,CLCF1,LAG3,KLRG1,STYK1,KIF21A,PITPNM2,GZMH,GPR68,PATL2,GNAO1,KIF19,CCL5,HOXB7,HOXB9,FSD1,TMIGD2,KIAA1671
cg11858226	FALSE	FALSE	FALSE	TRUE	54	ENSG00000116824,ENSG00000132718,ENSG00000181036,ENSG00000026751,ENSG00000143842,ENSG00000176083,ENSG00000142686,ENSG00000153898,ENSG00000162676,ENSG00000125462,ENSG00000162739,ENSG00000188011,ENSG00000135631,ENSG00000153563,ENSG00000172116,ENSG00000160791,ENSG00000181847,ENSG00000168917,ENSG00000188001,ENSG00000163508,ENSG00000145220,ENSG00000152969,ENSG00000164402,ENSG00000156475,ENSG00000196586…	CD2,SYT11,FCRL6,SLAMF7,SOX13,ZNF683,C1orf216,MCOLN2,GFI1,C1orf61,SLAMF6,CXXC11,RAB11FIP5,CD8A,CD8B,CCR5,TIGIT,SLC35G2,TPRG1,EOMES,LYAR,JAKMIP1,SEPT8,PPP2R2B,MYO6,RCAN2,SAMD3,NUGGC,MSC,MVB12B,TTC16,CRTAM,GLB1L2,DUSP8,LAG3,KLRG1,HOXC4,HOXC5,C12orf75,STYK1,KIF21A,PITPNM2,GZMH,GPR68,PATL2,GNAO1,RGS9,C17orf66,CCL5,HOXB7,HOXB9,TMIGD2,KIAA1671,APOBEC3H
cg00753885	FALSE	FALSE	TRUE	TRUE	54	ENSG00000131686,ENSG00000197880,ENSG00000117643,ENSG00000181036,ENSG00000143842,ENSG00000204219,ENSG00000020633,ENSG00000172005,ENSG00000198885,ENSG00000144152,ENSG00000186854,ENSG00000153563,ENSG00000135960,ENSG00000163508,ENSG00000178038,ENSG00000068028,ENSG00000189283,ENSG00000138795,ENSG00000081059,ENSG00000169252,ENSG00000164512,ENSG00000156475,ENSG00000111863,ENSG00000173114,ENSG00000197093…	CA6,MDS2,MAN1C1,FCRL6,SOX13,TCEA3,RUNX3,MAL,ITPRIPL1,FBLN7,TRABD2A,CD8A,EDAR,EOMES,ALS2CL,RASSF1,FHIT,LEF1,TCF7,ADRB2,ANKRD55,PPP2R2B,ADTRP,LRRN3,GAL3ST4,EPHX2,TNFRSF10D,NCALD,ABCA2,NET1,HKDC1,SORCS3,BAG3,PSD,ABLIM1,PRR5L,DACT1,SLC22A17,GPR68,C14orf64,STARD9,TBX21,NOG,PRKCA,LLGL2,C17orf66,CCR7,BZRAP1,RNF157,MATK,S1PR5,LYPD3,TSHZ2,SSTR3
cg11271171	FALSE	FALSE	FALSE	TRUE	53	ENSG00000117643,ENSG00000116824,ENSG00000132718,ENSG00000181036,ENSG00000143842,ENSG00000204219,ENSG00000176083,ENSG00000198885,ENSG00000188011,ENSG00000134308,ENSG00000135631,ENSG00000186854,ENSG00000153563,ENSG00000135960,ENSG00000182983,ENSG00000160791,ENSG00000188001,ENSG00000163508,ENSG00000189283,ENSG00000152969,ENSG00000138795,ENSG00000156475,ENSG00000196586,ENSG00000111863,ENSG00000112182…	MAN1C1,CD2,SYT11,FCRL6,SOX13,TCEA3,ZNF683,ITPRIPL1,CXXC11,YWHAQ,RAB11FIP5,TRABD2A,CD8A,EDAR,ZNF662,CCR5,TPRG1,EOMES,FHIT,JAKMIP1,LEF1,PPP2R2B,MYO6,ADTRP,BACH2,PERP,GAL3ST4,CHMP7,EPHX2,MYC,MSC,MVB12B,TTC16,ABLIM1,GLB1L2,DUSP8,LAG3,KLRG1,DACT1,PPP1R3E,GZMH,GPR68,GNAO1,GPRC5B,NOG,RGS9,CCL5,CCR7,TMIGD2,BFSP1,APOBEC3G,APOBEC3H,SSTR3
cg18281842	FALSE	FALSE	FALSE	TRUE	52	ENSG00000117560,ENSG00000116667,ENSG00000020633,ENSG00000162383,ENSG00000122223,ENSG00000198574,ENSG00000115523,ENSG00000171596,ENSG00000163590,ENSG00000168329,ENSG00000159674,ENSG00000159733,ENSG00000137441,ENSG00000171476,ENSG00000170522,ENSG00000156453,ENSG00000113721,ENSG00000145990,ENSG00000136213,ENSG00000104490,ENSG00000167123,ENSG00000169583,ENSG00000196139,ENSG00000180644,ENSG00000150687…	FASLG,C1orf21,RUNX3,SLC1A7,CD244,SH2D1B,GNLY,NMUR1,PPM1L,CX3CR1,SPON2,ZFYVE28,FGFBP2,HOPX,ELOVL6,PCDH1,PDGFRB,GFOD1,CHST12,NCALD,CERCAM,CLIC3,AKR1C3,PRF1,PRSS23,NCAM1,OSBPL5,FEZ1,KLRF1,PTGDR,GZMB,GPR114,GPR56,ERBB2,TBX21,LLGL2,BZRAP1,RNF165,SMAD7,PLEKHF1,NCR1,S1PR5,CLDND2,LIM2,PROCR,NFATC2,ADAMTS1,TTC38,ARVCF,YPEL1,IL2RB,MLC1
cg01740766	FALSE	FALSE	TRUE	FALSE	52	ENSG00000116824,ENSG00000132718,ENSG00000181036,ENSG00000143842,ENSG00000162545,ENSG00000176083,ENSG00000153898,ENSG00000069702,ENSG00000162676,ENSG00000188011,ENSG00000134308,ENSG00000135631,ENSG00000153563,ENSG00000172116,ENSG00000160791,ENSG00000168917,ENSG00000188001,ENSG00000163508,ENSG00000145220,ENSG00000152969,ENSG00000156463,ENSG00000164402,ENSG00000156475,ENSG00000196586,ENSG00000172673…	CD2,SYT11,FCRL6,SOX13,CAMK2N1,ZNF683,MCOLN2,TGFBR3,GFI1,CXXC11,YWHAQ,RAB11FIP5,CD8A,CD8B,CCR5,SLC35G2,TPRG1,EOMES,LYAR,JAKMIP1,SH3RF2,SEPT8,PPP2R2B,MYO6,THEMIS,SAMD3,NUGGC,MSC,MVB12B,TTC16,CD3G,GLB1L2,DUSP8,CLCF1,LAG3,KLRG1,PLEKHA5,C12orf75,STYK1,KIF21A,PITPNM2,GZMH,GPR68,PATL2,GNAO1,RGS9,KIF19,CCL5,HOXB7,TMIGD2,KIAA1671,APOBEC3H
cg12351433	FALSE	TRUE	FALSE	FALSE	51	ENSG00000185090,ENSG00000116824,ENSG00000132718,ENSG00000181036,ENSG00000143842,ENSG00000176083,ENSG00000153898,ENSG00000069702,ENSG00000162676,ENSG00000188011,ENSG00000135631,ENSG00000153563,ENSG00000172116,ENSG00000160791,ENSG00000168917,ENSG00000188001,ENSG00000163508,ENSG00000145220,ENSG00000152969,ENSG00000156463,ENSG00000156475,ENSG00000196586,ENSG00000130340,ENSG00000172348,ENSG00000164483…	MANEAL,CD2,SYT11,FCRL6,SOX13,ZNF683,MCOLN2,TGFBR3,GFI1,CXXC11,RAB11FIP5,CD8A,CD8B,CCR5,SLC35G2,TPRG1,EOMES,LYAR,JAKMIP1,SH3RF2,PPP2R2B,MYO6,SNX9,RCAN2,SAMD3,GAL3ST4,NUGGC,MSC,MVB12B,TTC16,ZNF365,GLB1L2,DUSP8,CLCF1,CADM1,LAG3,KLRG1,C12orf75,STYK1,PITPNM2,GZMH,PATL2,GNAO1,RGS9,KIF19,CCL5,CCR7,HOXB7,TMIGD2,ZSCAN18,KIAA1671
cg23517605	FALSE	TRUE	TRUE	FALSE	51	ENSG00000116824,ENSG00000132718,ENSG00000181036,ENSG00000143842,ENSG00000162909,ENSG00000176083,ENSG00000142686,ENSG00000153898,ENSG00000162676,ENSG00000188011,ENSG00000135631,ENSG00000153563,ENSG00000172116,ENSG00000160791,ENSG00000188001,ENSG00000152969,ENSG00000171604,ENSG00000156463,ENSG00000164402,ENSG00000156475,ENSG00000196586,ENSG00000130340,ENSG00000172348,ENSG00000112182,ENSG00000189233…	CD2,SYT11,FCRL6,SOX13,CAPN2,ZNF683,C1orf216,MCOLN2,GFI1,CXXC11,RAB11FIP5,CD8A,CD8B,CCR5,TPRG1,JAKMIP1,CXXC5,SH3RF2,SEPT8,PPP2R2B,MYO6,SNX9,RCAN2,BACH2,NUGGC,MSC,MVB12B,TTC16,TLE1,ZNF365,PRR5L,CD3G,GLB1L2,DUSP8,LAG3,KLRG1,HOXC5,C12orf75,STYK1,PITPNM2,RAP2A,GZMH,PATL2,RGS9,KIF19,CCL5,HOXB7,HOXB9,RNF165,TMIGD2,KIAA1671
cg04105923	FALSE	FALSE	FALSE	TRUE	51	ENSG00000131686,ENSG00000117602,ENSG00000117643,ENSG00000154027,ENSG00000116128,ENSG00000026751,ENSG00000204219,ENSG00000181754,ENSG00000162739,ENSG00000172005,ENSG00000072195,ENSG00000188011,ENSG00000186854,ENSG00000135960,ENSG00000182983,ENSG00000160791,ENSG00000188001,ENSG00000163508,ENSG00000189283,ENSG00000178732,ENSG00000138795,ENSG00000081059,ENSG00000156475,ENSG00000197093,ENSG00000213420…	CA6,RCAN3,MAN1C1,AK5,BCL9,SLAMF7,TCEA3,AMIGO1,SLAMF6,MAL,SPEG,CXXC11,TRABD2A,EDAR,ZNF662,CCR5,TPRG1,EOMES,FHIT,GP5,LEF1,TCF7,PPP2R2B,GAL3ST4,GPC2,EPHA1,CHMP7,EPHX2,MYC,NUGGC,FAM102A,ABLIM1,CD248,KLRG1,TESPA1,MCF2L,DACT1,SLC22A17,GZMH,GPR68,CRTC3,GNAO1,NOG,PRKCA,CCL5,CCR7,RNF157,APOBEC3G,APOBEC3H,PIK3IP1,SSTR3
cg16419235	TRUE	FALSE	TRUE	TRUE	50	ENSG00000116824,ENSG00000132718,ENSG00000181036,ENSG00000143842,ENSG00000176083,ENSG00000153898,ENSG00000069702,ENSG00000162676,ENSG00000188011,ENSG00000135631,ENSG00000153563,ENSG00000172116,ENSG00000160791,ENSG00000181847,ENSG00000188001,ENSG00000163508,ENSG00000145220,ENSG00000152969,ENSG00000156463,ENSG00000156475,ENSG00000196586,ENSG00000172348,ENSG00000164483,ENSG00000189233,ENSG00000178860…	CD2,SYT11,FCRL6,SOX13,ZNF683,MCOLN2,TGFBR3,GFI1,CXXC11,RAB11FIP5,CD8A,CD8B,CCR5,TIGIT,TPRG1,EOMES,LYAR,JAKMIP1,SH3RF2,PPP2R2B,MYO6,RCAN2,SAMD3,NUGGC,MSC,MVB12B,TTC16,ZNF365,GLB1L2,DUSP8,CLCF1,B3GAT1,LAG3,KLRG1,HOXC5,C12orf75,STYK1,KIF21A,PITPNM2,GZMH,GPR68,PATL2,GNAO1,RGS9,CCL5,HOXB7,HOXB9,PTPRM,KIAA1671,APOBEC3H
cg26921969	FALSE	FALSE	TRUE	TRUE	50	ENSG00000131686,ENSG00000117643,ENSG00000154027,ENSG00000143842,ENSG00000204219,ENSG00000142686,ENSG00000153898,ENSG00000162739,ENSG00000003400,ENSG00000188011,ENSG00000134308,ENSG00000135631,ENSG00000186854,ENSG00000153563,ENSG00000135960,ENSG00000182983,ENSG00000160791,ENSG00000188001,ENSG00000189283,ENSG00000152969,ENSG00000074966,ENSG00000138795,ENSG00000164402,ENSG00000196586,ENSG00000173114…	CA6,MAN1C1,AK5,SOX13,TCEA3,C1orf216,MCOLN2,SLAMF6,CASP10,CXXC11,YWHAQ,RAB11FIP5,TRABD2A,CD8A,EDAR,ZNF662,CCR5,TPRG1,FHIT,JAKMIP1,TXK,LEF1,SEPT8,MYO6,LRRN3,IGFBP3,GAL3ST4,EPHA1,EPHX2,NUGGC,MVB12B,TTC16,CDKN2A,ZNF365,ABLIM1,GLB1L2,LAG3,HOXC4,STYK1,PITPNM2,DACT1,GZMH,PATL2,GNAO1,NOG,PRKCA,MMP28,FOXJ1,TMIGD2,APOBEC3H
cg05496363	FALSE	FALSE	TRUE	FALSE	50	ENSG00000197880,ENSG00000117643,ENSG00000154027,ENSG00000143842,ENSG00000204219,ENSG00000176083,ENSG00000153898,ENSG00000198574,ENSG00000144152,ENSG00000188011,ENSG00000153563,ENSG00000172116,ENSG00000172215,ENSG00000160791,ENSG00000188001,ENSG00000163508,ENSG00000178038,ENSG00000189283,ENSG00000145220,ENSG00000113088,ENSG00000164512,ENSG00000164402,ENSG00000156475,ENSG00000111863,ENSG00000172673…	MDS2,MAN1C1,AK5,SOX13,TCEA3,ZNF683,MCOLN2,SH2D1B,FBLN7,CXXC11,CD8A,CD8B,CXCR6,CCR5,TPRG1,EOMES,ALS2CL,FHIT,LYAR,GZMK,ANKRD55,SEPT8,PPP2R2B,ADTRP,THEMIS,TNFRSF10D,MVB12B,TTC16,SORCS3,RASGEF1A,TSPAN18,CRTAM,DUSP8,CADM1,LAG3,KLRG1,DTX1,KLRK1,STYK1,PITPNM2,DACT1,GZMH,GPRC5B,DBNDD1,CCL5,MEOX1,TMIGD2,ISM1,TSHZ2,TIAM1
cg21144928	FALSE	FALSE	FALSE	TRUE	47	ENSG00000117643,ENSG00000154027,ENSG00000132718,ENSG00000181036,ENSG00000143842,ENSG00000204219,ENSG00000176083,ENSG00000162739,ENSG00000172005,ENSG00000188011,ENSG00000135631,ENSG00000186854,ENSG00000153563,ENSG00000160791,ENSG00000168917,ENSG00000188001,ENSG00000152969,ENSG00000138795,ENSG00000081059,ENSG00000196586,ENSG00000204314,ENSG00000172348,ENSG00000197093,ENSG00000146904,ENSG00000181652…	MAN1C1,AK5,SYT11,FCRL6,SOX13,TCEA3,ZNF683,SLAMF6,MAL,CXXC11,RAB11FIP5,TRABD2A,CD8A,CCR5,SLC35G2,TPRG1,JAKMIP1,LEF1,TCF7,MYO6,PRRT1,RCAN2,GAL3ST4,EPHA1,ATG9B,EPHX2,MYC,NUGGC,MVB12B,TTC16,GLB1L2,DUSP8,LAG3,KLRG1,HOXC4,STYK1,PITPNM2,SLC22A17,GZMH,PATL2,GNAO1,NOG,HOXB7,RNF157,TMIGD2,APOBEC3G,APOBEC3H
cg15393490	FALSE	FALSE	FALSE	TRUE	47	ENSG00000197880,ENSG00000181036,ENSG00000026751,ENSG00000117560,ENSG00000116667,ENSG00000020633,ENSG00000122223,ENSG00000189350,ENSG00000198885,ENSG00000171596,ENSG00000188042,ENSG00000168329,ENSG00000114861,ENSG00000137441,ENSG00000171476,ENSG00000138795,ENSG00000164574,ENSG00000156475,ENSG00000164483,ENSG00000105875,ENSG00000104490,ENSG00000180644,ENSG00000135362,ENSG00000150687,ENSG00000166405…	MDS2,FCRL6,SLAMF7,FASLG,C1orf21,RUNX3,CD244,FAM179A,ITPRIPL1,NMUR1,ARL4C,CX3CR1,FOXP1,FGFBP2,HOPX,LEF1,GALNT10,PPP2R2B,SAMD3,WDR91,NCALD,PRF1,PRR5L,PRSS23,RIC3,KLRD1,CMKLR1,PPP1R3E,SLC22A17,GZMH,GZMB,GPR68,GPR114,GPR56,TNK1,CCL4,TBX21,RGS9,LLGL2,CCL5,CCR7,SMAD7,MATK,S1PR5,NKG7,APOBEC3G,CACNA1I
cg27319898	FALSE	TRUE	FALSE	FALSE	46	ENSG00000117643,ENSG00000185090,ENSG00000132718,ENSG00000143842,ENSG00000176083,ENSG00000153898,ENSG00000162676,ENSG00000188011,ENSG00000134308,ENSG00000135631,ENSG00000153563,ENSG00000172116,ENSG00000160791,ENSG00000168917,ENSG00000188001,ENSG00000145220,ENSG00000152969,ENSG00000156463,ENSG00000196586,ENSG00000172348,ENSG00000197093,ENSG00000120915,ENSG00000189233,ENSG00000178860,ENSG00000196814…	MAN1C1,MANEAL,SYT11,SOX13,ZNF683,MCOLN2,GFI1,CXXC11,YWHAQ,RAB11FIP5,CD8A,CD8B,CCR5,SLC35G2,TPRG1,LYAR,JAKMIP1,SH3RF2,MYO6,RCAN2,GAL3ST4,EPHX2,NUGGC,MSC,MVB12B,TTC16,ZNF365,GLB1L2,DUSP8,LAG3,KLRG1,HOXC4,STYK1,NUAK1,PITPNM2,PPP2R5C,GZMH,PATL2,GNAO1,RGS9,CCL5,CCR7,HOXB7,TMIGD2,KIAA1671,APOBEC3H
cg21370143	FALSE	TRUE	FALSE	FALSE	46	ENSG00000117643,ENSG00000154027,ENSG00000116824,ENSG00000181036,ENSG00000000971,ENSG00000143842,ENSG00000162545,ENSG00000153898,ENSG00000162739,ENSG00000188011,ENSG00000134308,ENSG00000135631,ENSG00000153563,ENSG00000172116,ENSG00000135960,ENSG00000160791,ENSG00000188001,ENSG00000163508,ENSG00000068028,ENSG00000189283,ENSG00000178732,ENSG00000145220,ENSG00000152969,ENSG00000156475,ENSG00000196586…	MAN1C1,AK5,CD2,FCRL6,CFH,SOX13,CAMK2N1,MCOLN2,SLAMF6,CXXC11,YWHAQ,RAB11FIP5,CD8A,CD8B,EDAR,CCR5,TPRG1,EOMES,RASSF1,FHIT,GP5,LYAR,JAKMIP1,PPP2R2B,MYO6,PERP,GAL3ST4,EPHX2,NUGGC,MVB12B,TTC16,GLB1L2,DUSP8,LAG3,KLRG1,GRASP,STYK1,DACT1,GZMH,GPR68,GNAO1,RGS9,CCL5,TMIGD2,DSTN,APOBEC3H
cg20914508	FALSE	TRUE	FALSE	FALSE	45	ENSG00000116824,ENSG00000132718,ENSG00000181036,ENSG00000143842,ENSG00000176083,ENSG00000142686,ENSG00000153898,ENSG00000162676,ENSG00000188011,ENSG00000135631,ENSG00000153563,ENSG00000172116,ENSG00000160791,ENSG00000168917,ENSG00000188001,ENSG00000145220,ENSG00000152969,ENSG00000171604,ENSG00000156475,ENSG00000196586,ENSG00000172348,ENSG00000189233,ENSG00000178860,ENSG00000196814,ENSG00000167094…	CD2,SYT11,FCRL6,SOX13,ZNF683,C1orf216,MCOLN2,GFI1,CXXC11,RAB11FIP5,CD8A,CD8B,CCR5,SLC35G2,TPRG1,LYAR,JAKMIP1,CXXC5,PPP2R2B,MYO6,RCAN2,NUGGC,MSC,MVB12B,TTC16,TLE1,ZNF365,CD3G,GLB1L2,DUSP8,CADM1,LAG3,KLRG1,STYK1,PITPNM2,PPP2R5C,GZMH,PATL2,GNAO1,HOXB7,RNF165,FSD1,TMIGD2,ZSCAN18,KIAA1671
cg10959651	FALSE	FALSE	TRUE	FALSE	45	ENSG00000187608,ENSG00000188157,ENSG00000133216,ENSG00000137959,ENSG00000137965,ENSG00000126709,ENSG00000196141,ENSG00000188282,ENSG00000115155,ENSG00000055332,ENSG00000213689,ENSG00000078081,ENSG00000138642,ENSG00000138646,ENSG00000153395,ENSG00000137200,ENSG00000173114,ENSG00000059378,ENSG00000160932,ENSG00000119922,ENSG00000119917,ENSG00000185745,ENSG00000152778,ENSG00000185507,ENSG00000132256…	ISG15,AGRN,EPHB2,IFI44L,IFI44,IFI6,SPATS2L,RUFY4,OTOF,EIF2AK2,TREX1,LAMP3,HERC6,HERC5,LPCAT1,CMTR1,LRRN3,PARP12,LY6E,IFIT2,IFIT3,IFIT1,IFIT5,IRF7,TRIM5,UNC93B1,OAS1,OAS3,OAS2,STAT2,OASL,EPSTI1,IFI27,PML,XAF1,DHX58,LGALS3BP,ZCCHC2,SIGLEC1,HELZ2,MX2,MX1,USP18,KLHDC7B,SSTR3
cg14501253	FALSE	TRUE	FALSE	FALSE	44	ENSG00000132718,ENSG00000143842,ENSG00000176083,ENSG00000153898,ENSG00000162676,ENSG00000188011,ENSG00000135631,ENSG00000153563,ENSG00000172116,ENSG00000119042,ENSG00000168917,ENSG00000188001,ENSG00000050730,ENSG00000171604,ENSG00000156463,ENSG00000196586,ENSG00000172348,ENSG00000189233,ENSG00000178860,ENSG00000196814,ENSG00000167094,ENSG00000196781,ENSG00000149328,ENSG00000184545,ENSG00000089692…	SYT11,SOX13,ZNF683,MCOLN2,GFI1,CXXC11,RAB11FIP5,CD8A,CD8B,SATB2,SLC35G2,TPRG1,TNIP3,CXXC5,SH3RF2,MYO6,RCAN2,NUGGC,MSC,MVB12B,TTC16,TLE1,GLB1L2,DUSP8,LAG3,KLRG1,HOXC4,STYK1,PITPNM2,PPP2R5C,GZMH,NEIL1,PATL2,GNAO1,USP43,RGS9,CCL5,HOXB7,HOXB9,PTPRM,FSD1,TMIGD2,BFSP1,PMEPA1
cg04121983	FALSE	TRUE	FALSE	FALSE	44	ENSG00000132718,ENSG00000181036,ENSG00000026751,ENSG00000116667,ENSG00000143842,ENSG00000176083,ENSG00000069702,ENSG00000162676,ENSG00000189350,ENSG00000198885,ENSG00000135631,ENSG00000153563,ENSG00000188042,ENSG00000160791,ENSG00000188001,ENSG00000163508,ENSG00000152969,ENSG00000181104,ENSG00000156475,ENSG00000196586,ENSG00000172348,ENSG00000164483,ENSG00000104490,ENSG00000196814,ENSG00000167094…	SYT11,FCRL6,SLAMF7,C1orf21,SOX13,ZNF683,TGFBR3,GFI1,FAM179A,ITPRIPL1,RAB11FIP5,CD8A,ARL4C,CCR5,TPRG1,EOMES,JAKMIP1,F2R,PPP2R2B,MYO6,RCAN2,SAMD3,NCALD,MVB12B,TTC16,PRR5L,GLB1L2,B3GAT1,LAG3,KLRG1,KLRD1,STYK1,KIF21A,NUAK1,GZMH,GPR68,GPR56,TBX21,RGS9,CCL5,S1PR5,BFSP1,KIAA1671,APOBEC3H
cg21911021	FALSE	FALSE	TRUE	FALSE	44	ENSG00000185090,ENSG00000116824,ENSG00000132718,ENSG00000181036,ENSG00000143842,ENSG00000176083,ENSG00000153898,ENSG00000162676,ENSG00000188011,ENSG00000135631,ENSG00000153563,ENSG00000172116,ENSG00000160791,ENSG00000168917,ENSG00000175040,ENSG00000188001,ENSG00000152969,ENSG00000171604,ENSG00000156463,ENSG00000164402,ENSG00000156475,ENSG00000196586,ENSG00000172348,ENSG00000189233,ENSG00000178860…	MANEAL,CD2,SYT11,FCRL6,SOX13,ZNF683,MCOLN2,GFI1,CXXC11,RAB11FIP5,CD8A,CD8B,CCR5,SLC35G2,CHST2,TPRG1,JAKMIP1,CXXC5,SH3RF2,SEPT8,PPP2R2B,MYO6,RCAN2,NUGGC,MSC,MVB12B,TTC16,ZNF365,GLB1L2,DUSP8,CLCF1,LAG3,KLRG1,STYK1,PITPNM2,GZMH,PATL2,GNAO1,RGS9,KIF19,CCL5,HOXB7,TMIGD2,KIAA1671
cg12459502	FALSE	FALSE	TRUE	FALSE	43	ENSG00000117643,ENSG00000154027,ENSG00000153898,ENSG00000162739,ENSG00000188011,ENSG00000135631,ENSG00000186854,ENSG00000153563,ENSG00000135960,ENSG00000182983,ENSG00000160791,ENSG00000188001,ENSG00000189283,ENSG00000178732,ENSG00000152969,ENSG00000152990,ENSG00000074966,ENSG00000138795,ENSG00000081059,ENSG00000196586,ENSG00000204314,ENSG00000172348,ENSG00000197093,ENSG00000120915,ENSG00000189233…	MAN1C1,AK5,MCOLN2,SLAMF6,CXXC11,RAB11FIP5,TRABD2A,CD8A,EDAR,ZNF662,CCR5,TPRG1,FHIT,GP5,JAKMIP1,GPR125,TXK,LEF1,TCF7,MYO6,PRRT1,RCAN2,GAL3ST4,EPHX2,NUGGC,MSC,MVB12B,ABLIM1,DUSP8,CLCF1,LAG3,PITPNM2,GZMH,APBA2,PATL2,GNAO1,NOG,PRKCA,MMP28,CCR7,TMIGD2,PIK3IP1,SSTR3
cg09722555	FALSE	TRUE	FALSE	FALSE	42	ENSG00000117643,ENSG00000154027,ENSG00000162496,ENSG00000204219,ENSG00000153898,ENSG00000172005,ENSG00000188011,ENSG00000135631,ENSG00000186854,ENSG00000153563,ENSG00000135960,ENSG00000188001,ENSG00000189283,ENSG00000152969,ENSG00000152990,ENSG00000138795,ENSG00000081059,ENSG00000196586,ENSG00000204314,ENSG00000197093,ENSG00000146904,ENSG00000120915,ENSG00000189233,ENSG00000196814,ENSG00000167094…	MAN1C1,AK5,DHRS3,TCEA3,MCOLN2,MAL,CXXC11,RAB11FIP5,TRABD2A,CD8A,EDAR,TPRG1,FHIT,JAKMIP1,GPR125,LEF1,TCF7,MYO6,PRRT1,GAL3ST4,EPHA1,EPHX2,NUGGC,MVB12B,TTC16,FAM102A,ABLIM1,GLB1L2,LAG3,GRASP,HOXC4,GZMH,PATL2,GNAO1,DBNDD1,NOG,PRKCA,KIF19,CCR7,RNF157,TMIGD2,APOBEC3H
cg24403644	FALSE	FALSE	FALSE	TRUE	42	ENSG00000131686,ENSG00000158966,ENSG00000116824,ENSG00000132718,ENSG00000163564,ENSG00000181036,ENSG00000026751,ENSG00000116667,ENSG00000198885,ENSG00000170485,ENSG00000072195,ENSG00000186854,ENSG00000135960,ENSG00000182983,ENSG00000152969,ENSG00000138795,ENSG00000156475,ENSG00000112394,ENSG00000164483,ENSG00000197093,ENSG00000091129,ENSG00000147457,ENSG00000104490,ENSG00000099204,ENSG00000135362…	CA6,CACHD1,CD2,SYT11,PYHIN1,FCRL6,SLAMF7,C1orf21,ITPRIPL1,NPAS2,SPEG,TRABD2A,EDAR,ZNF662,JAKMIP1,LEF1,PPP2R2B,SLC16A10,SAMD3,GAL3ST4,NRCAM,CHMP7,NCALD,ABLIM1,PRR5L,CD248,CLCF1,ASIC1,LMO7,PPP1R3E,GZMH,GPR68,TBX21,NOG,RGS9,LLGL2,MMP28,CCL5,CCR7,S1PR5,NKG7,APOBEC3G
cg17285325	FALSE	TRUE	FALSE	FALSE	41	ENSG00000117643,ENSG00000154027,ENSG00000181036,ENSG00000153898,ENSG00000162676,ENSG00000134308,ENSG00000135631,ENSG00000153563,ENSG00000160791,ENSG00000188001,ENSG00000163508,ENSG00000008300,ENSG00000189283,ENSG00000152969,ENSG00000138795,ENSG00000169252,ENSG00000156475,ENSG00000196586,ENSG00000146904,ENSG00000189233,ENSG00000178860,ENSG00000196814,ENSG00000167094,ENSG00000099204,ENSG00000149328…	MAN1C1,AK5,FCRL6,MCOLN2,GFI1,YWHAQ,RAB11FIP5,CD8A,CCR5,TPRG1,EOMES,CELSR3,FHIT,JAKMIP1,LEF1,ADRB2,PPP2R2B,MYO6,EPHA1,NUGGC,MSC,MVB12B,TTC16,ABLIM1,GLB1L2,DUSP8,LAG3,KLRG1,STYK1,NELL2,GZMH,GPR68,PATL2,MFGE8,GNAO1,RGS9,CCL5,CCR7,TMIGD2,KIAA1671,APOBEC3H
cg15059474	FALSE	FALSE	FALSE	TRUE	41	ENSG00000181036,ENSG00000026751,ENSG00000116667,ENSG00000143842,ENSG00000176083,ENSG00000117461,ENSG00000162676,ENSG00000198885,ENSG00000157985,ENSG00000135631,ENSG00000153563,ENSG00000188001,ENSG00000163508,ENSG00000068028,ENSG00000007402,ENSG00000169252,ENSG00000164574,ENSG00000184349,ENSG00000156475,ENSG00000131459,ENSG00000164483,ENSG00000147457,ENSG00000104490,ENSG00000167094,ENSG00000148600…	FCRL6,SLAMF7,C1orf21,SOX13,ZNF683,PIK3R3,GFI1,ITPRIPL1,AGAP1,RAB11FIP5,CD8A,TPRG1,EOMES,RASSF1,CACNA2D2,ADRB2,GALNT10,EFNA5,PPP2R2B,GFPT2,SAMD3,CHMP7,NCALD,TTC16,CDHR1,PRR5L,GLB1L2,C11orf21,CLCF1,B3GAT1,LAG3,KLRG1,KLRD1,GZMH,PATL2,GPR56,TBX21,RGS9,CCL5,S1PR5,NKG7
cg06805925	FALSE	FALSE	FALSE	TRUE	41	ENSG00000117643,ENSG00000154027,ENSG00000143842,ENSG00000204219,ENSG00000153898,ENSG00000188011,ENSG00000135631,ENSG00000186854,ENSG00000153563,ENSG00000135960,ENSG00000188001,ENSG00000189283,ENSG00000074966,ENSG00000138795,ENSG00000081059,ENSG00000112182,ENSG00000197093,ENSG00000146904,ENSG00000147457,ENSG00000120915,ENSG00000136997,ENSG00000189233,ENSG00000173848,ENSG00000099204,ENSG00000184545…	MAN1C1,AK5,SOX13,TCEA3,MCOLN2,CXXC11,RAB11FIP5,TRABD2A,CD8A,EDAR,TPRG1,FHIT,TXK,LEF1,TCF7,BACH2,GAL3ST4,EPHA1,CHMP7,EPHX2,MYC,NUGGC,NET1,ABLIM1,DUSP8,LAG3,KLRG1,DACT1,GZMH,GPR68,CRTC3,GNAO1,NOG,PRKCA,CCL5,CCR7,RNF157,TMIGD2,APOBEC3G,APOBEC3H,PIK3IP1
cg02331561	FALSE	TRUE	TRUE	FALSE	40	ENSG00000011021,ENSG00000132185,ENSG00000162892,ENSG00000132704,ENSG00000198821,ENSG00000162894,ENSG00000115085,ENSG00000119866,ENSG00000168758,ENSG00000144218,ENSG00000138378,ENSG00000188042,ENSG00000138639,ENSG00000159733,ENSG00000134061,ENSG00000112367,ENSG00000204252,ENSG00000010810,ENSG00000058091,ENSG00000213203,ENSG00000042980,ENSG00000104490,ENSG00000165025,ENSG00000196092,ENSG00000128815…	CLCN6,FCRLA,IL24,FCRL2,CD247,FAIM3,ZAP70,BCL11A,SEMA4C,AFF3,STAT4,ARL4C,ARHGAP24,ZFYVE28,CD180,FIG4,HLA-DOA,FYN,CDK14,GIMAP1,ADAM28,NCALD,SYK,PAX5,WDFY4,PRKCQ,BLNK,SWAP70,PRR5L,UVRAG,CYB561A3,GDF11,HVCN1,PRKCH,IL4R,IRF8,SCIMP,CLEC17A,SPIB,TNFRSF13C
cg00257455	FALSE	FALSE	TRUE	FALSE	40	ENSG00000154027,ENSG00000116824,ENSG00000132718,ENSG00000181036,ENSG00000176083,ENSG00000153898,ENSG00000162676,ENSG00000188011,ENSG00000135631,ENSG00000153563,ENSG00000152969,ENSG00000138795,ENSG00000081059,ENSG00000156463,ENSG00000156475,ENSG00000130340,ENSG00000172348,ENSG00000197093,ENSG00000178860,ENSG00000167094,ENSG00000167106,ENSG00000099204,ENSG00000135362,ENSG00000149328,ENSG00000109956…	AK5,CD2,SYT11,FCRL6,ZNF683,MCOLN2,GFI1,CXXC11,RAB11FIP5,CD8A,JAKMIP1,LEF1,TCF7,SH3RF2,PPP2R2B,SNX9,RCAN2,GAL3ST4,MSC,TTC16,FAM102A,ABLIM1,PRR5L,GLB1L2,B3GAT1,LAG3,NUAK1,PITPNM2,GZMH,RGS9,KIF19,CCL5,CCR7,HOXB7,TMIGD2,ZSCAN18,BFSP1,KIAA1671,APOBEC3G,APOBEC3H
cg00503840	FALSE	FALSE	TRUE	FALSE	40	ENSG00000117643,ENSG00000185090,ENSG00000154027,ENSG00000116824,ENSG00000132718,ENSG00000181036,ENSG00000143842,ENSG00000204219,ENSG00000176083,ENSG00000153898,ENSG00000188011,ENSG00000135631,ENSG00000153563,ENSG00000172116,ENSG00000168917,ENSG00000188001,ENSG00000206561,ENSG00000152969,ENSG00000169744,ENSG00000196586,ENSG00000172348,ENSG00000120915,ENSG00000189233,ENSG00000178860,ENSG00000196814…	MAN1C1,MANEAL,AK5,CD2,SYT11,FCRL6,SOX13,TCEA3,ZNF683,MCOLN2,CXXC11,RAB11FIP5,CD8A,CD8B,SLC35G2,TPRG1,COLQ,JAKMIP1,LDB2,MYO6,RCAN2,EPHX2,NUGGC,MSC,MVB12B,TTC16,GLB1L2,DUSP8,LAG3,STYK1,PITPNM2,GZMH,PATL2,GNAO1,KIF19,CCL5,HOXB7,FOXJ1,TMIGD2,PMEPA1
cg26845300	FALSE	TRUE	FALSE	FALSE	39	ENSG00000116824,ENSG00000132718,ENSG00000181036,ENSG00000143842,ENSG00000176083,ENSG00000153898,ENSG00000069702,ENSG00000162676,ENSG00000188011,ENSG00000135631,ENSG00000153563,ENSG00000160791,ENSG00000188001,ENSG00000163508,ENSG00000152969,ENSG00000156463,ENSG00000156475,ENSG00000196586,ENSG00000172348,ENSG00000164483,ENSG00000189233,ENSG00000196814,ENSG00000167094,ENSG00000160654,ENSG00000149328…	CD2,SYT11,FCRL6,SOX13,ZNF683,MCOLN2,TGFBR3,GFI1,CXXC11,RAB11FIP5,CD8A,CCR5,TPRG1,EOMES,JAKMIP1,SH3RF2,PPP2R2B,MYO6,RCAN2,SAMD3,NUGGC,MVB12B,TTC16,CD3G,GLB1L2,DUSP8,B3GAT1,LAG3,KLRG1,HOXC5,STYK1,KIF21A,GZMH,PATL2,RGS9,KIF19,CCL5,HOXB7,KIAA1671
cg14658362	FALSE	TRUE	FALSE	FALSE	39	ENSG00000116824,ENSG00000132718,ENSG00000181036,ENSG00000143842,ENSG00000176083,ENSG00000188011,ENSG00000135631,ENSG00000153563,ENSG00000172116,ENSG00000160791,ENSG00000168917,ENSG00000188001,ENSG00000152969,ENSG00000050730,ENSG00000156463,ENSG00000156475,ENSG00000196586,ENSG00000130340,ENSG00000172348,ENSG00000178860,ENSG00000196814,ENSG00000167094,ENSG00000138311,ENSG00000149328,ENSG00000184545…	CD2,SYT11,FCRL6,SOX13,ZNF683,CXXC11,RAB11FIP5,CD8A,CD8B,CCR5,SLC35G2,TPRG1,JAKMIP1,TNIP3,SH3RF2,PPP2R2B,MYO6,SNX9,RCAN2,MSC,MVB12B,TTC16,ZNF365,GLB1L2,DUSP8,LAG3,KLRG1,C12orf75,STYK1,PITPNM2,GZMH,PATL2,GNAO1,RGS9,CCL5,HOXB7,HOXB9,TNFSF9,APOBEC3H
cg07547549	TRUE	FALSE	TRUE	TRUE	39	ENSG00000117643,ENSG00000185090,ENSG00000154027,ENSG00000162496,ENSG00000204219,ENSG00000176083,ENSG00000153898,ENSG00000134308,ENSG00000135631,ENSG00000186854,ENSG00000153563,ENSG00000135960,ENSG00000188001,ENSG00000189283,ENSG00000152969,ENSG00000074966,ENSG00000138795,ENSG00000081059,ENSG00000196586,ENSG00000204314,ENSG00000172348,ENSG00000197093,ENSG00000120915,ENSG00000136997,ENSG00000189233…	MAN1C1,MANEAL,AK5,DHRS3,TCEA3,ZNF683,MCOLN2,YWHAQ,RAB11FIP5,TRABD2A,CD8A,EDAR,TPRG1,FHIT,JAKMIP1,TXK,LEF1,TCF7,MYO6,PRRT1,RCAN2,GAL3ST4,EPHX2,MYC,NUGGC,MSC,TTC16,ABLIM1,GLB1L2,LAG3,HOXC4,PITPNM2,GZMH,PATL2,GNAO1,NOG,RNF157,TMIGD2,PIK3IP1
cg12939283	FALSE	FALSE	FALSE	TRUE	39	ENSG00000117643,ENSG00000154027,ENSG00000143842,ENSG00000215788,ENSG00000204219,ENSG00000172005,ENSG00000144152,ENSG00000186854,ENSG00000135960,ENSG00000197635,ENSG00000188001,ENSG00000178038,ENSG00000152969,ENSG00000138795,ENSG00000081059,ENSG00000156475,ENSG00000197093,ENSG00000146904,ENSG00000147457,ENSG00000136997,ENSG00000196814,ENSG00000167106,ENSG00000099204,ENSG00000157570,ENSG00000021300…	MAN1C1,AK5,SOX13,TNFRSF25,TCEA3,MAL,FBLN7,TRABD2A,EDAR,DPP4,TPRG1,ALS2CL,JAKMIP1,LEF1,TCF7,PPP2R2B,GAL3ST4,EPHA1,CHMP7,MYC,MVB12B,FAM102A,ABLIM1,TSPAN18,PLEKHB1,GLB1L2,TESPA1,SLC22A17,GZMH,PATL2,HAPLN3,PRKCA,CCL5,CCR7,BTBD17,RNF157,TMIGD2,TSHZ2,PMEPA1
cg23889772	FALSE	FALSE	FALSE	TRUE	39	ENSG00000162594,ENSG00000000971,ENSG00000173406,ENSG00000143365,ENSG00000196407,ENSG00000117090,ENSG00000162630,ENSG00000168280,ENSG00000144290,ENSG00000114948,ENSG00000197635,ENSG00000163701,ENSG00000172215,ENSG00000160791,ENSG00000163629,ENSG00000157111,ENSG00000037280,ENSG00000146242,ENSG00000146250,ENSG00000085511,ENSG00000112486,ENSG00000118402,ENSG00000065833,ENSG00000008256,ENSG00000085563…	IL23R,CFH,DAB1,RORC,THEM5,SLAMF1,B3GALT2,KIF5C,SLC4A10,ADAM23,DPP4,IL17RE,CXCR6,CCR5,PTPN13,TMEM171,FLT4,TPBG,PRSS35,MAP3K4,CCR6,ELOVL4,ME1,CYTH3,ABCB1,MATN2,DAB2IP,COL5A1,TSPAN15,CYP2E1,ADAM12,PLEKHA7,KLRB1,NTN4,NEO1,LTK,HLF,KDSR,LL22NC03-75H12.2
cg22708738	FALSE	FALSE	FALSE	TRUE	39	ENSG00000116824,ENSG00000132718,ENSG00000181036,ENSG00000143842,ENSG00000153898,ENSG00000069702,ENSG00000162676,ENSG00000188011,ENSG00000135631,ENSG00000153563,ENSG00000160791,ENSG00000181847,ENSG00000188001,ENSG00000163508,ENSG00000152969,ENSG00000164402,ENSG00000156475,ENSG00000196586,ENSG00000172348,ENSG00000164483,ENSG00000147457,ENSG00000196814,ENSG00000167094,ENSG00000138311,ENSG00000149328…	CD2,SYT11,FCRL6,SOX13,MCOLN2,TGFBR3,GFI1,CXXC11,RAB11FIP5,CD8A,CCR5,TIGIT,TPRG1,EOMES,JAKMIP1,SEPT8,PPP2R2B,MYO6,RCAN2,SAMD3,CHMP7,MVB12B,TTC16,ZNF365,GLB1L2,DUSP8,CLCF1,LAG3,KLRG1,STYK1,PITPNM2,GZMH,GPR68,GNAO1,RGS9,CCL5,CCR7,HOXB7,APOBEC3H
cg12424329	FALSE	FALSE	FALSE	TRUE	38	ENSG00000132718,ENSG00000181036,ENSG00000026751,ENSG00000116667,ENSG00000143842,ENSG00000204219,ENSG00000069702,ENSG00000162676,ENSG00000135631,ENSG00000153563,ENSG00000160791,ENSG00000188001,ENSG00000163508,ENSG00000152969,ENSG00000181104,ENSG00000156475,ENSG00000196586,ENSG00000172348,ENSG00000164483,ENSG00000147457,ENSG00000120915,ENSG00000104490,ENSG00000167094,ENSG00000135362,ENSG00000149328…	SYT11,FCRL6,SLAMF7,C1orf21,SOX13,TCEA3,TGFBR3,GFI1,RAB11FIP5,CD8A,CCR5,TPRG1,EOMES,JAKMIP1,F2R,PPP2R2B,MYO6,RCAN2,SAMD3,CHMP7,EPHX2,NCALD,TTC16,PRR5L,GLB1L2,LAG3,KLRG1,KLRD1,HOXC5,STYK1,GZMH,PATL2,RGS9,CCL5,CCR7,HOXB7,KIAA1671,SSTR3
cg22947000	FALSE	TRUE	TRUE	FALSE	37	ENSG00000185090,ENSG00000116824,ENSG00000000971,ENSG00000143842,ENSG00000153898,ENSG00000162739,ENSG00000003400,ENSG00000135631,ENSG00000153563,ENSG00000163517,ENSG00000160791,ENSG00000188001,ENSG00000145220,ENSG00000152969,ENSG00000164402,ENSG00000156475,ENSG00000196586,ENSG00000172348,ENSG00000197093,ENSG00000147457,ENSG00000189233,ENSG00000178860,ENSG00000196814,ENSG00000167094,ENSG00000138311…	MANEAL,CD2,CFH,SOX13,MCOLN2,SLAMF6,CASP10,RAB11FIP5,CD8A,HDAC11,CCR5,TPRG1,LYAR,JAKMIP1,SEPT8,PPP2R2B,MYO6,RCAN2,GAL3ST4,CHMP7,NUGGC,MSC,MVB12B,TTC16,ZNF365,CLCF1,SYTL2,LAG3,KLRG1,STYK1,PITPNM2,PATL2,GNAO1,MMP28,CCL5,CD70,APOBEC3H
cg01141812	FALSE	FALSE	FALSE	TRUE	37	ENSG00000185090,ENSG00000116824,ENSG00000132718,ENSG00000143842,ENSG00000162545,ENSG00000176083,ENSG00000142686,ENSG00000153898,ENSG00000188011,ENSG00000134308,ENSG00000135631,ENSG00000153563,ENSG00000172116,ENSG00000160791,ENSG00000168917,ENSG00000188001,ENSG00000163508,ENSG00000145220,ENSG00000152969,ENSG00000164402,ENSG00000156475,ENSG00000196586,ENSG00000172348,ENSG00000189233,ENSG00000178860…	MANEAL,CD2,SYT11,SOX13,CAMK2N1,ZNF683,C1orf216,MCOLN2,CXXC11,YWHAQ,RAB11FIP5,CD8A,CD8B,CCR5,SLC35G2,TPRG1,EOMES,LYAR,JAKMIP1,SEPT8,PPP2R2B,MYO6,RCAN2,NUGGC,MSC,MVB12B,TTC16,GLB1L2,DUSP8,LAG3,KLRG1,STYK1,PITPNM2,GZMH,GNAO1,CCL5,HOXB7
cg12948621	FALSE	FALSE	FALSE	TRUE	37	ENSG00000116962,ENSG00000184635,ENSG00000213988,ENSG00000256229,ENSG00000160229,ENSG00000196263,ENSG00000105146,ENSG00000178229,ENSG00000131845,ENSG00000152433,ENSG00000256060,ENSG00000105136,ENSG00000152439,ENSG00000171649,ENSG00000183647,ENSG00000213762,ENSG00000121417,ENSG00000204519,ENSG00000176293,ENSG00000171606,ENSG00000198131,ENSG00000160111,ENSG00000188171,ENSG00000267508,ENSG00000167383…	NID1,ZNF93,ZNF90,ZNF486,ZNF66,ZNF471,AURKC,ZNF543,ZNF304,ZNF547,TRAPPC2P1,ZNF419,ZNF773,ZIK1,ZNF530,ZNF134,ZNF211,ZNF551,ZNF135,ZNF274,ZNF544,CPAMD8,ZNF626,ZNF285,ZNF229,ZNF577,ZNF667,ZNF835,ZNF772,AC004017.1,ZNF154,ZNF671,ZNF814,ZNF418,ZNF256,ZSCAN18,ZNF329
cg24696028	FALSE	FALSE	FALSE	TRUE	37	ENSG00000116824,ENSG00000132718,ENSG00000181036,ENSG00000176083,ENSG00000142686,ENSG00000153898,ENSG00000162676,ENSG00000188011,ENSG00000135631,ENSG00000153563,ENSG00000172116,ENSG00000160791,ENSG00000181847,ENSG00000188001,ENSG00000163508,ENSG00000152969,ENSG00000156475,ENSG00000196586,ENSG00000172348,ENSG00000197093,ENSG00000189233,ENSG00000178860,ENSG00000167094,ENSG00000135362,ENSG00000149328…	CD2,SYT11,FCRL6,ZNF683,C1orf216,MCOLN2,GFI1,CXXC11,RAB11FIP5,CD8A,CD8B,CCR5,TIGIT,TPRG1,EOMES,JAKMIP1,PPP2R2B,MYO6,RCAN2,GAL3ST4,NUGGC,MSC,TTC16,PRR5L,GLB1L2,DUSP8,LAG3,PITPNM2,GZMH,GNAO1,KIF19,MMP28,CCR7,HOXB7,TMIGD2,KIAA1671,APOBEC3H
cg06419846	TRUE	FALSE	TRUE	FALSE	36	ENSG00000187862,ENSG00000162576,ENSG00000176083,ENSG00000134193,ENSG00000144152,ENSG00000136002,ENSG00000188011,ENSG00000153563,ENSG00000172116,ENSG00000172215,ENSG00000160791,ENSG00000175040,ENSG00000169855,ENSG00000071205,ENSG00000112655,ENSG00000111863,ENSG00000172673,ENSG00000091129,ENSG00000196814,ENSG00000167094,ENSG00000120057,ENSG00000160654,ENSG00000109943,ENSG00000089692,ENSG00000139187…	TTC24,MXRA8,ZNF683,REG4,FBLN7,ARHGEF4,CXXC11,CD8A,CD8B,CXCR6,CCR5,CHST2,ROBO1,ARHGAP10,PTK7,ADTRP,THEMIS,NRCAM,MVB12B,TTC16,SFRP5,CD3G,CRTAM,LAG3,KLRG1,ASIC1,SOAT2,KLRK1,NELL2,MEOX1,EVPL,DSEL,SHC2,FCGBP,ISM1,TSHZ2
cg23858532	FALSE	FALSE	FALSE	TRUE	36	ENSG00000116824,ENSG00000132718,ENSG00000143842,ENSG00000169991,ENSG00000162545,ENSG00000153898,ENSG00000069702,ENSG00000196407,ENSG00000188011,ENSG00000135631,ENSG00000188389,ENSG00000160791,ENSG00000188001,ENSG00000152969,ENSG00000164402,ENSG00000156475,ENSG00000196586,ENSG00000172348,ENSG00000189233,ENSG00000167094,ENSG00000138311,ENSG00000149328,ENSG00000184545,ENSG00000174807,ENSG00000182985…	CD2,SYT11,SOX13,IFFO2,CAMK2N1,MCOLN2,TGFBR3,THEM5,CXXC11,RAB11FIP5,PDCD1,CCR5,TPRG1,JAKMIP1,SEPT8,PPP2R2B,MYO6,RCAN2,NUGGC,TTC16,ZNF365,GLB1L2,DUSP8,CD248,CADM1,LAG3,KLRG1,PHLDA1,PITPNM2,GZMH,GPR68,GNAO1,CCR7,TMIGD2,APOBEC3H,SSTR3
cg08657705	FALSE	FALSE	FALSE	TRUE	36	ENSG00000117643,ENSG00000154027,ENSG00000181036,ENSG00000204219,ENSG00000162676,ENSG00000172005,ENSG00000186854,ENSG00000153563,ENSG00000135960,ENSG00000197635,ENSG00000119042,ENSG00000188001,ENSG00000178038,ENSG00000189283,ENSG00000138795,ENSG00000081059,ENSG00000197093,ENSG00000146904,ENSG00000147457,ENSG00000120915,ENSG00000136997,ENSG00000167106,ENSG00000099204,ENSG00000149328,ENSG00000060140…	MAN1C1,AK5,FCRL6,TCEA3,GFI1,MAL,TRABD2A,CD8A,EDAR,DPP4,SATB2,TPRG1,ALS2CL,FHIT,LEF1,TCF7,GAL3ST4,EPHA1,CHMP7,EPHX2,MYC,FAM102A,ABLIM1,GLB1L2,STYK1,TESPA1,DACT1,GZMH,CRTC3,PATL2,GNAO1,NOG,PRKCA,CCR7,RNF157,TMIGD2
cg25148589	FALSE	TRUE	TRUE	TRUE	35	ENSG00000154027,ENSG00000132718,ENSG00000143842,ENSG00000204219,ENSG00000176083,ENSG00000153898,ENSG00000162676,ENSG00000188011,ENSG00000134308,ENSG00000135631,ENSG00000153563,ENSG00000188001,ENSG00000152969,ENSG00000156463,ENSG00000196586,ENSG00000172348,ENSG00000197093,ENSG00000189233,ENSG00000178860,ENSG00000196814,ENSG00000167094,ENSG00000138311,ENSG00000149328,ENSG00000184545,ENSG00000089692…	AK5,SYT11,SOX13,TCEA3,ZNF683,MCOLN2,GFI1,CXXC11,YWHAQ,RAB11FIP5,CD8A,TPRG1,JAKMIP1,SH3RF2,MYO6,RCAN2,GAL3ST4,NUGGC,MSC,MVB12B,TTC16,ZNF365,GLB1L2,DUSP8,LAG3,KLRG1,HOXC4,STYK1,PITPNM2,GZMH,PATL2,GNAO1,HOXB7,TMIGD2,KIAA1671
cg03399905	TRUE	FALSE	FALSE	FALSE	35	ENSG00000185090,ENSG00000154027,ENSG00000116824,ENSG00000176083,ENSG00000153898,ENSG00000188011,ENSG00000135631,ENSG00000153563,ENSG00000160791,ENSG00000168917,ENSG00000175040,ENSG00000188001,ENSG00000152969,ENSG00000074966,ENSG00000156463,ENSG00000164402,ENSG00000196586,ENSG00000172348,ENSG00000189233,ENSG00000178860,ENSG00000196814,ENSG00000167094,ENSG00000138311,ENSG00000149328,ENSG00000184545…	MANEAL,AK5,CD2,ZNF683,MCOLN2,CXXC11,RAB11FIP5,CD8A,CCR5,SLC35G2,CHST2,TPRG1,JAKMIP1,TXK,SH3RF2,SEPT8,MYO6,RCAN2,NUGGC,MSC,MVB12B,TTC16,ZNF365,GLB1L2,DUSP8,LAG3,KLRG1,C12orf75,STYK1,PITPNM2,GZMH,PATL2,GNAO1,HOXB7,TMIGD2
cg18310639	FALSE	FALSE	FALSE	TRUE	35	ENSG00000132718,ENSG00000163564,ENSG00000181036,ENSG00000026751,ENSG00000116667,ENSG00000143842,ENSG00000162676,ENSG00000186854,ENSG00000160791,ENSG00000188001,ENSG00000163508,ENSG00000152969,ENSG00000138795,ENSG00000156475,ENSG00000112182,ENSG00000164483,ENSG00000197093,ENSG00000147457,ENSG00000104490,ENSG00000167094,ENSG00000099204,ENSG00000135362,ENSG00000109956,ENSG00000089692,ENSG00000139187…	SYT11,PYHIN1,FCRL6,SLAMF7,C1orf21,SOX13,GFI1,TRABD2A,CCR5,TPRG1,EOMES,JAKMIP1,LEF1,PPP2R2B,BACH2,SAMD3,GAL3ST4,CHMP7,NCALD,TTC16,ABLIM1,PRR5L,B3GAT1,LAG3,KLRG1,KLRD1,GZMH,GPR68,TBX21,RGS9,CCL5,CCR7,S1PR5,APOBEC3G,APOBEC3H
cg12134570	FALSE	FALSE	FALSE	TRUE	35	ENSG00000132718,ENSG00000181036,ENSG00000026751,ENSG00000143842,ENSG00000153898,ENSG00000069702,ENSG00000162676,ENSG00000188011,ENSG00000153563,ENSG00000172116,ENSG00000160791,ENSG00000188001,ENSG00000163508,ENSG00000152969,ENSG00000156475,ENSG00000196586,ENSG00000172348,ENSG00000172673,ENSG00000164483,ENSG00000196814,ENSG00000167094,ENSG00000109943,ENSG00000149328,ENSG00000184545,ENSG00000089692…	SYT11,FCRL6,SLAMF7,SOX13,MCOLN2,TGFBR3,GFI1,CXXC11,CD8A,CD8B,CCR5,TPRG1,EOMES,JAKMIP1,PPP2R2B,MYO6,RCAN2,THEMIS,SAMD3,MVB12B,TTC16,CRTAM,GLB1L2,DUSP8,LAG3,KLRG1,KLRD1,KLRK1,STYK1,KIF21A,GZMH,C17orf66,CCL5,HOXB7,KIAA1671
cg20397034	FALSE	FALSE	TRUE	FALSE	35	ENSG00000116824,ENSG00000132718,ENSG00000181036,ENSG00000026751,ENSG00000143842,ENSG00000153898,ENSG00000162676,ENSG00000162739,ENSG00000188011,ENSG00000153563,ENSG00000172116,ENSG00000188389,ENSG00000160791,ENSG00000181847,ENSG00000188001,ENSG00000163508,ENSG00000145220,ENSG00000152969,ENSG00000156475,ENSG00000196586,ENSG00000172348,ENSG00000164483,ENSG00000167094,ENSG00000149328,ENSG00000184545…	CD2,SYT11,FCRL6,SLAMF7,SOX13,MCOLN2,GFI1,SLAMF6,CXXC11,CD8A,CD8B,PDCD1,CCR5,TIGIT,TPRG1,EOMES,LYAR,JAKMIP1,PPP2R2B,MYO6,RCAN2,SAMD3,TTC16,GLB1L2,DUSP8,LAG3,KLRG1,STYK1,PITPNM2,GZMH,PATL2,CCL5,CCR7,HOXB7,KIAA1671
cg10920957	FALSE	TRUE	FALSE	FALSE	34	ENSG00000116824,ENSG00000132718,ENSG00000181036,ENSG00000143842,ENSG00000176083,ENSG00000153898,ENSG00000162676,ENSG00000188011,ENSG00000135631,ENSG00000153563,ENSG00000172116,ENSG00000188001,ENSG00000152969,ENSG00000156475,ENSG00000196586,ENSG00000130340,ENSG00000172348,ENSG00000189233,ENSG00000178860,ENSG00000196814,ENSG00000167094,ENSG00000149328,ENSG00000184545,ENSG00000089692,ENSG00000139187…	CD2,SYT11,FCRL6,SOX13,ZNF683,MCOLN2,GFI1,CXXC11,RAB11FIP5,CD8A,CD8B,TPRG1,JAKMIP1,PPP2R2B,MYO6,SNX9,RCAN2,NUGGC,MSC,MVB12B,TTC16,GLB1L2,DUSP8,LAG3,KLRG1,STYK1,PITPNM2,GZMH,PATL2,RGS9,CCL5,HOXB7,DSTN,APOBEC3H
cg27016307	FALSE	TRUE	FALSE	FALSE	34	ENSG00000117643,ENSG00000154027,ENSG00000153898,ENSG00000072195,ENSG00000135631,ENSG00000186854,ENSG00000135960,ENSG00000188001,ENSG00000152969,ENSG00000138795,ENSG00000081059,ENSG00000156475,ENSG00000172348,ENSG00000197093,ENSG00000146904,ENSG00000147457,ENSG00000120915,ENSG00000136997,ENSG00000189233,ENSG00000167106,ENSG00000099204,ENSG00000089692,ENSG00000100450,ENSG00000140577,ENSG00000229474…	MAN1C1,AK5,MCOLN2,SPEG,RAB11FIP5,TRABD2A,EDAR,TPRG1,JAKMIP1,LEF1,TCF7,PPP2R2B,RCAN2,GAL3ST4,EPHA1,CHMP7,EPHX2,MYC,NUGGC,FAM102A,ABLIM1,LAG3,GZMH,CRTC3,PATL2,GNAO1,NOG,PRKCA,CCL5,CCR7,HOXB7,MXRA7,TMIGD2,APOBEC3H
cg03984502	FALSE	FALSE	TRUE	TRUE	34	ENSG00000162594,ENSG00000000971,ENSG00000162576,ENSG00000162630,ENSG00000162878,ENSG00000136002,ENSG00000168280,ENSG00000144290,ENSG00000163701,ENSG00000172215,ENSG00000169855,ENSG00000037280,ENSG00000112655,ENSG00000146242,ENSG00000146250,ENSG00000118402,ENSG00000065833,ENSG00000085563,ENSG00000091129,ENSG00000136848,ENSG00000130635,ENSG00000099282,ENSG00000130649,ENSG00000120057,ENSG00000148848…	IL23R,CFH,MXRA8,B3GALT2,PKDCC,ARHGEF4,KIF5C,SLC4A10,IL17RE,CXCR6,ROBO1,FLT4,PTK7,TPBG,PRSS35,ELOVL4,ME1,ABCB1,NRCAM,DAB2IP,COL5A1,TSPAN15,CYP2E1,SFRP5,ADAM12,CD248,ASIC1,SOAT2,NTN4,LTK,KDSR,DSEL,SHANK1,LL22NC03-75H12.2
cg03565323	FALSE	TRUE	FALSE	FALSE	33	ENSG00000116824,ENSG00000181036,ENSG00000143842,ENSG00000162676,ENSG00000188011,ENSG00000135631,ENSG00000153563,ENSG00000172116,ENSG00000160791,ENSG00000188001,ENSG00000163508,ENSG00000145220,ENSG00000156475,ENSG00000196586,ENSG00000172348,ENSG00000164483,ENSG00000196814,ENSG00000167094,ENSG00000138311,ENSG00000149328,ENSG00000184545,ENSG00000089692,ENSG00000139187,ENSG00000060140,ENSG00000165617…	CD2,FCRL6,SOX13,GFI1,CXXC11,RAB11FIP5,CD8A,CD8B,CCR5,TPRG1,EOMES,LYAR,PPP2R2B,MYO6,RCAN2,SAMD3,MVB12B,TTC16,ZNF365,GLB1L2,DUSP8,LAG3,KLRG1,STYK1,DACT1,GZMH,GPR68,RGS9,CCL5,HOXB7,MXRA7,ZIK1,PDGFB
cg02580606	FALSE	TRUE	FALSE	FALSE	33	ENSG00000131686,ENSG00000117643,ENSG00000143842,ENSG00000204219,ENSG00000162739,ENSG00000186854,ENSG00000153563,ENSG00000135960,ENSG00000168917,ENSG00000188001,ENSG00000163508,ENSG00000189283,ENSG00000152969,ENSG00000138795,ENSG00000081059,ENSG00000156475,ENSG00000204314,ENSG00000197093,ENSG00000213420,ENSG00000146904,ENSG00000147457,ENSG00000120915,ENSG00000136997,ENSG00000196814,ENSG00000099204…	CA6,MAN1C1,SOX13,TCEA3,SLAMF6,TRABD2A,CD8A,EDAR,SLC35G2,TPRG1,EOMES,FHIT,JAKMIP1,LEF1,TCF7,PPP2R2B,PRRT1,GAL3ST4,GPC2,EPHA1,CHMP7,EPHX2,MYC,MVB12B,ABLIM1,GLB1L2,TESPA1,SLC22A17,GZMH,NOG,RNF157,SLC5A5,TMIGD2
cg18738190	FALSE	FALSE	TRUE	FALSE	33	ENSG00000117643,ENSG00000116667,ENSG00000143842,ENSG00000204219,ENSG00000198885,ENSG00000186854,ENSG00000153563,ENSG00000135960,ENSG00000160791,ENSG00000188001,ENSG00000163508,ENSG00000189283,ENSG00000145220,ENSG00000138795,ENSG00000174136,ENSG00000156475,ENSG00000111863,ENSG00000112182,ENSG00000164483,ENSG00000197093,ENSG00000146904,ENSG00000147457,ENSG00000120915,ENSG00000104490,ENSG00000167106…	MAN1C1,C1orf21,SOX13,TCEA3,ITPRIPL1,TRABD2A,CD8A,EDAR,CCR5,TPRG1,EOMES,FHIT,LYAR,LEF1,RGMB,PPP2R2B,ADTRP,BACH2,SAMD3,GAL3ST4,EPHA1,CHMP7,EPHX2,NCALD,FAM102A,RASGEF1A,ABLIM1,KLRG1,GPR68,RGS9,CCL5,CCR7,TSHZ2
cg06836772	FALSE	TRUE	FALSE	FALSE	32	ENSG00000185090,ENSG00000116824,ENSG00000181036,ENSG00000143842,ENSG00000176083,ENSG00000153898,ENSG00000188011,ENSG00000135631,ENSG00000153563,ENSG00000168917,ENSG00000188001,ENSG00000152969,ENSG00000156463,ENSG00000196586,ENSG00000172348,ENSG00000189233,ENSG00000178860,ENSG00000180543,ENSG00000196814,ENSG00000167094,ENSG00000196781,ENSG00000149328,ENSG00000184545,ENSG00000089692,ENSG00000139187…	MANEAL,CD2,FCRL6,SOX13,ZNF683,MCOLN2,CXXC11,RAB11FIP5,CD8A,SLC35G2,TPRG1,JAKMIP1,SH3RF2,MYO6,RCAN2,NUGGC,MSC,TSPYL5,MVB12B,TTC16,TLE1,GLB1L2,DUSP8,LAG3,KLRG1,STYK1,PITPNM2,GZMH,PATL2,CCL5,HOXB7,APOBEC3H
cg14329157	FALSE	TRUE	FALSE	FALSE	31	ENSG00000185090,ENSG00000116824,ENSG00000181036,ENSG00000143842,ENSG00000176083,ENSG00000153898,ENSG00000162676,ENSG00000188011,ENSG00000135631,ENSG00000153563,ENSG00000188001,ENSG00000152969,ENSG00000156463,ENSG00000156475,ENSG00000196586,ENSG00000172348,ENSG00000189233,ENSG00000196814,ENSG00000167094,ENSG00000149328,ENSG00000184545,ENSG00000089692,ENSG00000139187,ENSG00000060140,ENSG00000100450…	MANEAL,CD2,FCRL6,SOX13,ZNF683,MCOLN2,GFI1,CXXC11,RAB11FIP5,CD8A,TPRG1,JAKMIP1,SH3RF2,PPP2R2B,MYO6,RCAN2,NUGGC,MVB12B,TTC16,GLB1L2,DUSP8,LAG3,KLRG1,STYK1,GZMH,NEIL1,PATL2,GNAO1,RGS9,TMIGD2,KIAA1671
cg02650266	TRUE	FALSE	TRUE	FALSE	31	ENSG00000185090,ENSG00000154027,ENSG00000176083,ENSG00000153898,ENSG00000162676,ENSG00000162739,ENSG00000188011,ENSG00000135631,ENSG00000153563,ENSG00000160791,ENSG00000188001,ENSG00000152969,ENSG00000156463,ENSG00000196586,ENSG00000172348,ENSG00000197093,ENSG00000120915,ENSG00000189233,ENSG00000178860,ENSG00000167094,ENSG00000149328,ENSG00000089692,ENSG00000198353,ENSG00000060140,ENSG00000100450…	MANEAL,AK5,ZNF683,MCOLN2,GFI1,SLAMF6,CXXC11,RAB11FIP5,CD8A,CCR5,TPRG1,JAKMIP1,SH3RF2,MYO6,RCAN2,GAL3ST4,EPHX2,NUGGC,MSC,TTC16,GLB1L2,LAG3,HOXC4,STYK1,GZMH,PATL2,GNAO1,HOXB7,TMIGD2,KIAA1671,APOBEC3H
cg18450254	FALSE	FALSE	FALSE	TRUE	31	ENSG00000117643,ENSG00000185090,ENSG00000116824,ENSG00000162545,ENSG00000153898,ENSG00000003400,ENSG00000188011,ENSG00000135631,ENSG00000168917,ENSG00000188001,ENSG00000152969,ENSG00000164402,ENSG00000196586,ENSG00000172348,ENSG00000189233,ENSG00000178860,ENSG00000167094,ENSG00000149328,ENSG00000184545,ENSG00000174807,ENSG00000089692,ENSG00000139187,ENSG00000060140,ENSG00000100450,ENSG00000229474…	MAN1C1,MANEAL,CD2,CAMK2N1,MCOLN2,CASP10,CXXC11,RAB11FIP5,SLC35G2,TPRG1,JAKMIP1,SEPT8,MYO6,RCAN2,NUGGC,MSC,TTC16,GLB1L2,DUSP8,CD248,LAG3,KLRG1,STYK1,GZMH,PATL2,GNAO1,NOG,MMP28,TMIGD2,CD70,APOBEC3H
cg18064714	FALSE	FALSE	FALSE	TRUE	31	ENSG00000116824,ENSG00000132718,ENSG00000143842,ENSG00000176083,ENSG00000142686,ENSG00000153898,ENSG00000188011,ENSG00000135631,ENSG00000153563,ENSG00000172116,ENSG00000160791,ENSG00000188001,ENSG00000152969,ENSG00000156463,ENSG00000196586,ENSG00000172348,ENSG00000189233,ENSG00000178860,ENSG00000196814,ENSG00000167094,ENSG00000149328,ENSG00000089692,ENSG00000139187,ENSG00000198353,ENSG00000060140…	CD2,SYT11,SOX13,ZNF683,C1orf216,MCOLN2,CXXC11,RAB11FIP5,CD8A,CD8B,CCR5,TPRG1,JAKMIP1,SH3RF2,MYO6,RCAN2,NUGGC,MSC,MVB12B,TTC16,GLB1L2,LAG3,KLRG1,HOXC4,STYK1,PITPNM2,GZMH,PATL2,GNAO1,TNFSF9,TMIGD2
cg17243289	FALSE	FALSE	TRUE	TRUE	31	ENSG00000185090,ENSG00000116824,ENSG00000132718,ENSG00000181036,ENSG00000116667,ENSG00000143842,ENSG00000188011,ENSG00000153563,ENSG00000160791,ENSG00000163508,ENSG00000138795,ENSG00000156475,ENSG00000164483,ENSG00000173114,ENSG00000197093,ENSG00000159784,ENSG00000147457,ENSG00000196814,ENSG00000167094,ENSG00000135362,ENSG00000175505,ENSG00000089692,ENSG00000139187,ENSG00000100450,ENSG00000119714…	MANEAL,CD2,SYT11,FCRL6,C1orf21,SOX13,CXXC11,CD8A,CCR5,EOMES,LEF1,PPP2R2B,SAMD3,LRRN3,GAL3ST4,FAM131B,CHMP7,MVB12B,TTC16,PRR5L,CLCF1,LAG3,KLRG1,GZMH,GPR68,TBX21,CCL5,CCR7,S1PR5,COL6A2,SSTR3
cg12413566	FALSE	TRUE	FALSE	FALSE	30	ENSG00000131686,ENSG00000117643,ENSG00000154027,ENSG00000153898,ENSG00000117090,ENSG00000168280,ENSG00000169031,ENSG00000186854,ENSG00000135960,ENSG00000144645,ENSG00000189283,ENSG00000091490,ENSG00000112486,ENSG00000092820,ENSG00000197093,ENSG00000120915,ENSG00000147912,ENSG00000173848,ENSG00000166483,ENSG00000110660,ENSG00000110777,ENSG00000034053,ENSG00000206190,ENSG00000108797,ENSG00000183691…	CA6,MAN1C1,AK5,MCOLN2,SLAMF1,KIF5C,COL4A3,TRABD2A,EDAR,OSBPL10,FHIT,SEL1L3,CCR6,EZR,GAL3ST4,EPHX2,FBXO10,NET1,WEE1,SLC35F2,POU2AF1,APBA2,ATP10A,CNTNAP1,NOG,TNFRSF13B,MMP28,ZBTB32,TMIGD2,CD70
cg14423778	FALSE	TRUE	TRUE	FALSE	30	ENSG00000197880,ENSG00000117643,ENSG00000132718,ENSG00000143842,ENSG00000204219,ENSG00000172005,ENSG00000144152,ENSG00000157985,ENSG00000186854,ENSG00000153563,ENSG00000160791,ENSG00000163508,ENSG00000189283,ENSG00000138795,ENSG00000081059,ENSG00000156475,ENSG00000196586,ENSG00000111863,ENSG00000197093,ENSG00000147457,ENSG00000120915,ENSG00000167106,ENSG00000059915,ENSG00000175505,ENSG00000165617…	MDS2,MAN1C1,SYT11,SOX13,TCEA3,MAL,FBLN7,AGAP1,TRABD2A,CD8A,CCR5,EOMES,FHIT,LEF1,TCF7,PPP2R2B,MYO6,ADTRP,GAL3ST4,CHMP7,EPHX2,FAM102A,PSD,CLCF1,DACT1,SLC22A17,NOG,CCR7,RNF157,SSTR3
cg06738602	FALSE	TRUE	TRUE	FALSE	30	ENSG00000154027,ENSG00000132718,ENSG00000142686,ENSG00000153898,ENSG00000162739,ENSG00000188011,ENSG00000153563,ENSG00000172116,ENSG00000188389,ENSG00000160791,ENSG00000181847,ENSG00000188001,ENSG00000163508,ENSG00000152969,ENSG00000113088,ENSG00000172348,ENSG00000197093,ENSG00000189233,ENSG00000178860,ENSG00000196814,ENSG00000167094,ENSG00000184545,ENSG00000089692,ENSG00000139187,ENSG00000060140…	AK5,SYT11,C1orf216,MCOLN2,SLAMF6,CXXC11,CD8A,CD8B,PDCD1,CCR5,TIGIT,TPRG1,EOMES,JAKMIP1,GZMK,RCAN2,GAL3ST4,NUGGC,MSC,MVB12B,TTC16,DUSP8,LAG3,KLRG1,STYK1,GZMH,GNAO1,CCL5,HOXB7,TMIGD2
cg24711649	FALSE	FALSE	FALSE	TRUE	30	ENSG00000143842,ENSG00000176083,ENSG00000153898,ENSG00000162676,ENSG00000188011,ENSG00000135631,ENSG00000153563,ENSG00000160791,ENSG00000188001,ENSG00000152969,ENSG00000156463,ENSG00000156475,ENSG00000196586,ENSG00000172348,ENSG00000189233,ENSG00000178860,ENSG00000196814,ENSG00000167094,ENSG00000149328,ENSG00000184545,ENSG00000089692,ENSG00000139187,ENSG00000060140,ENSG00000090975,ENSG00000100450…	SOX13,ZNF683,MCOLN2,GFI1,CXXC11,RAB11FIP5,CD8A,CCR5,TPRG1,JAKMIP1,SH3RF2,PPP2R2B,MYO6,RCAN2,NUGGC,MSC,MVB12B,TTC16,GLB1L2,DUSP8,LAG3,KLRG1,STYK1,PITPNM2,GZMH,PATL2,GNAO1,HOXB7,TMIGD2,KIAA1671
cg19381811	FALSE	FALSE	TRUE	FALSE	30	ENSG00000117643,ENSG00000132698,ENSG00000143842,ENSG00000204219,ENSG00000176083,ENSG00000153898,ENSG00000172005,ENSG00000144152,ENSG00000188011,ENSG00000186854,ENSG00000153563,ENSG00000172116,ENSG00000189283,ENSG00000081059,ENSG00000156463,ENSG00000197093,ENSG00000120915,ENSG00000136997,ENSG00000196814,ENSG00000167094,ENSG00000156510,ENSG00000184545,ENSG00000089692,ENSG00000198353,ENSG00000140511…	MAN1C1,RAB25,SOX13,TCEA3,ZNF683,MCOLN2,MAL,FBLN7,CXXC11,TRABD2A,CD8A,CD8B,FHIT,TCF7,SH3RF2,GAL3ST4,EPHX2,MYC,MVB12B,TTC16,HKDC1,DUSP8,LAG3,HOXC4,HAPLN3,GNAO1,RNF157,TMIGD2,ISM1,PIK3IP1
cg13649056	FALSE	FALSE	TRUE	FALSE	30	ENSG00000162496,ENSG00000176083,ENSG00000153898,ENSG00000198574,ENSG00000135631,ENSG00000153563,ENSG00000168917,ENSG00000175040,ENSG00000188001,ENSG00000206561,ENSG00000152969,ENSG00000156463,ENSG00000196586,ENSG00000172348,ENSG00000189233,ENSG00000178860,ENSG00000196814,ENSG00000167094,ENSG00000149328,ENSG00000182985,ENSG00000089692,ENSG00000060140,ENSG00000090975,ENSG00000100450,ENSG00000229474…	DHRS3,ZNF683,MCOLN2,SH2D1B,RAB11FIP5,CD8A,SLC35G2,CHST2,TPRG1,COLQ,JAKMIP1,SH3RF2,MYO6,RCAN2,NUGGC,MSC,MVB12B,TTC16,GLB1L2,CADM1,LAG3,STYK1,PITPNM2,GZMH,PATL2,GNAO1,HOXB7,RNF165,FSD1,TMIGD2
cg22171829	FALSE	TRUE	FALSE	FALSE	29	ENSG00000181036,ENSG00000143842,ENSG00000176083,ENSG00000153898,ENSG00000162676,ENSG00000188011,ENSG00000135631,ENSG00000153563,ENSG00000168917,ENSG00000188001,ENSG00000152969,ENSG00000164402,ENSG00000156475,ENSG00000196586,ENSG00000172348,ENSG00000189233,ENSG00000196814,ENSG00000167094,ENSG00000149328,ENSG00000184545,ENSG00000089692,ENSG00000060140,ENSG00000100450,ENSG00000229474,ENSG00000087258…	FCRL6,SOX13,ZNF683,MCOLN2,GFI1,CXXC11,RAB11FIP5,CD8A,SLC35G2,TPRG1,JAKMIP1,SEPT8,PPP2R2B,MYO6,RCAN2,NUGGC,MVB12B,TTC16,GLB1L2,DUSP8,LAG3,STYK1,GZMH,PATL2,GNAO1,HOXB7,HOXB9,KIAA1671,APOBEC3H
cg13828047	FALSE	TRUE	FALSE	FALSE	29	ENSG00000197880,ENSG00000132718,ENSG00000181036,ENSG00000026751,ENSG00000116667,ENSG00000143842,ENSG00000204219,ENSG00000069702,ENSG00000162676,ENSG00000172005,ENSG00000153563,ENSG00000160791,ENSG00000163508,ENSG00000138795,ENSG00000156475,ENSG00000196586,ENSG00000111863,ENSG00000164483,ENSG00000147457,ENSG00000104490,ENSG00000135362,ENSG00000175505,ENSG00000139187,ENSG00000134539,ENSG00000100450…	MDS2,SYT11,FCRL6,SLAMF7,C1orf21,SOX13,TCEA3,TGFBR3,GFI1,MAL,CD8A,CCR5,EOMES,LEF1,PPP2R2B,MYO6,ADTRP,SAMD3,CHMP7,NCALD,PRR5L,CLCF1,KLRG1,KLRD1,GZMH,GPR68,CCR7,S1PR5,SSTR3
cg19478743	FALSE	TRUE	FALSE	FALSE	29	ENSG00000116824,ENSG00000132718,ENSG00000181036,ENSG00000176083,ENSG00000162676,ENSG00000188011,ENSG00000135631,ENSG00000153563,ENSG00000188001,ENSG00000163508,ENSG00000145220,ENSG00000152969,ENSG00000156475,ENSG00000196586,ENSG00000130340,ENSG00000172348,ENSG00000112182,ENSG00000178860,ENSG00000196814,ENSG00000167094,ENSG00000149328,ENSG00000184545,ENSG00000089692,ENSG00000060140,ENSG00000100450…	CD2,SYT11,FCRL6,ZNF683,GFI1,CXXC11,RAB11FIP5,CD8A,TPRG1,EOMES,LYAR,JAKMIP1,PPP2R2B,MYO6,SNX9,RCAN2,BACH2,MSC,MVB12B,TTC16,GLB1L2,DUSP8,LAG3,STYK1,GZMH,PATL2,RGS9,KIAA1671,APOBEC3H
cg20052760	TRUE	FALSE	TRUE	TRUE	29	ENSG00000116824,ENSG00000181036,ENSG00000143842,ENSG00000162676,ENSG00000188011,ENSG00000153563,ENSG00000172116,ENSG00000160791,ENSG00000188001,ENSG00000163508,ENSG00000152969,ENSG00000156463,ENSG00000156475,ENSG00000196586,ENSG00000172348,ENSG00000164483,ENSG00000196814,ENSG00000167094,ENSG00000135362,ENSG00000184545,ENSG00000089692,ENSG00000139187,ENSG00000172789,ENSG00000060140,ENSG00000100450…	CD2,FCRL6,SOX13,GFI1,CXXC11,CD8A,CD8B,CCR5,TPRG1,EOMES,JAKMIP1,SH3RF2,PPP2R2B,MYO6,RCAN2,SAMD3,MVB12B,TTC16,PRR5L,DUSP8,LAG3,KLRG1,HOXC5,STYK1,GZMH,KIF19,CCL5,HOXB7,KIAA1671
cg23361092	FALSE	FALSE	FALSE	TRUE	29	ENSG00000117643,ENSG00000154027,ENSG00000132718,ENSG00000204219,ENSG00000153898,ENSG00000003400,ENSG00000188011,ENSG00000135631,ENSG00000186854,ENSG00000153563,ENSG00000188001,ENSG00000152969,ENSG00000196586,ENSG00000172348,ENSG00000197093,ENSG00000189233,ENSG00000178860,ENSG00000196814,ENSG00000167094,ENSG00000089692,ENSG00000139187,ENSG00000060140,ENSG00000090975,ENSG00000100450,ENSG00000229474…	MAN1C1,AK5,SYT11,TCEA3,MCOLN2,CASP10,CXXC11,RAB11FIP5,TRABD2A,CD8A,TPRG1,JAKMIP1,MYO6,RCAN2,GAL3ST4,NUGGC,MSC,MVB12B,TTC16,LAG3,KLRG1,STYK1,PITPNM2,GZMH,PATL2,GNAO1,NOG,HOXB7,TMIGD2
cg00805193	FALSE	FALSE	FALSE	TRUE	29	ENSG00000132718,ENSG00000181036,ENSG00000026751,ENSG00000116667,ENSG00000162892,ENSG00000117318,ENSG00000162894,ENSG00000115738,ENSG00000189350,ENSG00000119866,ENSG00000163508,ENSG00000168329,ENSG00000114861,ENSG00000156475,ENSG00000112182,ENSG00000164483,ENSG00000164649,ENSG00000147457,ENSG00000186918,ENSG00000104490,ENSG00000160271,ENSG00000135362,ENSG00000134539,ENSG00000119714,ENSG00000205336…	SYT11,FCRL6,SLAMF7,C1orf21,IL24,ID3,FAIM3,ID2,FAM179A,BCL11A,EOMES,CX3CR1,FOXP1,PPP2R2B,BACH2,SAMD3,CDCA7L,CHMP7,ZNF395,NCALD,RALGDS,PRR5L,KLRD1,GPR68,GPR56,LLGL2,CCL5,CCR7,S1PR5
cg17266282	FALSE	FALSE	TRUE	FALSE	29	ENSG00000117643,ENSG00000154027,ENSG00000132185,ENSG00000162496,ENSG00000153898,ENSG00000132704,ENSG00000163534,ENSG00000198574,ENSG00000198821,ENSG00000153064,ENSG00000074966,ENSG00000134061,ENSG00000135077,ENSG00000120278,ENSG00000196092,ENSG00000196139,ENSG00000165905,ENSG00000156738,ENSG00000149294,ENSG00000206190,ENSG00000177455,ENSG00000141736,ENSG00000141622,ENSG00000105255,ENSG00000012124…	MAN1C1,AK5,FCRLA,DHRS3,MCOLN2,FCRL2,FCRL1,SH2D1B,CD247,BANK1,TXK,CD180,HAVCR2,PLEKHG1,PAX5,AKR1C3,GYLTL1B,MS4A1,NCAM1,ATP10A,CD19,ERBB2,RNF165,FSD1,CD22,TMIGD2,ARVCF,IL2RB,TNFRSF13C
cg15988232	FALSE	TRUE	TRUE	FALSE	28	ENSG00000117643,ENSG00000185090,ENSG00000154027,ENSG00000116824,ENSG00000132718,ENSG00000181036,ENSG00000143842,ENSG00000176083,ENSG00000142686,ENSG00000153898,ENSG00000198885,ENSG00000135631,ENSG00000153563,ENSG00000188001,ENSG00000152969,ENSG00000156475,ENSG00000196586,ENSG00000197093,ENSG00000189233,ENSG00000167094,ENSG00000149328,ENSG00000089692,ENSG00000139187,ENSG00000198353,ENSG00000100450…	MAN1C1,MANEAL,AK5,CD2,SYT11,FCRL6,SOX13,ZNF683,C1orf216,MCOLN2,ITPRIPL1,RAB11FIP5,CD8A,TPRG1,JAKMIP1,PPP2R2B,MYO6,GAL3ST4,NUGGC,TTC16,GLB1L2,LAG3,KLRG1,HOXC4,GZMH,PLEKHG4,KIF19,CCL5
cg13836627	FALSE	TRUE	FALSE	FALSE	28	ENSG00000181036,ENSG00000026751,ENSG00000116667,ENSG00000143842,ENSG00000162676,ENSG00000186854,ENSG00000153563,ENSG00000160791,ENSG00000188001,ENSG00000163508,ENSG00000114861,ENSG00000138795,ENSG00000156475,ENSG00000204580,ENSG00000112182,ENSG00000164483,ENSG00000147457,ENSG00000182319,ENSG00000104490,ENSG00000148175,ENSG00000198915,ENSG00000099204,ENSG00000235162,ENSG00000119714,ENSG00000172653…	FCRL6,SLAMF7,C1orf21,SOX13,GFI1,TRABD2A,CD8A,CCR5,TPRG1,EOMES,FOXP1,LEF1,PPP2R2B,DDR1,BACH2,SAMD3,CHMP7,SGK223,NCALD,STOM,RASGEF1A,ABLIM1,C12orf75,GPR68,C17orf66,CCL5,CCR7,KIAA1671
cg12373771	FALSE	TRUE	TRUE	FALSE	28	ENSG00000154027,ENSG00000181036,ENSG00000000971,ENSG00000153898,ENSG00000135631,ENSG00000153563,ENSG00000168917,ENSG00000188001,ENSG00000152969,ENSG00000156463,ENSG00000156475,ENSG00000196586,ENSG00000172348,ENSG00000189233,ENSG00000178860,ENSG00000196814,ENSG00000167094,ENSG00000149328,ENSG00000184545,ENSG00000089692,ENSG00000060140,ENSG00000090975,ENSG00000100450,ENSG00000229474,ENSG00000087258…	AK5,FCRL6,CFH,MCOLN2,RAB11FIP5,CD8A,SLC35G2,TPRG1,JAKMIP1,SH3RF2,PPP2R2B,MYO6,RCAN2,NUGGC,MSC,MVB12B,TTC16,GLB1L2,DUSP8,LAG3,STYK1,PITPNM2,GZMH,PATL2,GNAO1,HOXB7,TMIGD2,KIAA1671
cg02383785	FALSE	FALSE	TRUE	FALSE	28	ENSG00000132718,ENSG00000181036,ENSG00000176083,ENSG00000153898,ENSG00000162676,ENSG00000188011,ENSG00000134308,ENSG00000135631,ENSG00000153563,ENSG00000188001,ENSG00000152969,ENSG00000196586,ENSG00000172348,ENSG00000189233,ENSG00000178860,ENSG00000196814,ENSG00000167094,ENSG00000149328,ENSG00000184545,ENSG00000089692,ENSG00000060140,ENSG00000090975,ENSG00000100450,ENSG00000229474,ENSG00000087258…	SYT11,FCRL6,ZNF683,MCOLN2,GFI1,CXXC11,YWHAQ,RAB11FIP5,CD8A,TPRG1,JAKMIP1,MYO6,RCAN2,NUGGC,MSC,MVB12B,TTC16,GLB1L2,DUSP8,LAG3,STYK1,PITPNM2,GZMH,PATL2,GNAO1,HOXB7,TMIGD2,KIAA1671
cg17274064	FALSE	TRUE	TRUE	FALSE	27	ENSG00000143842,ENSG00000204219,ENSG00000153898,ENSG00000162739,ENSG00000172005,ENSG00000186854,ENSG00000160791,ENSG00000188001,ENSG00000178038,ENSG00000189283,ENSG00000138795,ENSG00000081059,ENSG00000156475,ENSG00000204314,ENSG00000173114,ENSG00000197093,ENSG00000136997,ENSG00000197859,ENSG00000198353,ENSG00000135426,ENSG00000165617,ENSG00000140511,ENSG00000183691,ENSG00000154229,ENSG00000141576…	SOX13,TCEA3,MCOLN2,SLAMF6,MAL,TRABD2A,CCR5,TPRG1,ALS2CL,FHIT,LEF1,TCF7,PPP2R2B,PRRT1,LRRN3,GAL3ST4,MYC,ADAMTSL2,HOXC4,TESPA1,DACT1,HAPLN3,NOG,PRKCA,RNF157,TNFSF9,SLC5A5
cg12757011	FALSE	FALSE	TRUE	FALSE	27	ENSG00000185090,ENSG00000154027,ENSG00000176083,ENSG00000142686,ENSG00000153898,ENSG00000198574,ENSG00000188011,ENSG00000135631,ENSG00000153563,ENSG00000188001,ENSG00000152969,ENSG00000152990,ENSG00000074966,ENSG00000164402,ENSG00000172348,ENSG00000189233,ENSG00000178860,ENSG00000196814,ENSG00000147889,ENSG00000149328,ENSG00000184545,ENSG00000089692,ENSG00000090975,ENSG00000100450,ENSG00000087258…	MANEAL,AK5,ZNF683,C1orf216,MCOLN2,SH2D1B,CXXC11,RAB11FIP5,CD8A,TPRG1,JAKMIP1,GPR125,TXK,SEPT8,RCAN2,NUGGC,MSC,MVB12B,CDKN2A,GLB1L2,DUSP8,LAG3,PITPNM2,GZMH,GNAO1,RNF165,TMIGD2
cg26312920	FALSE	FALSE	TRUE	FALSE	27	ENSG00000117602,ENSG00000117643,ENSG00000154027,ENSG00000204219,ENSG00000153898,ENSG00000162739,ENSG00000186854,ENSG00000153563,ENSG00000135960,ENSG00000160791,ENSG00000188001,ENSG00000178732,ENSG00000138795,ENSG00000081059,ENSG00000197093,ENSG00000146904,ENSG00000120915,ENSG00000136997,ENSG00000189233,ENSG00000099204,ENSG00000139187,ENSG00000100450,ENSG00000140577,ENSG00000229474,ENSG00000154229…	RCAN3,MAN1C1,AK5,TCEA3,MCOLN2,SLAMF6,TRABD2A,CD8A,EDAR,CCR5,TPRG1,GP5,LEF1,TCF7,GAL3ST4,EPHA1,EPHX2,MYC,NUGGC,ABLIM1,KLRG1,GZMH,CRTC3,PATL2,PRKCA,RNF157,TMIGD2
cg09019938	FALSE	TRUE	FALSE	FALSE	26	ENSG00000117643,ENSG00000132718,ENSG00000153898,ENSG00000188011,ENSG00000135631,ENSG00000153563,ENSG00000168917,ENSG00000188001,ENSG00000152969,ENSG00000050730,ENSG00000156463,ENSG00000196586,ENSG00000172348,ENSG00000189233,ENSG00000178860,ENSG00000167094,ENSG00000149328,ENSG00000089692,ENSG00000139187,ENSG00000060140,ENSG00000090975,ENSG00000100450,ENSG00000229474,ENSG00000087258,ENSG00000260027…	MAN1C1,SYT11,MCOLN2,CXXC11,RAB11FIP5,CD8A,SLC35G2,TPRG1,JAKMIP1,TNIP3,SH3RF2,MYO6,RCAN2,NUGGC,MSC,TTC16,GLB1L2,LAG3,KLRG1,STYK1,PITPNM2,GZMH,PATL2,GNAO1,HOXB7,TMIGD2
cg24550456	FALSE	FALSE	FALSE	TRUE	26	ENSG00000163564,ENSG00000026751,ENSG00000116667,ENSG00000069702,ENSG00000172005,ENSG00000157985,ENSG00000186854,ENSG00000189283,ENSG00000138795,ENSG00000181104,ENSG00000081059,ENSG00000169252,ENSG00000156475,ENSG00000197093,ENSG00000147457,ENSG00000120915,ENSG00000104490,ENSG00000167106,ENSG00000135362,ENSG00000134539,ENSG00000119714,ENSG00000205336,ENSG00000073861,ENSG00000183691,ENSG00000126353…	PYHIN1,SLAMF7,C1orf21,TGFBR3,MAL,AGAP1,TRABD2A,FHIT,LEF1,F2R,TCF7,ADRB2,PPP2R2B,GAL3ST4,CHMP7,EPHX2,NCALD,FAM102A,PRR5L,KLRD1,GPR68,GPR56,TBX21,NOG,CCR7,S1PR5
cg03771840	FALSE	FALSE	TRUE	TRUE	26	ENSG00000116824,ENSG00000132718,ENSG00000181036,ENSG00000143842,ENSG00000176083,ENSG00000153898,ENSG00000162676,ENSG00000188011,ENSG00000135631,ENSG00000153563,ENSG00000160791,ENSG00000188001,ENSG00000152969,ENSG00000156475,ENSG00000196586,ENSG00000172348,ENSG00000196814,ENSG00000167094,ENSG00000149328,ENSG00000184545,ENSG00000089692,ENSG00000139187,ENSG00000060140,ENSG00000100450,ENSG00000087258…	CD2,SYT11,FCRL6,SOX13,ZNF683,MCOLN2,GFI1,CXXC11,RAB11FIP5,CD8A,CCR5,TPRG1,JAKMIP1,PPP2R2B,MYO6,RCAN2,MVB12B,TTC16,GLB1L2,DUSP8,LAG3,KLRG1,STYK1,GZMH,GNAO1,TMIGD2
cg16717122	FALSE	FALSE	TRUE	TRUE	26	ENSG00000116824,ENSG00000153898,ENSG00000003400,ENSG00000134308,ENSG00000135631,ENSG00000153563,ENSG00000168917,ENSG00000188001,ENSG00000152969,ENSG00000074966,ENSG00000156463,ENSG00000196586,ENSG00000172348,ENSG00000189233,ENSG00000196814,ENSG00000167094,ENSG00000138311,ENSG00000149328,ENSG00000184545,ENSG00000089692,ENSG00000139187,ENSG00000090975,ENSG00000100450,ENSG00000229474,ENSG00000087258…	CD2,MCOLN2,CASP10,YWHAQ,RAB11FIP5,CD8A,SLC35G2,TPRG1,JAKMIP1,TXK,SH3RF2,MYO6,RCAN2,NUGGC,MVB12B,TTC16,ZNF365,GLB1L2,DUSP8,LAG3,KLRG1,PITPNM2,GZMH,PATL2,GNAO1,TMIGD2
cg24883498	FALSE	FALSE	FALSE	TRUE	26	ENSG00000197880,ENSG00000116824,ENSG00000132718,ENSG00000181036,ENSG00000026751,ENSG00000143842,ENSG00000069702,ENSG00000153563,ENSG00000160791,ENSG00000163508,ENSG00000152969,ENSG00000138795,ENSG00000156475,ENSG00000176049,ENSG00000196586,ENSG00000164483,ENSG00000147457,ENSG00000104490,ENSG00000135362,ENSG00000139187,ENSG00000090975,ENSG00000165617,ENSG00000119714,ENSG00000161570,ENSG00000126353…	MDS2,CD2,SYT11,FCRL6,SLAMF7,SOX13,TGFBR3,CD8A,CCR5,EOMES,JAKMIP1,LEF1,PPP2R2B,JAKMIP2,MYO6,SAMD3,CHMP7,NCALD,PRR5L,KLRG1,PITPNM2,DACT1,GPR68,CCL5,CCR7,SSTR3
cg02244028	FALSE	FALSE	TRUE	FALSE	26	ENSG00000074964,ENSG00000158473,ENSG00000116990,ENSG00000014914,ENSG00000114013,ENSG00000182578,ENSG00000145936,ENSG00000001036,ENSG00000106066,ENSG00000092964,ENSG00000136826,ENSG00000107551,ENSG00000134802,ENSG00000197629,ENSG00000180263,ENSG00000155465,ENSG00000068793,ENSG00000184060,ENSG00000121064,ENSG00000167850,ENSG00000105383,ENSG00000104972,ENSG00000171105,ENSG00000100077,ENSG00000198951…	ARHGEF10L,CD1D,MYCL,MTMR11,CD86,CSF1R,KCNMB1,FUCA2,CPVL,DPYSL2,KLF4,RASSF4,SLC43A3,MPEG1,FGD6,SLC7A7,CYFIP1,ADAP2,SCPEP1,CD300C,CD33,LILRB1,INSR,ADRBK2,NAGA,PLXNB2
cg06458239	FALSE	FALSE	TRUE	FALSE	26	ENSG00000154027,ENSG00000153898,ENSG00000198574,ENSG00000003400,ENSG00000188011,ENSG00000135631,ENSG00000153563,ENSG00000168917,ENSG00000188001,ENSG00000074966,ENSG00000164402,ENSG00000135077,ENSG00000172348,ENSG00000189233,ENSG00000167094,ENSG00000196139,ENSG00000184545,ENSG00000089692,ENSG00000198353,ENSG00000229474,ENSG00000087258,ENSG00000141622,ENSG00000125657,ENSG00000167664,ENSG00000125726…	AK5,MCOLN2,SH2D1B,CASP10,CXXC11,RAB11FIP5,CD8A,SLC35G2,TPRG1,TXK,SEPT8,HAVCR2,RCAN2,NUGGC,TTC16,AKR1C3,DUSP8,LAG3,HOXC4,PATL2,GNAO1,RNF165,TNFSF9,TMIGD2,CD70,ZNF285
cg02364642	FALSE	TRUE	FALSE	FALSE	25	ENSG00000116824,ENSG00000143842,ENSG00000153898,ENSG00000162676,ENSG00000135631,ENSG00000153563,ENSG00000172116,ENSG00000160791,ENSG00000168917,ENSG00000188001,ENSG00000152969,ENSG00000156475,ENSG00000196586,ENSG00000172348,ENSG00000189233,ENSG00000196814,ENSG00000167094,ENSG00000149328,ENSG00000184545,ENSG00000089692,ENSG00000139187,ENSG00000060140,ENSG00000090975,ENSG00000100450,ENSG00000167664	CD2,SOX13,MCOLN2,GFI1,RAB11FIP5,CD8A,CD8B,CCR5,SLC35G2,TPRG1,JAKMIP1,PPP2R2B,MYO6,RCAN2,NUGGC,MVB12B,TTC16,GLB1L2,DUSP8,LAG3,KLRG1,STYK1,PITPNM2,GZMH,TMIGD2
cg21139312	TRUE	FALSE	FALSE	FALSE	25	ENSG00000131686,ENSG00000117643,ENSG00000158966,ENSG00000153898,ENSG00000170485,ENSG00000072195,ENSG00000186854,ENSG00000135960,ENSG00000182983,ENSG00000138795,ENSG00000112655,ENSG00000112394,ENSG00000197093,ENSG00000091129,ENSG00000189233,ENSG00000120057,ENSG00000099204,ENSG00000174807,ENSG00000110881,ENSG00000090975,ENSG00000034053,ENSG00000129270,ENSG00000167664,ENSG00000125726,ENSG00000161681	CA6,MAN1C1,CACHD1,MCOLN2,NPAS2,SPEG,TRABD2A,EDAR,ZNF662,LEF1,PTK7,SLC16A10,GAL3ST4,NRCAM,NUGGC,SFRP5,ABLIM1,CD248,ASIC1,PITPNM2,APBA2,MMP28,TMIGD2,CD70,SHANK1
cg06784991	FALSE	FALSE	FALSE	TRUE	25	ENSG00000162496,ENSG00000153898,ENSG00000198574,ENSG00000156966,ENSG00000135631,ENSG00000153563,ENSG00000175040,ENSG00000188001,ENSG00000206561,ENSG00000074966,ENSG00000145358,ENSG00000171604,ENSG00000172348,ENSG00000178860,ENSG00000196781,ENSG00000196139,ENSG00000089692,ENSG00000158113,ENSG00000090975,ENSG00000229474,ENSG00000170298,ENSG00000260027,ENSG00000141622,ENSG00000105255,ENSG00000167664	DHRS3,MCOLN2,SH2D1B,B3GNT7,RAB11FIP5,CD8A,CHST2,TPRG1,COLQ,TXK,DDIT4L,CXXC5,RCAN2,MSC,TLE1,AKR1C3,LAG3,LRRC43,PITPNM2,PATL2,LGALS9B,HOXB7,RNF165,FSD1,TMIGD2
cg02795076	FALSE	FALSE	FALSE	TRUE	25	ENSG00000116824,ENSG00000143842,ENSG00000176083,ENSG00000188011,ENSG00000135631,ENSG00000153563,ENSG00000160791,ENSG00000188001,ENSG00000152969,ENSG00000156463,ENSG00000156475,ENSG00000172348,ENSG00000196814,ENSG00000167094,ENSG00000138311,ENSG00000149328,ENSG00000184545,ENSG00000089692,ENSG00000139187,ENSG00000100450,ENSG00000087258,ENSG00000196169,ENSG00000161570,ENSG00000260027,ENSG00000197077	CD2,SOX13,ZNF683,CXXC11,RAB11FIP5,CD8A,CCR5,TPRG1,JAKMIP1,SH3RF2,PPP2R2B,RCAN2,MVB12B,TTC16,ZNF365,GLB1L2,DUSP8,LAG3,KLRG1,GZMH,GNAO1,KIF19,CCL5,HOXB7,KIAA1671
cg13409704	FALSE	FALSE	FALSE	TRUE	25	ENSG00000157978,ENSG00000117643,ENSG00000072195,ENSG00000186854,ENSG00000135960,ENSG00000189283,ENSG00000138795,ENSG00000113319,ENSG00000081059,ENSG00000197093,ENSG00000146904,ENSG00000147457,ENSG00000120915,ENSG00000136997,ENSG00000099204,ENSG00000174807,ENSG00000184613,ENSG00000135426,ENSG00000246223,ENSG00000127152,ENSG00000183691,ENSG00000154229,ENSG00000126353,ENSG00000141576,ENSG00000160191	LDLRAP1,MAN1C1,SPEG,TRABD2A,EDAR,FHIT,LEF1,RASGRF2,TCF7,GAL3ST4,EPHA1,CHMP7,EPHX2,MYC,ABLIM1,CD248,NELL2,TESPA1,C14orf64,BCL11B,NOG,PRKCA,CCR7,RNF157,PDE9A
cg03330058	FALSE	TRUE	FALSE	FALSE	24	ENSG00000185090,ENSG00000116824,ENSG00000181036,ENSG00000143842,ENSG00000162676,ENSG00000162739,ENSG00000188011,ENSG00000153563,ENSG00000172116,ENSG00000160791,ENSG00000188001,ENSG00000152969,ENSG00000156475,ENSG00000196586,ENSG00000172348,ENSG00000196814,ENSG00000167094,ENSG00000149328,ENSG00000184545,ENSG00000089692,ENSG00000139187,ENSG00000060140,ENSG00000100450,ENSG00000260027	MANEAL,CD2,FCRL6,SOX13,GFI1,SLAMF6,CXXC11,CD8A,CD8B,CCR5,TPRG1,JAKMIP1,PPP2R2B,MYO6,RCAN2,MVB12B,TTC16,GLB1L2,DUSP8,LAG3,KLRG1,STYK1,GZMH,HOXB7
cg01528542	TRUE	FALSE	TRUE	TRUE	24	ENSG00000117643,ENSG00000154027,ENSG00000204219,ENSG00000172005,ENSG00000186854,ENSG00000135960,ENSG00000188001,ENSG00000163508,ENSG00000189283,ENSG00000178732,ENSG00000138795,ENSG00000081059,ENSG00000112394,ENSG00000197093,ENSG00000147457,ENSG00000120915,ENSG00000136997,ENSG00000167106,ENSG00000099204,ENSG00000102934,ENSG00000183691,ENSG00000126353,ENSG00000167664,ENSG00000100100	MAN1C1,AK5,TCEA3,MAL,TRABD2A,EDAR,TPRG1,EOMES,FHIT,GP5,LEF1,TCF7,SLC16A10,GAL3ST4,CHMP7,EPHX2,MYC,FAM102A,ABLIM1,PLLP,NOG,CCR7,TMIGD2,PIK3IP1
cg17589341	FALSE	TRUE	TRUE	FALSE	23	ENSG00000117643,ENSG00000204219,ENSG00000172005,ENSG00000186854,ENSG00000160791,ENSG00000189283,ENSG00000138795,ENSG00000081059,ENSG00000226979,ENSG00000173114,ENSG00000197093,ENSG00000146904,ENSG00000147457,ENSG00000120915,ENSG00000167106,ENSG00000099204,ENSG00000135426,ENSG00000102760,ENSG00000140511,ENSG00000183691,ENSG00000126353,ENSG00000141576,ENSG00000160191	MAN1C1,TCEA3,MAL,TRABD2A,CCR5,FHIT,LEF1,TCF7,LTA,LRRN3,GAL3ST4,EPHA1,CHMP7,EPHX2,FAM102A,ABLIM1,TESPA1,RGCC,HAPLN3,NOG,CCR7,RNF157,PDE9A
cg07850154	FALSE	FALSE	FALSE	TRUE	23	ENSG00000185090,ENSG00000143842,ENSG00000153898,ENSG00000188011,ENSG00000135631,ENSG00000153563,ENSG00000168917,ENSG00000188001,ENSG00000152969,ENSG00000152990,ENSG00000074966,ENSG00000196586,ENSG00000172348,ENSG00000197093,ENSG00000189233,ENSG00000196814,ENSG00000167094,ENSG00000149328,ENSG00000184545,ENSG00000089692,ENSG00000229474,ENSG00000087258,ENSG00000167664	MANEAL,SOX13,MCOLN2,CXXC11,RAB11FIP5,CD8A,SLC35G2,TPRG1,JAKMIP1,GPR125,TXK,MYO6,RCAN2,GAL3ST4,NUGGC,MVB12B,TTC16,GLB1L2,DUSP8,LAG3,PATL2,GNAO1,TMIGD2
cg14776578	FALSE	FALSE	FALSE	TRUE	23	ENSG00000197880,ENSG00000117643,ENSG00000153898,ENSG00000188011,ENSG00000186854,ENSG00000153563,ENSG00000172116,ENSG00000135960,ENSG00000160791,ENSG00000188001,ENSG00000189283,ENSG00000152969,ENSG00000172348,ENSG00000197093,ENSG00000189233,ENSG00000182985,ENSG00000089692,ENSG00000139187,ENSG00000090975,ENSG00000087258,ENSG00000161570,ENSG00000126353,ENSG00000167664	MDS2,MAN1C1,MCOLN2,CXXC11,TRABD2A,CD8A,CD8B,EDAR,CCR5,TPRG1,FHIT,JAKMIP1,RCAN2,GAL3ST4,NUGGC,CADM1,LAG3,KLRG1,PITPNM2,GNAO1,CCL5,CCR7,TMIGD2
cg08587542	FALSE	FALSE	TRUE	FALSE	23	ENSG00000117643,ENSG00000154027,ENSG00000153898,ENSG00000186854,ENSG00000135960,ENSG00000188001,ENSG00000189283,ENSG00000138795,ENSG00000081059,ENSG00000197093,ENSG00000146904,ENSG00000147457,ENSG00000120915,ENSG00000136997,ENSG00000167106,ENSG00000099204,ENSG00000166313,ENSG00000183691,ENSG00000161570,ENSG00000126353,ENSG00000167664,ENSG00000100100,ENSG00000183473	MAN1C1,AK5,MCOLN2,TRABD2A,EDAR,TPRG1,FHIT,LEF1,TCF7,GAL3ST4,EPHA1,CHMP7,EPHX2,MYC,FAM102A,ABLIM1,APBB1,NOG,CCL5,CCR7,TMIGD2,PIK3IP1,SSTR3
cg16358826	FALSE	TRUE	FALSE	FALSE	22	ENSG00000116824,ENSG00000143842,ENSG00000135631,ENSG00000153563,ENSG00000172116,ENSG00000188001,ENSG00000152969,ENSG00000156463,ENSG00000156475,ENSG00000112378,ENSG00000189233,ENSG00000196814,ENSG00000167094,ENSG00000196781,ENSG00000149328,ENSG00000184545,ENSG00000089692,ENSG00000100450,ENSG00000229474,ENSG00000087258,ENSG00000108370,ENSG00000260027	CD2,SOX13,RAB11FIP5,CD8A,CD8B,TPRG1,JAKMIP1,SH3RF2,PPP2R2B,PERP,NUGGC,MVB12B,TTC16,TLE1,GLB1L2,DUSP8,LAG3,GZMH,PATL2,GNAO1,RGS9,HOXB7
cg07312601	FALSE	FALSE	TRUE	FALSE	22	ENSG00000169242,ENSG00000162496,ENSG00000153898,ENSG00000135631,ENSG00000188001,ENSG00000152969,ENSG00000164402,ENSG00000112655,ENSG00000112378,ENSG00000197093,ENSG00000189233,ENSG00000178860,ENSG00000120057,ENSG00000149328,ENSG00000174807,ENSG00000090975,ENSG00000034053,ENSG00000087258,ENSG00000183691,ENSG00000129270,ENSG00000167664,ENSG00000125726	EFNA1,DHRS3,MCOLN2,RAB11FIP5,TPRG1,JAKMIP1,SEPT8,PTK7,PERP,GAL3ST4,NUGGC,MSC,SFRP5,GLB1L2,CD248,PITPNM2,APBA2,GNAO1,NOG,MMP28,TMIGD2,CD70
cg01059398	FALSE	FALSE	TRUE	FALSE	22	ENSG00000116824,ENSG00000132185,ENSG00000132704,ENSG00000162894,ENSG00000119866,ENSG00000144218,ENSG00000144645,ENSG00000145911,ENSG00000204252,ENSG00000042980,ENSG00000196092,ENSG00000095585,ENSG00000110042,ENSG00000166886,ENSG00000204852,ENSG00000122986,ENSG00000177455,ENSG00000187912,ENSG00000167483,ENSG00000269404,ENSG00000121413,ENSG00000159958	CD2,FCRLA,FCRL2,FAIM3,BCL11A,AFF3,OSBPL10,N4BP3,HLA-DOA,ADAM28,PAX5,BLNK,DTX4,NAB2,TCTN1,HVCN1,CD19,CLEC17A,FAM129C,SPIB,ZSCAN18,TNFRSF13C
cg21878650	FALSE	FALSE	TRUE	FALSE	22	ENSG00000162545,ENSG00000153898,ENSG00000188011,ENSG00000135631,ENSG00000160791,ENSG00000168917,ENSG00000188001,ENSG00000152969,ENSG00000164402,ENSG00000196586,ENSG00000172348,ENSG00000189233,ENSG00000178860,ENSG00000167094,ENSG00000149328,ENSG00000174807,ENSG00000089692,ENSG00000060140,ENSG00000229474,ENSG00000087258,ENSG00000167664,ENSG00000100298	CAMK2N1,MCOLN2,CXXC11,RAB11FIP5,CCR5,SLC35G2,TPRG1,JAKMIP1,SEPT8,MYO6,RCAN2,NUGGC,MSC,TTC16,GLB1L2,CD248,LAG3,STYK1,PATL2,GNAO1,TMIGD2,APOBEC3H
cg10825530	FALSE	FALSE	TRUE	FALSE	22	ENSG00000117643,ENSG00000154027,ENSG00000153898,ENSG00000198574,ENSG00000152689,ENSG00000003400,ENSG00000186854,ENSG00000135960,ENSG00000182983,ENSG00000091490,ENSG00000074966,ENSG00000134061,ENSG00000120278,ENSG00000092820,ENSG00000189233,ENSG00000095585,ENSG00000173715,ENSG00000110777,ENSG00000034053,ENSG00000177455,ENSG00000167664,ENSG00000172296	MAN1C1,AK5,MCOLN2,SH2D1B,RASGRP3,CASP10,TRABD2A,EDAR,ZNF662,SEL1L3,TXK,CD180,PLEKHG1,EZR,NUGGC,BLNK,C11orf80,POU2AF1,APBA2,CD19,TMIGD2,SPTLC3
cg21992250	FALSE	FALSE	TRUE	FALSE	22	ENSG00000116824,ENSG00000132718,ENSG00000143842,ENSG00000176083,ENSG00000135631,ENSG00000153563,ENSG00000172116,ENSG00000188001,ENSG00000152969,ENSG00000156463,ENSG00000172348,ENSG00000178860,ENSG00000196814,ENSG00000167094,ENSG00000135362,ENSG00000109943,ENSG00000149328,ENSG00000184545,ENSG00000089692,ENSG00000100450,ENSG00000105409,ENSG00000197077	CD2,SYT11,SOX13,ZNF683,RAB11FIP5,CD8A,CD8B,TPRG1,JAKMIP1,SH3RF2,RCAN2,MSC,MVB12B,TTC16,PRR5L,CRTAM,GLB1L2,DUSP8,LAG3,GZMH,ATP1A3,KIAA1671
cg19724470	FALSE	TRUE	TRUE	FALSE	21	ENSG00000162543,ENSG00000162676,ENSG00000160791,ENSG00000188001,ENSG00000152969,ENSG00000138795,ENSG00000112378,ENSG00000146904,ENSG00000189233,ENSG00000167094,ENSG00000149328,ENSG00000089692,ENSG00000100450,ENSG00000229474,ENSG00000087258,ENSG00000161570,ENSG00000126353,ENSG00000008283,ENSG00000197077,ENSG00000100298,ENSG00000100100	UBXN10,GFI1,CCR5,TPRG1,JAKMIP1,LEF1,PERP,EPHA1,NUGGC,TTC16,GLB1L2,LAG3,GZMH,PATL2,GNAO1,CCL5,CCR7,CYB561,KIAA1671,APOBEC3H,PIK3IP1
cg10052840	FALSE	FALSE	TRUE	TRUE	21	ENSG00000117643,ENSG00000000971,ENSG00000135960,ENSG00000182983,ENSG00000188001,ENSG00000189283,ENSG00000138795,ENSG00000164402,ENSG00000112378,ENSG00000197093,ENSG00000147457,ENSG00000189233,ENSG00000167094,ENSG00000184545,ENSG00000139187,ENSG00000165617,ENSG00000087258,ENSG00000003249,ENSG00000183691,ENSG00000161570,ENSG00000126353	MAN1C1,CFH,EDAR,ZNF662,TPRG1,FHIT,LEF1,SEPT8,PERP,GAL3ST4,CHMP7,NUGGC,TTC16,DUSP8,KLRG1,DACT1,GNAO1,DBNDD1,NOG,CCL5,CCR7
cg17110586	FALSE	FALSE	TRUE	TRUE	21	ENSG00000117643,ENSG00000154027,ENSG00000153898,ENSG00000188011,ENSG00000135631,ENSG00000153563,ENSG00000188001,ENSG00000152969,ENSG00000074966,ENSG00000196586,ENSG00000172348,ENSG00000197093,ENSG00000189233,ENSG00000167094,ENSG00000149328,ENSG00000089692,ENSG00000090975,ENSG00000100450,ENSG00000229474,ENSG00000087258,ENSG00000167664	MAN1C1,AK5,MCOLN2,CXXC11,RAB11FIP5,CD8A,TPRG1,JAKMIP1,TXK,MYO6,RCAN2,GAL3ST4,NUGGC,TTC16,GLB1L2,LAG3,PITPNM2,GZMH,PATL2,GNAO1,TMIGD2
cg08397927	FALSE	FALSE	FALSE	TRUE	21	ENSG00000117602,ENSG00000117643,ENSG00000091409,ENSG00000186854,ENSG00000135960,ENSG00000178038,ENSG00000189283,ENSG00000138795,ENSG00000081059,ENSG00000197093,ENSG00000146904,ENSG00000147457,ENSG00000120915,ENSG00000136997,ENSG00000151929,ENSG00000099204,ENSG00000140511,ENSG00000183691,ENSG00000154229,ENSG00000126353,ENSG00000141576	RCAN3,MAN1C1,ITGA6,TRABD2A,EDAR,ALS2CL,FHIT,LEF1,TCF7,GAL3ST4,EPHA1,CHMP7,EPHX2,MYC,BAG3,ABLIM1,HAPLN3,NOG,PRKCA,CCR7,RNF157
cg21467614	FALSE	FALSE	TRUE	FALSE	21	ENSG00000131686,ENSG00000117643,ENSG00000170485,ENSG00000072195,ENSG00000186854,ENSG00000135960,ENSG00000182983,ENSG00000188001,ENSG00000152990,ENSG00000074966,ENSG00000138795,ENSG00000112655,ENSG00000091129,ENSG00000099139,ENSG00000099204,ENSG00000174807,ENSG00000087258,ENSG00000183691,ENSG00000129270,ENSG00000008283,ENSG00000167664	CA6,MAN1C1,NPAS2,SPEG,TRABD2A,EDAR,ZNF662,TPRG1,GPR125,TXK,LEF1,PTK7,NRCAM,PCSK5,ABLIM1,CD248,GNAO1,NOG,MMP28,CYB561,TMIGD2
cg25969122	FALSE	FALSE	TRUE	FALSE	21	ENSG00000000971,ENSG00000168280,ENSG00000072195,ENSG00000160791,ENSG00000181847,ENSG00000168917,ENSG00000188001,ENSG00000145220,ENSG00000164402,ENSG00000174807,ENSG00000175505,ENSG00000139187,ENSG00000052126,ENSG00000087258,ENSG00000183691,ENSG00000129270,ENSG00000126353,ENSG00000008283,ENSG00000173482,ENSG00000167664,ENSG00000183473	CFH,KIF5C,SPEG,CCR5,TIGIT,SLC35G2,TPRG1,LYAR,SEPT8,CD248,CLCF1,KLRG1,PLEKHA5,GNAO1,NOG,MMP28,CCR7,CYB561,PTPRM,TMIGD2,SSTR3
cg15480367	FALSE	FALSE	TRUE	FALSE	21	ENSG00000153898,ENSG00000135631,ENSG00000153563,ENSG00000160791,ENSG00000188001,ENSG00000152969,ENSG00000196586,ENSG00000172348,ENSG00000189233,ENSG00000178860,ENSG00000167094,ENSG00000138311,ENSG00000149328,ENSG00000089692,ENSG00000139187,ENSG00000060140,ENSG00000090975,ENSG00000229474,ENSG00000087258,ENSG00000260027,ENSG00000167664	MCOLN2,RAB11FIP5,CD8A,CCR5,TPRG1,JAKMIP1,MYO6,RCAN2,NUGGC,MSC,TTC16,ZNF365,GLB1L2,LAG3,KLRG1,STYK1,PITPNM2,PATL2,GNAO1,HOXB7,TMIGD2
cg19505546	FALSE	FALSE	FALSE	TRUE	20	ENSG00000116824,ENSG00000132718,ENSG00000066294,ENSG00000117090,ENSG00000135631,ENSG00000183813,ENSG00000179934,ENSG00000188001,ENSG00000164402,ENSG00000172348,ENSG00000106351,ENSG00000189233,ENSG00000178860,ENSG00000138311,ENSG00000167257,ENSG00000174807,ENSG00000090975,ENSG00000087258,ENSG00000129270,ENSG00000167664	CD2,SYT11,CD84,SLAMF1,RAB11FIP5,CCR4,CCR8,TPRG1,SEPT8,RCAN2,AGFG2,NUGGC,MSC,ZNF365,RNF214,CD248,PITPNM2,GNAO1,MMP28,TMIGD2
cg23174607	FALSE	FALSE	FALSE	TRUE	20	ENSG00000181036,ENSG00000162676,ENSG00000188011,ENSG00000153563,ENSG00000172116,ENSG00000160791,ENSG00000188001,ENSG00000163508,ENSG00000152969,ENSG00000156475,ENSG00000196586,ENSG00000172348,ENSG00000196814,ENSG00000167094,ENSG00000149328,ENSG00000089692,ENSG00000139187,ENSG00000060140,ENSG00000100450,ENSG00000229474	FCRL6,GFI1,CXXC11,CD8A,CD8B,CCR5,TPRG1,EOMES,JAKMIP1,PPP2R2B,MYO6,RCAN2,MVB12B,TTC16,GLB1L2,LAG3,KLRG1,STYK1,GZMH,PATL2
cg12941369	FALSE	TRUE	TRUE	FALSE	19	ENSG00000143842,ENSG00000153563,ENSG00000172116,ENSG00000163508,ENSG00000145220,ENSG00000156475,ENSG00000111863,ENSG00000197093,ENSG00000147457,ENSG00000104490,ENSG00000196814,ENSG00000099204,ENSG00000089692,ENSG00000165617,ENSG00000092096,ENSG00000119714,ENSG00000161570,ENSG00000126353,ENSG00000182463	SOX13,CD8A,CD8B,EOMES,LYAR,PPP2R2B,ADTRP,GAL3ST4,CHMP7,NCALD,MVB12B,ABLIM1,LAG3,DACT1,SLC22A17,GPR68,CCL5,CCR7,TSHZ2
cg22197050	FALSE	FALSE	FALSE	TRUE	19	ENSG00000117643,ENSG00000185090,ENSG00000176083,ENSG00000153898,ENSG00000162739,ENSG00000188011,ENSG00000135631,ENSG00000153563,ENSG00000152990,ENSG00000156463,ENSG00000120915,ENSG00000189233,ENSG00000178860,ENSG00000147889,ENSG00000229474,ENSG00000087258,ENSG00000183691,ENSG00000167664,ENSG00000125726	MAN1C1,MANEAL,ZNF683,MCOLN2,SLAMF6,CXXC11,RAB11FIP5,CD8A,GPR125,SH3RF2,EPHX2,NUGGC,MSC,CDKN2A,PATL2,GNAO1,NOG,TMIGD2,CD70
cg24611351	FALSE	FALSE	FALSE	TRUE	19	ENSG00000117643,ENSG00000072195,ENSG00000186854,ENSG00000135960,ENSG00000182983,ENSG00000188001,ENSG00000138795,ENSG00000081059,ENSG00000156475,ENSG00000112182,ENSG00000197093,ENSG00000147457,ENSG00000178860,ENSG00000099204,ENSG00000100450,ENSG00000183691,ENSG00000154229,ENSG00000161570,ENSG00000126353	MAN1C1,SPEG,TRABD2A,EDAR,ZNF662,TPRG1,LEF1,TCF7,PPP2R2B,BACH2,GAL3ST4,CHMP7,MSC,ABLIM1,GZMH,NOG,PRKCA,CCL5,CCR7
cg11006267	FALSE	FALSE	TRUE	TRUE	19	ENSG00000116824,ENSG00000132718,ENSG00000169991,ENSG00000153898,ENSG00000135631,ENSG00000183813,ENSG00000188001,ENSG00000152969,ENSG00000164402,ENSG00000196586,ENSG00000172348,ENSG00000106351,ENSG00000189233,ENSG00000178860,ENSG00000138311,ENSG00000149328,ENSG00000139289,ENSG00000087258,ENSG00000167664	CD2,SYT11,IFFO2,MCOLN2,RAB11FIP5,CCR4,TPRG1,JAKMIP1,SEPT8,MYO6,RCAN2,AGFG2,NUGGC,MSC,ZNF365,GLB1L2,PHLDA1,GNAO1,TMIGD2
cg15903032	FALSE	FALSE	FALSE	TRUE	19	ENSG00000131686,ENSG00000117643,ENSG00000154027,ENSG00000204219,ENSG00000172005,ENSG00000186854,ENSG00000182983,ENSG00000189283,ENSG00000138795,ENSG00000081059,ENSG00000173114,ENSG00000197093,ENSG00000120915,ENSG00000136997,ENSG00000135426,ENSG00000196155,ENSG00000129270,ENSG00000105641,ENSG00000100100	CA6,MAN1C1,AK5,TCEA3,MAL,TRABD2A,ZNF662,FHIT,LEF1,TCF7,LRRN3,GAL3ST4,EPHX2,MYC,TESPA1,PLEKHG4,MMP28,SLC5A5,PIK3IP1
cg05522498	FALSE	FALSE	FALSE	TRUE	19	ENSG00000117643,ENSG00000154027,ENSG00000170485,ENSG00000186854,ENSG00000135960,ENSG00000182983,ENSG00000188001,ENSG00000189283,ENSG00000138795,ENSG00000197093,ENSG00000120915,ENSG00000189233,ENSG00000099204,ENSG00000136153,ENSG00000183691,ENSG00000154229,ENSG00000126353,ENSG00000167664,ENSG00000125726	MAN1C1,AK5,NPAS2,TRABD2A,EDAR,ZNF662,TPRG1,FHIT,LEF1,GAL3ST4,EPHX2,NUGGC,ABLIM1,LMO7,NOG,PRKCA,CCR7,TMIGD2,CD70
cg12419932	FALSE	FALSE	FALSE	TRUE	19	ENSG00000117643,ENSG00000116824,ENSG00000153898,ENSG00000135631,ENSG00000135960,ENSG00000188001,ENSG00000152969,ENSG00000152990,ENSG00000074966,ENSG00000138795,ENSG00000189233,ENSG00000184545,ENSG00000089692,ENSG00000090975,ENSG00000087258,ENSG00000183691,ENSG00000129270,ENSG00000167664,ENSG00000101445	MAN1C1,CD2,MCOLN2,RAB11FIP5,EDAR,TPRG1,JAKMIP1,GPR125,TXK,LEF1,NUGGC,DUSP8,LAG3,PITPNM2,GNAO1,NOG,MMP28,TMIGD2,PPP1R16B
cg22061831	FALSE	FALSE	TRUE	FALSE	19	ENSG00000153898,ENSG00000135631,ENSG00000153563,ENSG00000168917,ENSG00000188001,ENSG00000152969,ENSG00000156463,ENSG00000196586,ENSG00000112378,ENSG00000197093,ENSG00000189233,ENSG00000178860,ENSG00000138311,ENSG00000149328,ENSG00000090975,ENSG00000229474,ENSG00000087258,ENSG00000167664,ENSG00000125726	MCOLN2,RAB11FIP5,CD8A,SLC35G2,TPRG1,JAKMIP1,SH3RF2,MYO6,PERP,GAL3ST4,NUGGC,MSC,ZNF365,GLB1L2,PITPNM2,PATL2,GNAO1,TMIGD2,CD70
cg14334310	FALSE	FALSE	TRUE	FALSE	19	ENSG00000117643,ENSG00000154027,ENSG00000072195,ENSG00000186854,ENSG00000135960,ENSG00000189283,ENSG00000138795,ENSG00000081059,ENSG00000204314,ENSG00000197093,ENSG00000146904,ENSG00000120915,ENSG00000099204,ENSG00000168056,ENSG00000034053,ENSG00000087258,ENSG00000183691,ENSG00000161381,ENSG00000167664	MAN1C1,AK5,SPEG,TRABD2A,EDAR,FHIT,LEF1,TCF7,PRRT1,GAL3ST4,EPHA1,EPHX2,ABLIM1,LTBP3,APBA2,GNAO1,NOG,PLXDC1,TMIGD2
cg03019000	FALSE	TRUE	TRUE	FALSE	18	ENSG00000117602,ENSG00000117643,ENSG00000204219,ENSG00000172005,ENSG00000186854,ENSG00000135960,ENSG00000189283,ENSG00000138795,ENSG00000081059,ENSG00000197093,ENSG00000136997,ENSG00000167106,ENSG00000173848,ENSG00000151929,ENSG00000099204,ENSG00000183691,ENSG00000154229,ENSG00000126353	RCAN3,MAN1C1,TCEA3,MAL,TRABD2A,EDAR,FHIT,LEF1,TCF7,GAL3ST4,MYC,FAM102A,NET1,BAG3,ABLIM1,NOG,PRKCA,CCR7
cg23606718	TRUE	FALSE	TRUE	TRUE	18	ENSG00000116824,ENSG00000000971,ENSG00000153898,ENSG00000135631,ENSG00000153563,ENSG00000181847,ENSG00000188001,ENSG00000152969,ENSG00000164402,ENSG00000196586,ENSG00000172348,ENSG00000189233,ENSG00000178860,ENSG00000149328,ENSG00000060140,ENSG00000090975,ENSG00000087258,ENSG00000167664	CD2,CFH,MCOLN2,RAB11FIP5,CD8A,TIGIT,TPRG1,JAKMIP1,SEPT8,MYO6,RCAN2,NUGGC,MSC,GLB1L2,STYK1,PITPNM2,GNAO1,TMIGD2
cg01243072	FALSE	FALSE	TRUE	FALSE	18	ENSG00000132185,ENSG00000119866,ENSG00000204252,ENSG00000196092,ENSG00000095585,ENSG00000150687,ENSG00000110777,ENSG00000134539,ENSG00000177455,ENSG00000205336,ENSG00000007312,ENSG00000167483,ENSG00000012124,ENSG00000105369,ENSG00000269404,ENSG00000104921,ENSG00000180739,ENSG00000160223	FCRLA,BCL11A,HLA-DOA,PAX5,BLNK,PRSS23,POU2AF1,KLRD1,CD19,GPR56,CD79B,FAM129C,CD22,CD79A,SPIB,FCER2,S1PR5,ICOSLG
cg18267374	FALSE	FALSE	TRUE	FALSE	18	ENSG00000153898,ENSG00000198574,ENSG00000135631,ENSG00000153563,ENSG00000172116,ENSG00000188001,ENSG00000152969,ENSG00000172348,ENSG00000178860,ENSG00000167094,ENSG00000149328,ENSG00000184545,ENSG00000089692,ENSG00000090975,ENSG00000229474,ENSG00000260027,ENSG00000141622,ENSG00000167664	MCOLN2,SH2D1B,RAB11FIP5,CD8A,CD8B,TPRG1,JAKMIP1,RCAN2,MSC,TTC16,GLB1L2,DUSP8,LAG3,PITPNM2,PATL2,HOXB7,RNF165,TMIGD2
cg21801378	FALSE	TRUE	TRUE	FALSE	17	ENSG00000185090,ENSG00000176083,ENSG00000153898,ENSG00000198574,ENSG00000003400,ENSG00000176720,ENSG00000168917,ENSG00000175040,ENSG00000206561,ENSG00000159674,ENSG00000169583,ENSG00000196139,ENSG00000158113,ENSG00000141622,ENSG00000099889,ENSG00000100385,ENSG00000100427	MANEAL,ZNF683,MCOLN2,SH2D1B,CASP10,BOK,SLC35G2,CHST2,COLQ,SPON2,CLIC3,AKR1C3,LRRC43,RNF165,ARVCF,IL2RB,MLC1
cg07207669	FALSE	FALSE	FALSE	TRUE	17	ENSG00000117643,ENSG00000154027,ENSG00000204219,ENSG00000186854,ENSG00000135960,ENSG00000188001,ENSG00000189283,ENSG00000138795,ENSG00000081059,ENSG00000197093,ENSG00000146904,ENSG00000120915,ENSG00000092096,ENSG00000183691,ENSG00000154229,ENSG00000126353,ENSG00000141576	MAN1C1,AK5,TCEA3,TRABD2A,EDAR,TPRG1,FHIT,LEF1,TCF7,GAL3ST4,EPHA1,EPHX2,SLC22A17,NOG,PRKCA,CCR7,RNF157
cg08468401	FALSE	FALSE	FALSE	TRUE	17	ENSG00000117643,ENSG00000154027,ENSG00000204219,ENSG00000186854,ENSG00000135960,ENSG00000189283,ENSG00000138795,ENSG00000081059,ENSG00000197093,ENSG00000146904,ENSG00000120915,ENSG00000099204,ENSG00000092096,ENSG00000183691,ENSG00000126353,ENSG00000141576,ENSG00000167664	MAN1C1,AK5,TCEA3,TRABD2A,EDAR,FHIT,LEF1,TCF7,GAL3ST4,EPHA1,EPHX2,ABLIM1,SLC22A17,NOG,CCR7,RNF157,TMIGD2
cg04436528	FALSE	FALSE	FALSE	TRUE	17	ENSG00000117643,ENSG00000154027,ENSG00000162496,ENSG00000153898,ENSG00000186854,ENSG00000189283,ENSG00000197093,ENSG00000146904,ENSG00000120915,ENSG00000189233,ENSG00000166483,ENSG00000034053,ENSG00000206190,ENSG00000087258,ENSG00000173762,ENSG00000105255,ENSG00000167664	MAN1C1,AK5,DHRS3,MCOLN2,TRABD2A,FHIT,GAL3ST4,EPHA1,EPHX2,NUGGC,WEE1,APBA2,ATP10A,GNAO1,CD7,FSD1,TMIGD2
cg02001279	FALSE	FALSE	FALSE	TRUE	17	ENSG00000000971,ENSG00000162545,ENSG00000143365,ENSG00000196407,ENSG00000162630,ENSG00000168280,ENSG00000144290,ENSG00000163701,ENSG00000172215,ENSG00000118402,ENSG00000008256,ENSG00000130635,ENSG00000099282,ENSG00000148848,ENSG00000074527,ENSG00000062524,ENSG00000173482	CFH,CAMK2N1,RORC,THEM5,B3GALT2,KIF5C,SLC4A10,IL17RE,CXCR6,ELOVL4,CYTH3,COL5A1,TSPAN15,ADAM12,NTN4,LTK,PTPRM
cg06908778	FALSE	FALSE	TRUE	FALSE	17	ENSG00000185090,ENSG00000162496,ENSG00000153898,ENSG00000198574,ENSG00000188011,ENSG00000135631,ENSG00000153563,ENSG00000169744,ENSG00000172348,ENSG00000189233,ENSG00000196814,ENSG00000167094,ENSG00000196139,ENSG00000089692,ENSG00000087258,ENSG00000141622,ENSG00000167664	MANEAL,DHRS3,MCOLN2,SH2D1B,CXXC11,RAB11FIP5,CD8A,LDB2,RCAN2,NUGGC,MVB12B,TTC16,AKR1C3,LAG3,GNAO1,RNF165,TMIGD2
cg08622677	FALSE	FALSE	TRUE	FALSE	17	ENSG00000153898,ENSG00000135631,ENSG00000188001,ENSG00000196586,ENSG00000172348,ENSG00000189233,ENSG00000178860,ENSG00000196814,ENSG00000167094,ENSG00000138311,ENSG00000149328,ENSG00000060140,ENSG00000090975,ENSG00000100450,ENSG00000229474,ENSG00000087258,ENSG00000167664	MCOLN2,RAB11FIP5,TPRG1,MYO6,RCAN2,NUGGC,MSC,MVB12B,TTC16,ZNF365,GLB1L2,STYK1,PITPNM2,GZMH,PATL2,GNAO1,TMIGD2
cg02046143	TRUE	FALSE	FALSE	TRUE	16	ENSG00000117643,ENSG00000154027,ENSG00000153898,ENSG00000162739,ENSG00000188011,ENSG00000186854,ENSG00000153563,ENSG00000172116,ENSG00000188001,ENSG00000197093,ENSG00000136997,ENSG00000189233,ENSG00000089692,ENSG00000060140,ENSG00000100450,ENSG00000183691	MAN1C1,AK5,MCOLN2,SLAMF6,CXXC11,TRABD2A,CD8A,CD8B,TPRG1,GAL3ST4,MYC,NUGGC,LAG3,STYK1,GZMH,NOG
cg24173182	FALSE	FALSE	FALSE	TRUE	16	ENSG00000132718,ENSG00000181036,ENSG00000026751,ENSG00000069702,ENSG00000162676,ENSG00000188001,ENSG00000163508,ENSG00000152969,ENSG00000156475,ENSG00000196586,ENSG00000164483,ENSG00000147457,ENSG00000104490,ENSG00000149328,ENSG00000119714,ENSG00000126353	SYT11,FCRL6,SLAMF7,TGFBR3,GFI1,TPRG1,EOMES,JAKMIP1,PPP2R2B,MYO6,SAMD3,CHMP7,NCALD,GLB1L2,GPR68,CCR7
cg24107728	FALSE	FALSE	TRUE	FALSE	16	ENSG00000026751,ENSG00000117560,ENSG00000171596,ENSG00000188042,ENSG00000145911,ENSG00000180644,ENSG00000135362,ENSG00000150687,ENSG00000134539,ENSG00000205336,ENSG00000073861,ENSG00000005379,ENSG00000189430,ENSG00000180739,ENSG00000075234,ENSG00000100385	SLAMF7,FASLG,NMUR1,ARL4C,N4BP3,PRF1,PRR5L,PRSS23,KLRD1,GPR56,TBX21,BZRAP1,NCR1,S1PR5,TTC38,IL2RB
cg23239150	FALSE	FALSE	TRUE	FALSE	16	ENSG00000143842,ENSG00000188001,ENSG00000178732,ENSG00000156475,ENSG00000172348,ENSG00000197093,ENSG00000167094,ENSG00000089692,ENSG00000139187,ENSG00000060140,ENSG00000090975,ENSG00000100450,ENSG00000087258,ENSG00000161570,ENSG00000167664,ENSG00000124225	SOX13,TPRG1,GP5,PPP2R2B,RCAN2,GAL3ST4,TTC16,LAG3,KLRG1,STYK1,PITPNM2,GZMH,GNAO1,CCL5,TMIGD2,PMEPA1
cg12328429	FALSE	FALSE	TRUE	FALSE	16	ENSG00000117643,ENSG00000204219,ENSG00000143365,ENSG00000169031,ENSG00000186854,ENSG00000135960,ENSG00000182983,ENSG00000189283,ENSG00000112486,ENSG00000204314,ENSG00000197093,ENSG00000120915,ENSG00000034053,ENSG00000206190,ENSG00000062524,ENSG00000183691	MAN1C1,TCEA3,RORC,COL4A3,TRABD2A,EDAR,ZNF662,FHIT,CCR6,PRRT1,GAL3ST4,EPHX2,APBA2,ATP10A,LTK,NOG
cg00075967	FALSE	TRUE	FALSE	FALSE	15	ENSG00000000971,ENSG00000143842,ENSG00000162894,ENSG00000153563,ENSG00000188001,ENSG00000172037,ENSG00000152969,ENSG00000112182,ENSG00000147457,ENSG00000167094,ENSG00000198915,ENSG00000139187,ENSG00000090975,ENSG00000119714,ENSG00000126353	CFH,SOX13,FAIM3,CD8A,TPRG1,LAMB2,JAKMIP1,BACH2,CHMP7,TTC16,RASGEF1A,KLRG1,PITPNM2,GPR68,CCR7
cg04749507	FALSE	FALSE	FALSE	TRUE	15	ENSG00000117643,ENSG00000185090,ENSG00000204219,ENSG00000186854,ENSG00000178732,ENSG00000138795,ENSG00000173114,ENSG00000197093,ENSG00000147457,ENSG00000120915,ENSG00000197859,ENSG00000173848,ENSG00000165617,ENSG00000183691,ENSG00000129270	MAN1C1,MANEAL,TCEA3,TRABD2A,GP5,LEF1,LRRN3,GAL3ST4,CHMP7,EPHX2,ADAMTSL2,NET1,DACT1,NOG,MMP28
cg23077820	FALSE	FALSE	TRUE	FALSE	15	ENSG00000117643,ENSG00000154027,ENSG00000162496,ENSG00000153898,ENSG00000186854,ENSG00000074966,ENSG00000204314,ENSG00000172348,ENSG00000197093,ENSG00000120915,ENSG00000189233,ENSG00000196814,ENSG00000089692,ENSG00000183691,ENSG00000167664	MAN1C1,AK5,DHRS3,MCOLN2,TRABD2A,TXK,PRRT1,RCAN2,GAL3ST4,EPHX2,NUGGC,MVB12B,LAG3,NOG,TMIGD2
cg05024939	FALSE	FALSE	TRUE	FALSE	15	ENSG00000154027,ENSG00000153898,ENSG00000198574,ENSG00000153563,ENSG00000188001,ENSG00000074966,ENSG00000189233,ENSG00000196814,ENSG00000089692,ENSG00000229474,ENSG00000087258,ENSG00000260027,ENSG00000141622,ENSG00000105255,ENSG00000167664	AK5,MCOLN2,SH2D1B,CD8A,TPRG1,TXK,NUGGC,MVB12B,LAG3,PATL2,GNAO1,HOXB7,RNF165,FSD1,TMIGD2
cg03746976	FALSE	FALSE	TRUE	FALSE	15	ENSG00000117643,ENSG00000186854,ENSG00000135960,ENSG00000188001,ENSG00000189283,ENSG00000138795,ENSG00000111863,ENSG00000197093,ENSG00000147457,ENSG00000198915,ENSG00000099204,ENSG00000167191,ENSG00000183691,ENSG00000126353,ENSG00000167664	MAN1C1,TRABD2A,EDAR,TPRG1,FHIT,LEF1,ADTRP,GAL3ST4,CHMP7,RASGEF1A,ABLIM1,GPRC5B,NOG,CCR7,TMIGD2
cg14992253	FALSE	TRUE	FALSE	FALSE	14	ENSG00000116824,ENSG00000181036,ENSG00000143842,ENSG00000176083,ENSG00000188011,ENSG00000135631,ENSG00000153563,ENSG00000188001,ENSG00000172348,ENSG00000167094,ENSG00000184545,ENSG00000139187,ENSG00000100450,ENSG00000196169	CD2,FCRL6,SOX13,ZNF683,CXXC11,RAB11FIP5,CD8A,TPRG1,RCAN2,TTC16,DUSP8,KLRG1,GZMH,KIF19
cg19305227	FALSE	TRUE	FALSE	FALSE	14	ENSG00000117643,ENSG00000135631,ENSG00000186854,ENSG00000135960,ENSG00000188001,ENSG00000189283,ENSG00000138795,ENSG00000156475,ENSG00000197093,ENSG00000147457,ENSG00000189233,ENSG00000090975,ENSG00000183691,ENSG00000126353	MAN1C1,RAB11FIP5,TRABD2A,EDAR,TPRG1,FHIT,LEF1,PPP2R2B,GAL3ST4,CHMP7,NUGGC,PITPNM2,NOG,CCR7
cg13269407	FALSE	TRUE	FALSE	FALSE	14	ENSG00000185090,ENSG00000000971,ENSG00000153898,ENSG00000188011,ENSG00000160791,ENSG00000188001,ENSG00000163508,ENSG00000145220,ENSG00000164402,ENSG00000112378,ENSG00000189233,ENSG00000089692,ENSG00000139187,ENSG00000087258	MANEAL,CFH,MCOLN2,CXXC11,CCR5,TPRG1,EOMES,LYAR,SEPT8,PERP,NUGGC,LAG3,KLRG1,GNAO1
cg15110296	FALSE	FALSE	FALSE	TRUE	14	ENSG00000117643,ENSG00000153898,ENSG00000160791,ENSG00000188001,ENSG00000152969,ENSG00000138795,ENSG00000167094,ENSG00000099204,ENSG00000089692,ENSG00000100450,ENSG00000229474,ENSG00000260027,ENSG00000167664,ENSG00000100298	MAN1C1,MCOLN2,CCR5,TPRG1,JAKMIP1,LEF1,TTC16,ABLIM1,LAG3,GZMH,PATL2,HOXB7,TMIGD2,APOBEC3H
cg09255514	FALSE	FALSE	FALSE	TRUE	14	ENSG00000176083,ENSG00000198574,ENSG00000153563,ENSG00000175040,ENSG00000206561,ENSG00000169744,ENSG00000171604,ENSG00000172348,ENSG00000184545,ENSG00000089692,ENSG00000198353,ENSG00000140398,ENSG00000170298,ENSG00000141622	ZNF683,SH2D1B,CD8A,CHST2,COLQ,LDB2,CXXC5,RCAN2,DUSP8,LAG3,HOXC4,NEIL1,LGALS9B,RNF165
cg12238343	FALSE	FALSE	TRUE	FALSE	14	ENSG00000176083,ENSG00000153898,ENSG00000135631,ENSG00000153563,ENSG00000188001,ENSG00000156463,ENSG00000196586,ENSG00000172348,ENSG00000189233,ENSG00000178860,ENSG00000167094,ENSG00000149328,ENSG00000100450,ENSG00000087258	ZNF683,MCOLN2,RAB11FIP5,CD8A,TPRG1,SH3RF2,MYO6,RCAN2,NUGGC,MSC,TTC16,GLB1L2,GZMH,GNAO1
cg18693704	FALSE	FALSE	TRUE	FALSE	14	ENSG00000116824,ENSG00000143842,ENSG00000188011,ENSG00000135631,ENSG00000153563,ENSG00000188001,ENSG00000172348,ENSG00000196814,ENSG00000167094,ENSG00000149328,ENSG00000089692,ENSG00000060140,ENSG00000090975,ENSG00000100450	CD2,SOX13,CXXC11,RAB11FIP5,CD8A,TPRG1,RCAN2,MVB12B,TTC16,GLB1L2,LAG3,STYK1,PITPNM2,GZMH
cg02275294	FALSE	TRUE	TRUE	FALSE	13	ENSG00000116824,ENSG00000153898,ENSG00000135631,ENSG00000153563,ENSG00000160791,ENSG00000188001,ENSG00000152969,ENSG00000196586,ENSG00000167094,ENSG00000184545,ENSG00000089692,ENSG00000139187,ENSG00000100450	CD2,MCOLN2,RAB11FIP5,CD8A,CCR5,TPRG1,JAKMIP1,MYO6,TTC16,DUSP8,LAG3,KLRG1,GZMH
cg22213242	TRUE	FALSE	FALSE	FALSE	13	ENSG00000162576,ENSG00000134193,ENSG00000136002,ENSG00000153563,ENSG00000172116,ENSG00000091129,ENSG00000120057,ENSG00000109943,ENSG00000110881,ENSG00000184613,ENSG00000167880,ENSG00000129946,ENSG00000090920	MXRA8,REG4,ARHGEF4,CD8A,CD8B,NRCAM,SFRP5,CRTAM,ASIC1,NELL2,EVPL,SHC2,FCGBP
cg13674411	FALSE	FALSE	FALSE	TRUE	13	ENSG00000026751,ENSG00000117560,ENSG00000138795,ENSG00000156453,ENSG00000156475,ENSG00000112182,ENSG00000147457,ENSG00000148175,ENSG00000135362,ENSG00000134539,ENSG00000073861,ENSG00000180739,ENSG00000099953	SLAMF7,FASLG,LEF1,PCDH1,PPP2R2B,BACH2,CHMP7,STOM,PRR5L,KLRD1,TBX21,S1PR5,MMP11
cg14345676	FALSE	FALSE	TRUE	FALSE	13	ENSG00000000971,ENSG00000143842,ENSG00000188011,ENSG00000135631,ENSG00000153563,ENSG00000188001,ENSG00000167094,ENSG00000184545,ENSG00000089692,ENSG00000100450,ENSG00000087258,ENSG00000161570,ENSG00000260027	CFH,SOX13,CXXC11,RAB11FIP5,CD8A,TPRG1,TTC16,DUSP8,LAG3,GZMH,GNAO1,CCL5,HOXB7
cg02867102	TRUE	FALSE	TRUE	FALSE	12	ENSG00000131686,ENSG00000117643,ENSG00000117090,ENSG00000170485,ENSG00000135960,ENSG00000074966,ENSG00000112655,ENSG00000174807,ENSG00000034053,ENSG00000183691,ENSG00000167664,ENSG00000125726	CA6,MAN1C1,SLAMF1,NPAS2,EDAR,TXK,PTK7,CD248,APBA2,NOG,TMIGD2,CD70
cg17607231	FALSE	FALSE	FALSE	TRUE	12	ENSG00000117643,ENSG00000163568,ENSG00000186854,ENSG00000138795,ENSG00000112394,ENSG00000197093,ENSG00000146904,ENSG00000099204,ENSG00000174807,ENSG00000183691,ENSG00000129270,ENSG00000239713	MAN1C1,AIM2,TRABD2A,LEF1,SLC16A10,GAL3ST4,EPHA1,ABLIM1,CD248,NOG,MMP28,APOBEC3G
cg02533423	FALSE	FALSE	FALSE	TRUE	12	ENSG00000143842,ENSG00000162739,ENSG00000188011,ENSG00000135631,ENSG00000153563,ENSG00000188001,ENSG00000152969,ENSG00000189233,ENSG00000167094,ENSG00000089692,ENSG00000198353,ENSG00000087258	SOX13,SLAMF6,CXXC11,RAB11FIP5,CD8A,TPRG1,JAKMIP1,NUGGC,TTC16,LAG3,HOXC4,GNAO1
cg08038054	FALSE	FALSE	FALSE	TRUE	12	ENSG00000153898,ENSG00000135631,ENSG00000153563,ENSG00000152969,ENSG00000196586,ENSG00000172348,ENSG00000178860,ENSG00000167094,ENSG00000149328,ENSG00000184545,ENSG00000089692,ENSG00000100450	MCOLN2,RAB11FIP5,CD8A,JAKMIP1,MYO6,RCAN2,MSC,TTC16,GLB1L2,DUSP8,LAG3,GZMH
cg22517995	FALSE	FALSE	FALSE	TRUE	12	ENSG00000196263,ENSG00000152433,ENSG00000171649,ENSG00000121417,ENSG00000176293,ENSG00000267508,ENSG00000127903,ENSG00000179909,ENSG00000083814,ENSG00000204514,ENSG00000196724,ENSG00000121413	ZNF471,ZNF547,ZIK1,ZNF211,ZNF135,ZNF285,ZNF835,ZNF154,ZNF671,ZNF814,ZNF418,ZSCAN18
cg03234186	FALSE	FALSE	FALSE	TRUE	12	ENSG00000166816,ENSG00000223547,ENSG00000213988,ENSG00000256229,ENSG00000181666,ENSG00000221923,ENSG00000188171,ENSG00000062370,ENSG00000267508,ENSG00000167383,ENSG00000161551,ENSG00000198093	LDHD,ZNF844,ZNF90,ZNF486,HKR1,ZNF880,ZNF626,ZNF112,ZNF285,ZNF229,ZNF577,ZNF649
cg15149655	FALSE	FALSE	TRUE	FALSE	12	ENSG00000135631,ENSG00000153563,ENSG00000188001,ENSG00000152969,ENSG00000156475,ENSG00000196586,ENSG00000167094,ENSG00000149328,ENSG00000089692,ENSG00000139187,ENSG00000060140,ENSG00000100450	RAB11FIP5,CD8A,TPRG1,JAKMIP1,PPP2R2B,MYO6,TTC16,GLB1L2,LAG3,KLRG1,STYK1,GZMH
cg04424621	FALSE	FALSE	TRUE	FALSE	12	ENSG00000117643,ENSG00000153898,ENSG00000186854,ENSG00000135960,ENSG00000188001,ENSG00000152969,ENSG00000197093,ENSG00000146904,ENSG00000174807,ENSG00000183691,ENSG00000129270,ENSG00000167664	MAN1C1,MCOLN2,TRABD2A,EDAR,TPRG1,JAKMIP1,GAL3ST4,EPHA1,CD248,NOG,MMP28,TMIGD2
cg19420968	FALSE	TRUE	FALSE	FALSE	11	ENSG00000117643,ENSG00000153898,ENSG00000186854,ENSG00000160791,ENSG00000188001,ENSG00000189283,ENSG00000138795,ENSG00000197093,ENSG00000189233,ENSG00000126353,ENSG00000167664	MAN1C1,MCOLN2,TRABD2A,CCR5,TPRG1,FHIT,LEF1,GAL3ST4,NUGGC,CCR7,TMIGD2
cg18440048	FALSE	TRUE	FALSE	FALSE	11	ENSG00000144152,ENSG00000171604,ENSG00000196329,ENSG00000070718,ENSG00000165272,ENSG00000155265,ENSG00000151929,ENSG00000013725,ENSG00000127152,ENSG00000185761,ENSG00000160185	FBLN7,CXXC5,GIMAP5,AP3M2,AQP3,GOLGA7B,BAG3,CD6,BCL11B,ADAMTSL5,UBASH3A
cg22016779	TRUE	FALSE	FALSE	TRUE	11	ENSG00000117643,ENSG00000186854,ENSG00000135960,ENSG00000189283,ENSG00000138795,ENSG00000197093,ENSG00000120915,ENSG00000099204,ENSG00000183691,ENSG00000126353,ENSG00000167664	MAN1C1,TRABD2A,EDAR,FHIT,LEF1,GAL3ST4,EPHX2,ABLIM1,NOG,CCR7,TMIGD2
cg18240463	FALSE	FALSE	FALSE	TRUE	11	ENSG00000154358,ENSG00000204219,ENSG00000176083,ENSG00000153563,ENSG00000197093,ENSG00000189233,ENSG00000196814,ENSG00000149328,ENSG00000100450,ENSG00000260027,ENSG00000167664	OBSCN,TCEA3,ZNF683,CD8A,GAL3ST4,NUGGC,MVB12B,GLB1L2,GZMH,HOXB7,TMIGD2
cg18468088	FALSE	FALSE	TRUE	TRUE	11	ENSG00000132718,ENSG00000020633,ENSG00000152969,ENSG00000156475,ENSG00000104490,ENSG00000198915,ENSG00000135362,ENSG00000109956,ENSG00000205336,ENSG00000108370,ENSG00000126353	SYT11,RUNX3,JAKMIP1,PPP2R2B,NCALD,RASGEF1A,PRR5L,B3GAT1,GPR56,RGS9,CCR7
cg10804656	FALSE	FALSE	FALSE	TRUE	11	ENSG00000162676,ENSG00000153563,ENSG00000160791,ENSG00000188001,ENSG00000156475,ENSG00000196586,ENSG00000197093,ENSG00000149328,ENSG00000089692,ENSG00000139187,ENSG00000100450	GFI1,CD8A,CCR5,TPRG1,PPP2R2B,MYO6,GAL3ST4,GLB1L2,LAG3,KLRG1,GZMH
cg12506930	FALSE	FALSE	FALSE	TRUE	11	ENSG00000166816,ENSG00000223547,ENSG00000256229,ENSG00000181666,ENSG00000221923,ENSG00000188171,ENSG00000062370,ENSG00000267508,ENSG00000167383,ENSG00000161551,ENSG00000198093	LDHD,ZNF844,ZNF486,HKR1,ZNF880,ZNF626,ZNF112,ZNF285,ZNF229,ZNF577,ZNF649
cg06493994	TRUE	TRUE	TRUE	TRUE	10	ENSG00000153898,ENSG00000153563,ENSG00000188001,ENSG00000152969,ENSG00000172348,ENSG00000189233,ENSG00000178860,ENSG00000149328,ENSG00000060140,ENSG00000167664	MCOLN2,CD8A,TPRG1,JAKMIP1,RCAN2,NUGGC,MSC,GLB1L2,STYK1,TMIGD2
cg10377274	FALSE	TRUE	FALSE	FALSE	10	ENSG00000181036,ENSG00000143842,ENSG00000160791,ENSG00000163508,ENSG00000156475,ENSG00000120915,ENSG00000167094,ENSG00000100450,ENSG00000108370,ENSG00000125864	FCRL6,SOX13,CCR5,EOMES,PPP2R2B,EPHX2,TTC16,GZMH,RGS9,BFSP1
cg16899442	FALSE	TRUE	FALSE	FALSE	10	ENSG00000153563,ENSG00000172116,ENSG00000160791,ENSG00000188001,ENSG00000171604,ENSG00000196814,ENSG00000167094,ENSG00000160654,ENSG00000089692,ENSG00000139187	CD8A,CD8B,CCR5,TPRG1,CXXC5,MVB12B,TTC16,CD3G,LAG3,KLRG1
cg06685111	TRUE	FALSE	TRUE	TRUE	10	ENSG00000026751,ENSG00000117560,ENSG00000122223,ENSG00000115738,ENSG00000188042,ENSG00000164483,ENSG00000135362,ENSG00000134539,ENSG00000129277,ENSG00000180739	SLAMF7,FASLG,CD244,ID2,ARL4C,SAMD3,PRR5L,KLRD1,CCL4,S1PR5
cg09524078	FALSE	FALSE	FALSE	TRUE	10	ENSG00000117643,ENSG00000186854,ENSG00000138795,ENSG00000081059,ENSG00000197093,ENSG00000147457,ENSG00000120915,ENSG00000099204,ENSG00000246223,ENSG00000183691	MAN1C1,TRABD2A,LEF1,TCF7,GAL3ST4,CHMP7,EPHX2,ABLIM1,C14orf64,NOG
cg22358580	FALSE	FALSE	FALSE	TRUE	10	ENSG00000176083,ENSG00000188011,ENSG00000153563,ENSG00000188001,ENSG00000156463,ENSG00000180543,ENSG00000089692,ENSG00000060140,ENSG00000229474,ENSG00000087258	ZNF683,CXXC11,CD8A,TPRG1,SH3RF2,TSPYL5,LAG3,STYK1,PATL2,GNAO1
cg02497428	FALSE	FALSE	FALSE	TRUE	10	ENSG00000204634,ENSG00000146192,ENSG00000136826,ENSG00000138166,ENSG00000166927,ENSG00000129757,ENSG00000123358,ENSG00000161929,ENSG00000104972,ENSG00000204103	TBC1D8,FGD2,KLF4,DUSP5,MS4A7,CDKN1C,NR4A1,SCIMP,LILRB1,MAFB
cg01883408	FALSE	FALSE	TRUE	FALSE	10	ENSG00000171812,ENSG00000188282,ENSG00000172037,ENSG00000068001,ENSG00000253305,ENSG00000204301,ENSG00000174697,ENSG00000130598,ENSG00000177238,ENSG00000234465	COL8A2,RUFY4,LAMB2,HYAL2,PCDHGB6,NOTCH4,LEP,TNNI2,TRIM72,PINLYP
cg16333846	FALSE	FALSE	TRUE	FALSE	10	ENSG00000000971,ENSG00000143365,ENSG00000144290,ENSG00000172215,ENSG00000160791,ENSG00000008256,ENSG00000164649,ENSG00000099282,ENSG00000062524,ENSG00000218357	CFH,RORC,SLC4A10,CXCR6,CCR5,CYTH3,CDCA7L,TSPAN15,LTK,LL22NC03-75H12.2
cg18633600	FALSE	FALSE	TRUE	FALSE	10	ENSG00000153898,ENSG00000153563,ENSG00000188001,ENSG00000152969,ENSG00000164402,ENSG00000196586,ENSG00000172348,ENSG00000189233,ENSG00000087258,ENSG00000167664	MCOLN2,CD8A,TPRG1,JAKMIP1,SEPT8,MYO6,RCAN2,NUGGC,GNAO1,TMIGD2
cg20404336	FALSE	FALSE	TRUE	FALSE	10	ENSG00000181666,ENSG00000152433,ENSG00000121417,ENSG00000176293,ENSG00000127903,ENSG00000179909,ENSG00000083814,ENSG00000204514,ENSG00000196724,ENSG00000121413	HKR1,ZNF547,ZNF211,ZNF135,ZNF835,ZNF154,ZNF671,ZNF814,ZNF418,ZSCAN18
cg11766468	FALSE	FALSE	TRUE	FALSE	10	ENSG00000000971,ENSG00000162545,ENSG00000135631,ENSG00000105875,ENSG00000081377,ENSG00000198915,ENSG00000130598,ENSG00000087258,ENSG00000090006,ENSG00000234465	CFH,CAMK2N1,RAB11FIP5,WDR91,CDC14B,RASGEF1A,TNNI2,GNAO1,LTBP4,PINLYP
cg14163776	FALSE	TRUE	FALSE	FALSE	9	ENSG00000221968,ENSG00000110777,ENSG00000157734,ENSG00000177455,ENSG00000007312,ENSG00000012124,ENSG00000071564,ENSG00000128218,ENSG00000159958	FADS3,POU2AF1,SNX22,CD19,CD79B,CD22,TCF3,VPREB3,TNFRSF13C
cg26620959	FALSE	TRUE	FALSE	FALSE	9	ENSG00000153898,ENSG00000188011,ENSG00000153563,ENSG00000188001,ENSG00000152969,ENSG00000178860,ENSG00000089692,ENSG00000060140,ENSG00000167664	MCOLN2,CXXC11,CD8A,TPRG1,JAKMIP1,MSC,LAG3,STYK1,TMIGD2
cg11299964	FALSE	TRUE	FALSE	FALSE	9	ENSG00000117643,ENSG00000186854,ENSG00000138795,ENSG00000081059,ENSG00000197093,ENSG00000120915,ENSG00000099204,ENSG00000126353,ENSG00000167664	MAN1C1,TRABD2A,LEF1,TCF7,GAL3ST4,EPHX2,ABLIM1,CCR7,TMIGD2
cg10281002	FALSE	TRUE	TRUE	FALSE	9	ENSG00000153898,ENSG00000153563,ENSG00000188001,ENSG00000167094,ENSG00000149328,ENSG00000089692,ENSG00000060140,ENSG00000100450,ENSG00000229474	MCOLN2,CD8A,TPRG1,TTC16,GLB1L2,LAG3,STYK1,GZMH,PATL2
cg24888049	FALSE	TRUE	FALSE	FALSE	9	ENSG00000131686,ENSG00000117643,ENSG00000186854,ENSG00000135960,ENSG00000189283,ENSG00000138795,ENSG00000197093,ENSG00000120915,ENSG00000183691	CA6,MAN1C1,TRABD2A,EDAR,FHIT,LEF1,GAL3ST4,EPHX2,NOG
cg02452500	FALSE	FALSE	FALSE	TRUE	9	ENSG00000132185,ENSG00000005471,ENSG00000137101,ENSG00000196781,ENSG00000095585,ENSG00000122986,ENSG00000184226,ENSG00000100721,ENSG00000167483	FCRLA,ABCB4,CD72,TLE1,BLNK,HVCN1,PCDH9,TCL1A,FAM129C
cg16255583	FALSE	FALSE	TRUE	FALSE	9	ENSG00000153898,ENSG00000198574,ENSG00000206561,ENSG00000153071,ENSG00000196781,ENSG00000158113,ENSG00000141622,ENSG00000167664,ENSG00000100385	MCOLN2,SH2D1B,COLQ,DAB2,TLE1,LRRC43,RNF165,TMIGD2,IL2RB
cg07663789	FALSE	TRUE	FALSE	FALSE	8	ENSG00000153898,ENSG00000135631,ENSG00000153563,ENSG00000164402,ENSG00000172348,ENSG00000167094,ENSG00000089692,ENSG00000087258	MCOLN2,RAB11FIP5,CD8A,SEPT8,RCAN2,TTC16,LAG3,GNAO1
cg05590257	FALSE	TRUE	FALSE	FALSE	8	ENSG00000187627,ENSG00000186281,ENSG00000008300,ENSG00000111843,ENSG00000080007,ENSG00000258484,ENSG00000007038,ENSG00000128253	RGPD1,GPAT2,CELSR3,TMEM14C,DDX43,SPESP1,PRSS21,RFPL2
cg10486998	FALSE	TRUE	FALSE	FALSE	8	ENSG00000153898,ENSG00000153563,ENSG00000188001,ENSG00000152969,ENSG00000178860,ENSG00000167094,ENSG00000149328,ENSG00000100450	MCOLN2,CD8A,TPRG1,JAKMIP1,MSC,TTC16,GLB1L2,GZMH
cg06952310	FALSE	TRUE	FALSE	FALSE	8	ENSG00000117643,ENSG00000204219,ENSG00000153898,ENSG00000186854,ENSG00000138795,ENSG00000197093,ENSG00000146904,ENSG00000183691	MAN1C1,TCEA3,MCOLN2,TRABD2A,LEF1,GAL3ST4,EPHA1,NOG
cg04149978	FALSE	FALSE	FALSE	TRUE	8	ENSG00000185090,ENSG00000116983,ENSG00000144152,ENSG00000154165,ENSG00000172037,ENSG00000145945,ENSG00000165272,ENSG00000198353	MANEAL,HPCAL4,FBLN7,GPR15,LAMB2,FAM50B,AQP3,HOXC4
cg26925981	FALSE	FALSE	FALSE	TRUE	8	ENSG00000188011,ENSG00000160791,ENSG00000188001,ENSG00000163508,ENSG00000164483,ENSG00000139187,ENSG00000135426,ENSG00000229474	CXXC11,CCR5,TPRG1,EOMES,SAMD3,KLRG1,TESPA1,PATL2
cg23097079	FALSE	FALSE	FALSE	TRUE	8	ENSG00000116824,ENSG00000000971,ENSG00000162545,ENSG00000196407,ENSG00000135631,ENSG00000188001,ENSG00000164402,ENSG00000090975	CD2,CFH,CAMK2N1,THEM5,RAB11FIP5,TPRG1,SEPT8,PITPNM2
cg05546763	FALSE	FALSE	FALSE	TRUE	8	ENSG00000117643,ENSG00000162496,ENSG00000153898,ENSG00000197093,ENSG00000189233,ENSG00000087258,ENSG00000173762,ENSG00000167664	MAN1C1,DHRS3,MCOLN2,GAL3ST4,NUGGC,GNAO1,CD7,TMIGD2
cg14359680	FALSE	FALSE	FALSE	TRUE	8	ENSG00000135631,ENSG00000188001,ENSG00000178860,ENSG00000167094,ENSG00000138311,ENSG00000149328,ENSG00000229474,ENSG00000167664	RAB11FIP5,TPRG1,MSC,TTC16,ZNF365,GLB1L2,PATL2,TMIGD2
cg14010720	FALSE	FALSE	FALSE	TRUE	8	ENSG00000117643,ENSG00000072195,ENSG00000186854,ENSG00000189233,ENSG00000178860,ENSG00000229474,ENSG00000087258,ENSG00000183691	MAN1C1,SPEG,TRABD2A,NUGGC,MSC,PATL2,GNAO1,NOG
cg19015086	FALSE	FALSE	TRUE	FALSE	8	ENSG00000153898,ENSG00000135631,ENSG00000175040,ENSG00000188001,ENSG00000112378,ENSG00000149328,ENSG00000184545,ENSG00000089692	MCOLN2,RAB11FIP5,CHST2,TPRG1,PERP,GLB1L2,DUSP8,LAG3
cg25564800	FALSE	TRUE	FALSE	FALSE	7	ENSG00000117643,ENSG00000186854,ENSG00000138795,ENSG00000081059,ENSG00000197093,ENSG00000099204,ENSG00000183691	MAN1C1,TRABD2A,LEF1,TCF7,GAL3ST4,ABLIM1,NOG
cg24262469	FALSE	TRUE	FALSE	FALSE	7	ENSG00000133056,ENSG00000147535,ENSG00000135052,ENSG00000130787,ENSG00000157734,ENSG00000003249,ENSG00000012124	PIK3C2B,PPAPDC1B,GOLM1,HIP1R,SNX22,DBNDD1,CD22
cg04621728	FALSE	FALSE	FALSE	TRUE	7	ENSG00000117643,ENSG00000186854,ENSG00000178732,ENSG00000138795,ENSG00000081059,ENSG00000197093,ENSG00000183691	MAN1C1,TRABD2A,GP5,LEF1,TCF7,GAL3ST4,NOG
cg14699004	FALSE	FALSE	FALSE	TRUE	7	ENSG00000116824,ENSG00000143842,ENSG00000153563,ENSG00000160791,ENSG00000163508,ENSG00000152969,ENSG00000139187	CD2,SOX13,CD8A,CCR5,EOMES,JAKMIP1,KLRG1
cg17621438	FALSE	FALSE	FALSE	TRUE	7	ENSG00000153898,ENSG00000168917,ENSG00000189233,ENSG00000196814,ENSG00000089692,ENSG00000087258,ENSG00000167664	MCOLN2,SLC35G2,NUGGC,MVB12B,LAG3,GNAO1,TMIGD2
cg00271522	FALSE	FALSE	FALSE	TRUE	7	ENSG00000153898,ENSG00000153563,ENSG00000172348,ENSG00000197093,ENSG00000089692,ENSG00000229474,ENSG00000167664	MCOLN2,CD8A,RCAN2,GAL3ST4,LAG3,PATL2,TMIGD2
cg23718736	FALSE	FALSE	FALSE	TRUE	7	ENSG00000198574,ENSG00000003400,ENSG00000114631,ENSG00000180543,ENSG00000196814,ENSG00000132514,ENSG00000099889	SH2D1B,CASP10,PODXL2,TSPYL5,MVB12B,CLEC10A,ARVCF
cg14962509	FALSE	FALSE	TRUE	FALSE	7	ENSG00000188282,ENSG00000172037,ENSG00000007866,ENSG00000174697,ENSG00000135052,ENSG00000130598,ENSG00000234465	RUFY4,LAMB2,TEAD3,LEP,GOLM1,TNNI2,PINLYP
cg06796779	FALSE	FALSE	TRUE	FALSE	7	ENSG00000154027,ENSG00000153898,ENSG00000182983,ENSG00000152969,ENSG00000197093,ENSG00000120915,ENSG00000090975	AK5,MCOLN2,ZNF662,JAKMIP1,GAL3ST4,EPHX2,PITPNM2
cg06462220	FALSE	FALSE	TRUE	FALSE	7	ENSG00000117643,ENSG00000153898,ENSG00000188001,ENSG00000149328,ENSG00000100450,ENSG00000087258,ENSG00000161570	MAN1C1,MCOLN2,TPRG1,GLB1L2,GZMH,GNAO1,CCL5
cg03991512	FALSE	FALSE	TRUE	FALSE	7	ENSG00000171649,ENSG00000176293,ENSG00000179909,ENSG00000083814,ENSG00000204514,ENSG00000196724,ENSG00000121413	ZIK1,ZNF135,ZNF154,ZNF671,ZNF814,ZNF418,ZSCAN18
cg10729426	FALSE	FALSE	TRUE	FALSE	7	ENSG00000198574,ENSG00000198821,ENSG00000196139,ENSG00000087258,ENSG00000141622,ENSG00000105255,ENSG00000167664	SH2D1B,CD247,AKR1C3,GNAO1,RNF165,FSD1,TMIGD2
cg07016730	FALSE	FALSE	TRUE	FALSE	7	ENSG00000153898,ENSG00000153563,ENSG00000160791,ENSG00000188001,ENSG00000167094,ENSG00000089692,ENSG00000139187	MCOLN2,CD8A,CCR5,TPRG1,TTC16,LAG3,KLRG1
cg15974053	FALSE	TRUE	FALSE	FALSE	6	ENSG00000143842,ENSG00000162676,ENSG00000153563,ENSG00000188001,ENSG00000167094,ENSG00000139187	SOX13,GFI1,CD8A,TPRG1,TTC16,KLRG1
cg07172885	FALSE	FALSE	TRUE	TRUE	6	ENSG00000121417,ENSG00000179909,ENSG00000083814,ENSG00000204514,ENSG00000196724,ENSG00000121413	ZNF211,ZNF154,ZNF671,ZNF814,ZNF418,ZSCAN18
cg05542681	FALSE	FALSE	TRUE	TRUE	6	ENSG00000154764,ENSG00000136997,ENSG00000165272,ENSG00000105289,ENSG00000204851,ENSG00000100346	WNT7A,MYC,AQP3,TJP3,PNMAL2,CACNA1I
cg10917602	FALSE	FALSE	TRUE	TRUE	6	ENSG00000215915,ENSG00000041880,ENSG00000180611,ENSG00000065054,ENSG00000108679,ENSG00000134755	ATAD3C,PARP3,MB21D2,SLC9A3R2,LGALS3BP,DSC2
cg23510258	FALSE	FALSE	FALSE	TRUE	6	ENSG00000181036,ENSG00000143842,ENSG00000135362,ENSG00000150687,ENSG00000134539,ENSG00000205336	FCRL6,SOX13,PRR5L,PRSS23,KLRD1,GPR56
cg15201877	FALSE	FALSE	TRUE	FALSE	6	ENSG00000153898,ENSG00000153563,ENSG00000188001,ENSG00000172348,ENSG00000189233,ENSG00000149328	MCOLN2,CD8A,TPRG1,RCAN2,NUGGC,GLB1L2
cg01949403	FALSE	FALSE	TRUE	FALSE	6	ENSG00000162576,ENSG00000134193,ENSG00000091129,ENSG00000120057,ENSG00000174807,ENSG00000110881	MXRA8,REG4,NRCAM,SFRP5,CD248,ASIC1
cg27187881	FALSE	FALSE	TRUE	FALSE	6	ENSG00000153563,ENSG00000172116,ENSG00000171604,ENSG00000168081,ENSG00000160654,ENSG00000174807	CD8A,CD8B,CXXC5,PNOC,CD3G,CD248
cg00343092	FALSE	FALSE	TRUE	FALSE	6	ENSG00000116824,ENSG00000160791,ENSG00000188001,ENSG00000149328,ENSG00000139187,ENSG00000173482	CD2,CCR5,TPRG1,GLB1L2,KLRG1,PTPRM
cg13038560	FALSE	TRUE	FALSE	FALSE	5	ENSG00000117643,ENSG00000138795,ENSG00000147457,ENSG00000183691,ENSG00000126353	MAN1C1,LEF1,CHMP7,NOG,CCR7
cg22568540	FALSE	TRUE	FALSE	FALSE	5	ENSG00000169031,ENSG00000081052,ENSG00000240505,ENSG00000125657,ENSG00000075275	COL4A3,COL4A4,TNFRSF13B,TNFSF9,CELSR1
cg17729667	FALSE	TRUE	FALSE	FALSE	5	ENSG00000153898,ENSG00000169744,ENSG00000141622,ENSG00000105255,ENSG00000167664	MCOLN2,LDB2,RNF165,FSD1,TMIGD2
cg23124451	FALSE	TRUE	TRUE	FALSE	5	ENSG00000132698,ENSG00000181036,ENSG00000143842,ENSG00000122223,ENSG00000114631	RAB25,FCRL6,SOX13,CD244,PODXL2
cg06335143	FALSE	FALSE	FALSE	TRUE	5	ENSG00000188011,ENSG00000153563,ENSG00000167094,ENSG00000149328,ENSG00000089692	CXXC11,CD8A,TTC16,GLB1L2,LAG3
cg01331772	FALSE	FALSE	FALSE	TRUE	5	ENSG00000188282,ENSG00000172037,ENSG00000204301,ENSG00000077327,ENSG00000130598	RUFY4,LAMB2,NOTCH4,SPAG6,TNNI2
cg13278496	FALSE	FALSE	FALSE	TRUE	5	ENSG00000071909,ENSG00000188011,ENSG00000153563,ENSG00000149328,ENSG00000089692	MYO3B,CXXC11,CD8A,GLB1L2,LAG3
cg07502389	FALSE	FALSE	TRUE	TRUE	5	ENSG00000198574,ENSG00000153563,ENSG00000172116,ENSG00000206561,ENSG00000141622	SH2D1B,CD8A,CD8B,COLQ,RNF165
cg08313880	FALSE	FALSE	FALSE	TRUE	5	ENSG00000116824,ENSG00000171604,ENSG00000107957,ENSG00000160654,ENSG00000100077	CD2,CXXC5,SH3PXD2A,CD3G,ADRBK2
cg16477091	FALSE	FALSE	FALSE	TRUE	5	ENSG00000153563,ENSG00000172348,ENSG00000178860,ENSG00000149328,ENSG00000090975	CD8A,RCAN2,MSC,GLB1L2,PITPNM2
cg02272599	FALSE	FALSE	FALSE	TRUE	5	ENSG00000188001,ENSG00000196586,ENSG00000189233,ENSG00000126353,ENSG00000182534	TPRG1,MYO6,NUGGC,CCR7,MXRA7
cg20063906	FALSE	FALSE	TRUE	FALSE	5	ENSG00000117643,ENSG00000186854,ENSG00000138795,ENSG00000198915,ENSG00000099204	MAN1C1,TRABD2A,LEF1,RASGEF1A,ABLIM1
cg07115626	FALSE	FALSE	TRUE	FALSE	5	ENSG00000153898,ENSG00000188001,ENSG00000184545,ENSG00000089692,ENSG00000100450	MCOLN2,TPRG1,DUSP8,LAG3,GZMH
cg00347775	FALSE	FALSE	TRUE	FALSE	5	ENSG00000162676,ENSG00000188001,ENSG00000184545,ENSG00000175505,ENSG00000089692	GFI1,TPRG1,DUSP8,CLCF1,LAG3
cg27015931	FALSE	TRUE	FALSE	FALSE	4	ENSG00000117643,ENSG00000144152,ENSG00000186854,ENSG00000138795	MAN1C1,FBLN7,TRABD2A,LEF1
cg02479575	FALSE	TRUE	FALSE	FALSE	4	ENSG00000153898,ENSG00000168917,ENSG00000172348,ENSG00000229474	MCOLN2,SLC35G2,RCAN2,PATL2
cg01644850	FALSE	TRUE	FALSE	FALSE	4	ENSG00000162415,ENSG00000138311,ENSG00000139187,ENSG00000267508	ZSWIM5,ZNF365,KLRG1,ZNF285
cg00481951	TRUE	FALSE	FALSE	TRUE	4	ENSG00000152990,ENSG00000074966,ENSG00000178860,ENSG00000089692	GPR125,TXK,MSC,LAG3
cg20960181	FALSE	FALSE	FALSE	TRUE	4	ENSG00000172037,ENSG00000099377,ENSG00000134755,ENSG00000149657	LAMB2,HSD3B7,DSC2,LSM14B
cg18933331	FALSE	FALSE	TRUE	TRUE	4	ENSG00000174059,ENSG00000143995,ENSG00000151789,ENSG00000088882	CD34,MEIS1,ZNF385D,CPXM1
cg11051055	FALSE	FALSE	FALSE	TRUE	4	ENSG00000153563,ENSG00000160654,ENSG00000089692,ENSG00000100721	CD8A,CD3G,LAG3,TCL1A
cg26483332	FALSE	FALSE	FALSE	TRUE	4	ENSG00000117643,ENSG00000138795,ENSG00000099204,ENSG00000087258	MAN1C1,LEF1,ABLIM1,GNAO1
cg12934320	FALSE	FALSE	FALSE	TRUE	4	ENSG00000143842,ENSG00000167094,ENSG00000119714,ENSG00000087258	SOX13,TTC16,GPR68,GNAO1
cg18457597	FALSE	FALSE	FALSE	TRUE	4	ENSG00000117643,ENSG00000154027,ENSG00000153563,ENSG00000189283	MAN1C1,AK5,CD8A,FHIT
cg15673540	FALSE	FALSE	FALSE	TRUE	4	ENSG00000198574,ENSG00000176720,ENSG00000206561,ENSG00000099889	SH2D1B,BOK,COLQ,ARVCF
cg16933388	FALSE	FALSE	TRUE	FALSE	4	ENSG00000153898,ENSG00000188001,ENSG00000152969,ENSG00000167664	MCOLN2,TPRG1,JAKMIP1,TMIGD2
cg17321954	FALSE	FALSE	TRUE	FALSE	4	ENSG00000153898,ENSG00000140398,ENSG00000105255,ENSG00000167664	MCOLN2,NEIL1,FSD1,TMIGD2
cg13221458	FALSE	FALSE	TRUE	FALSE	4	ENSG00000117643,ENSG00000188001,ENSG00000197093,ENSG00000183691	MAN1C1,TPRG1,GAL3ST4,NOG
cg06993413	FALSE	TRUE	FALSE	FALSE	3	ENSG00000026751,ENSG00000156475,ENSG00000104490	SLAMF7,PPP2R2B,NCALD
cg17338403	FALSE	TRUE	FALSE	FALSE	3	ENSG00000153563,ENSG00000152969,ENSG00000089692	CD8A,JAKMIP1,LAG3
cg26005082	FALSE	TRUE	TRUE	FALSE	3	ENSG00000153898,ENSG00000172348,ENSG00000229474	MCOLN2,RCAN2,PATL2
cg05250458	FALSE	TRUE	FALSE	FALSE	3	ENSG00000179909,ENSG00000083814,ENSG00000196724	ZNF154,ZNF671,ZNF418
cg08234504	TRUE	FALSE	TRUE	TRUE	3	ENSG00000144152,ENSG00000140511,ENSG00000140743	FBLN7,HAPLN3,CDR2
cg11067179	TRUE	FALSE	FALSE	TRUE	3	ENSG00000153563,ENSG00000172116,ENSG00000109943	CD8A,CD8B,CRTAM
cg14692377	TRUE	FALSE	FALSE	FALSE	3	ENSG00000153563,ENSG00000171604,ENSG00000090975	CD8A,CXXC5,PITPNM2
cg25618424	FALSE	FALSE	FALSE	TRUE	3	ENSG00000138795,ENSG00000173114,ENSG00000136997	LEF1,LRRN3,MYC
cg00463859	FALSE	FALSE	FALSE	TRUE	3	ENSG00000204314,ENSG00000196155,ENSG00000124466	PRRT1,PLEKHG4,LYPD3
cg21809447	FALSE	FALSE	FALSE	TRUE	3	ENSG00000189233,ENSG00000149328,ENSG00000167664	NUGGC,GLB1L2,TMIGD2
cg11084334	FALSE	FALSE	FALSE	TRUE	3	ENSG00000197093,ENSG00000089692,ENSG00000167664	GAL3ST4,LAG3,TMIGD2
cg12899747	FALSE	FALSE	FALSE	TRUE	3	ENSG00000197093,ENSG00000137672,ENSG00000140511	GAL3ST4,TRPC6,HAPLN3
cg24090911	FALSE	FALSE	FALSE	TRUE	3	ENSG00000154165,ENSG00000111961,ENSG00000167680	GPR15,SASH1,SEMA6B
cg02762363	FALSE	FALSE	FALSE	TRUE	3	ENSG00000135631,ENSG00000152969,ENSG00000149328	RAB11FIP5,JAKMIP1,GLB1L2
cg22378065	FALSE	FALSE	FALSE	TRUE	3	ENSG00000165702,ENSG00000183134,ENSG00000103355	GFI1B,PTGDR2,PRSS33
cg24862131	FALSE	FALSE	FALSE	TRUE	3	ENSG00000117643,ENSG00000163568,ENSG00000146904	MAN1C1,AIM2,EPHA1
cg25305703	FALSE	FALSE	FALSE	TRUE	3	ENSG00000135898,ENSG00000154165,ENSG00000178860	GPR55,GPR15,MSC
cg21251970	FALSE	FALSE	FALSE	TRUE	3	ENSG00000186281,ENSG00000008300,ENSG00000007038	GPAT2,CELSR3,PRSS21
cg09383860	FALSE	FALSE	FALSE	TRUE	3	ENSG00000002587,ENSG00000147535,ENSG00000103647	HS3ST1,PPAPDC1B,CORO2B
cg09143195	FALSE	FALSE	FALSE	TRUE	3	ENSG00000153898,ENSG00000229474,ENSG00000167664	MCOLN2,PATL2,TMIGD2
cg00548098	FALSE	FALSE	FALSE	TRUE	3	ENSG00000117643,ENSG00000151136,ENSG00000167664	MAN1C1,BTBD11,TMIGD2
cg08429256	FALSE	FALSE	FALSE	TRUE	3	ENSG00000114631,ENSG00000065054,ENSG00000196155	PODXL2,SLC9A3R2,PLEKHG4
cg10699857	FALSE	FALSE	TRUE	FALSE	3	ENSG00000135077,ENSG00000185527,ENSG00000125869	HAVCR2,PDE6G,LAMP5
cg08993878	FALSE	FALSE	TRUE	FALSE	3	ENSG00000122420,ENSG00000180611,ENSG00000134755	PTGFR,MB21D2,DSC2
cg10045881	FALSE	TRUE	FALSE	FALSE	2	ENSG00000151136,ENSG00000124225	BTBD11,PMEPA1
cg19569684	FALSE	TRUE	FALSE	FALSE	2	ENSG00000117643,ENSG00000146904	MAN1C1,EPHA1
cg26824091	FALSE	TRUE	FALSE	FALSE	2	ENSG00000117643,ENSG00000120915	MAN1C1,EPHX2
cg05903609	FALSE	TRUE	FALSE	FALSE	2	ENSG00000131686,ENSG00000135960	CA6,EDAR
cg12830694	FALSE	TRUE	FALSE	FALSE	2	ENSG00000197093,ENSG00000167664	GAL3ST4,TMIGD2
cg16054275	TRUE	FALSE	TRUE	FALSE	2	ENSG00000135960,ENSG00000183691	EDAR,NOG
cg21296230	TRUE	FALSE	TRUE	FALSE	2	ENSG00000153898,ENSG00000167664	MCOLN2,TMIGD2
cg15089077	FALSE	FALSE	FALSE	TRUE	2	ENSG00000154165,ENSG00000150687	GPR15,PRSS23
cg15900052	FALSE	FALSE	FALSE	TRUE	2	ENSG00000117643,ENSG00000163568	MAN1C1,AIM2
cg27432653	FALSE	FALSE	FALSE	TRUE	2	ENSG00000144152,ENSG00000182463	FBLN7,TSHZ2
cg03957108	FALSE	FALSE	FALSE	TRUE	2	ENSG00000153898,ENSG00000188001	MCOLN2,TPRG1
cg13575542	FALSE	FALSE	FALSE	TRUE	2	ENSG00000176083,ENSG00000129654	ZNF683,FOXJ1
cg23995914	FALSE	FALSE	TRUE	TRUE	2	ENSG00000153563,ENSG00000172116	CD8A,CD8B
cg10495047	FALSE	FALSE	FALSE	TRUE	2	ENSG00000183813,ENSG00000167257	CCR4,RNF214
cg04861640	FALSE	FALSE	FALSE	TRUE	2	ENSG00000153563,ENSG00000087258	CD8A,GNAO1
cg07810190	FALSE	FALSE	FALSE	TRUE	2	ENSG00000072195,ENSG00000008300	SPEG,CELSR3
cg05998295	FALSE	FALSE	FALSE	TRUE	2	ENSG00000171812,ENSG00000234465	COL8A2,PINLYP
cg06836406	FALSE	FALSE	FALSE	TRUE	2	ENSG00000185090,ENSG00000180543	MANEAL,TSPYL5
cg07101980	FALSE	FALSE	FALSE	TRUE	2	ENSG00000068001,ENSG00000065054	HYAL2,SLC9A3R2
cg08822715	FALSE	FALSE	FALSE	TRUE	2	ENSG00000135631,ENSG00000089692	RAB11FIP5,LAG3
cg15338967	FALSE	FALSE	FALSE	TRUE	2	ENSG00000188822,ENSG00000182240	CNR2,BACE2
cg10619342	FALSE	FALSE	FALSE	TRUE	2	ENSG00000174059,ENSG00000154165	CD34,GPR15
cg07320140	FALSE	FALSE	FALSE	TRUE	2	ENSG00000179909,ENSG00000196724	ZNF154,ZNF418
cg12350474	FALSE	FALSE	FALSE	TRUE	2	ENSG00000174059,ENSG00000105875	CD34,WDR91
cg27447740	FALSE	FALSE	FALSE	TRUE	2	ENSG00000153563,ENSG00000090975	CD8A,PITPNM2
cg23159704	FALSE	FALSE	FALSE	TRUE	2	ENSG00000008300,ENSG00000007038	CELSR3,PRSS21
cg16008966	FALSE	FALSE	TRUE	FALSE	2	ENSG00000181036,ENSG00000168229	FCRL6,PTGDR
cg12082609	FALSE	FALSE	TRUE	FALSE	2	ENSG00000135631,ENSG00000153563	RAB11FIP5,CD8A
cg23462687	FALSE	FALSE	TRUE	FALSE	2	ENSG00000171596,ENSG00000159674	NMUR1,SPON2
cg22264409	FALSE	FALSE	TRUE	FALSE	2	ENSG00000143842,ENSG00000135631	SOX13,RAB11FIP5
cg00073460	FALSE	FALSE	TRUE	FALSE	2	ENSG00000188001,ENSG00000167664	TPRG1,TMIGD2
cg25427880	FALSE	FALSE	TRUE	FALSE	2	ENSG00000186281,ENSG00000007038	GPAT2,PRSS21
cg12776156	FALSE	FALSE	TRUE	FALSE	2	ENSG00000117643,ENSG00000198915	MAN1C1,RASGEF1A
cg17627559	FALSE	FALSE	TRUE	FALSE	2	ENSG00000183813,ENSG00000168234	CCR4,TTC39C
cg15015340	FALSE	FALSE	TRUE	FALSE	2	ENSG00000087258,ENSG00000161570	GNAO1,CCL5
cg03643998	FALSE	FALSE	TRUE	FALSE	2	ENSG00000188001,ENSG00000167664	TPRG1,TMIGD2
cg16612562	FALSE	FALSE	TRUE	FALSE	2	ENSG00000154027,ENSG00000089692	AK5,LAG3
cg26372517	FALSE	TRUE	FALSE	FALSE	1	ENSG00000163703	CRELD1
cg10266490	FALSE	TRUE	FALSE	FALSE	1	ENSG00000127152	BCL11B
cg19514928	FALSE	TRUE	FALSE	FALSE	1	ENSG00000171604	CXXC5
cg27202708	FALSE	TRUE	FALSE	FALSE	1	ENSG00000007038	PRSS21
cg11314684	FALSE	TRUE	FALSE	FALSE	1	ENSG00000154165	GPR15
cg01968178	FALSE	TRUE	FALSE	FALSE	1	ENSG00000178860	MSC
cg10523019	FALSE	TRUE	TRUE	FALSE	1	ENSG00000180543	TSPYL5
cg04474832	TRUE	TRUE	TRUE	FALSE	1	ENSG00000188282	RUFY4
cg16744741	FALSE	TRUE	FALSE	FALSE	1	ENSG00000153898	MCOLN2
cg22736354	TRUE	TRUE	TRUE	FALSE	1	ENSG00000180543	TSPYL5
cg14258236	FALSE	TRUE	FALSE	FALSE	1	ENSG00000156475	PPP2R2B
cg18055007	FALSE	TRUE	FALSE	FALSE	1	ENSG00000183813	CCR4
cg15804973	FALSE	TRUE	FALSE	FALSE	1	ENSG00000117643	MAN1C1
cg25552492	FALSE	TRUE	FALSE	FALSE	1	ENSG00000153898	MCOLN2
cg02388150	FALSE	TRUE	FALSE	FALSE	1	ENSG00000153563	CD8A
cg02332492	FALSE	TRUE	FALSE	FALSE	1	ENSG00000117643	MAN1C1
cg27169020	FALSE	TRUE	FALSE	FALSE	1	ENSG00000167664	TMIGD2
cg08331960	FALSE	TRUE	FALSE	FALSE	1	ENSG00000153563	CD8A
cg25771195	FALSE	TRUE	FALSE	FALSE	1	ENSG00000184939	ZFP90
cg25809905	FALSE	TRUE	TRUE	FALSE	1	ENSG00000154165	GPR15
cg27544190	FALSE	TRUE	TRUE	FALSE	1	ENSG00000141736	ERBB2
cg10501210	TRUE	FALSE	TRUE	FALSE	1	ENSG00000105875	WDR91
cg16867657	TRUE	FALSE	TRUE	TRUE	1	ENSG00000198574	SH2D1B
cg03473532	TRUE	FALSE	TRUE	FALSE	1	ENSG00000188001	TPRG1
cg23744638	TRUE	FALSE	FALSE	TRUE	1	ENSG00000172037	LAMB2
cg04875128	TRUE	FALSE	TRUE	TRUE	1	ENSG00000108556	CHRNE
cg07082267	TRUE	FALSE	TRUE	TRUE	1	ENSG00000172037	LAMB2
cg19283806	TRUE	FALSE	TRUE	TRUE	1	ENSG00000180611	MB21D2
cg23078123	FALSE	FALSE	FALSE	TRUE	1	ENSG00000134755	DSC2
cg07040244	FALSE	FALSE	FALSE	TRUE	1	ENSG00000152492	CCDC50
cg05310309	FALSE	FALSE	FALSE	TRUE	1	ENSG00000154165	GPR15
cg21563471	FALSE	FALSE	FALSE	TRUE	1	ENSG00000120915	EPHX2
cg21867345	FALSE	FALSE	FALSE	TRUE	1	ENSG00000135631	RAB11FIP5
cg21899500	FALSE	FALSE	FALSE	TRUE	1	ENSG00000124466	LYPD3
cg01757168	FALSE	FALSE	FALSE	TRUE	1	ENSG00000163703	CRELD1
cg01542719	FALSE	FALSE	FALSE	TRUE	1	ENSG00000090975	PITPNM2
cg18875012	FALSE	FALSE	FALSE	TRUE	1	ENSG00000026652	AGPAT4
cg08908643	FALSE	FALSE	FALSE	TRUE	1	ENSG00000167664	TMIGD2
cg25450819	FALSE	FALSE	FALSE	TRUE	1	ENSG00000172037	LAMB2
cg19583819	FALSE	FALSE	FALSE	TRUE	1	ENSG00000173114	LRRN3
cg14757228	FALSE	FALSE	FALSE	TRUE	1	ENSG00000112655	PTK7
cg01820962	FALSE	FALSE	FALSE	TRUE	1	ENSG00000134755	DSC2
cg07095347	FALSE	FALSE	TRUE	TRUE	1	ENSG00000134755	DSC2
cg04955333	FALSE	FALSE	FALSE	TRUE	1	ENSG00000065054	SLC9A3R2
cg20322193	FALSE	FALSE	FALSE	TRUE	1	ENSG00000154165	GPR15
cg04144218	FALSE	FALSE	FALSE	TRUE	1	ENSG00000134755	DSC2
cg07571951	FALSE	FALSE	FALSE	TRUE	1	ENSG00000074966	TXK
cg03025830	FALSE	FALSE	FALSE	TRUE	1	ENSG00000156475	PPP2R2B
cg01364769	FALSE	FALSE	FALSE	TRUE	1	ENSG00000125869	LAMP5
cg12490835	FALSE	FALSE	FALSE	TRUE	1	ENSG00000204219	TCEA3
cg23615741	FALSE	FALSE	FALSE	TRUE	1	ENSG00000087258	GNAO1
cg24987259	FALSE	FALSE	FALSE	TRUE	1	ENSG00000114631	PODXL2
cg04604946	FALSE	FALSE	FALSE	TRUE	1	ENSG00000114631	PODXL2
cg22682373	FALSE	FALSE	FALSE	TRUE	1	ENSG00000171604	CXXC5
cg03646329	FALSE	FALSE	FALSE	TRUE	1	ENSG00000154165	GPR15
cg01873886	FALSE	FALSE	FALSE	TRUE	1	ENSG00000130598	TNNI2
cg23373640	FALSE	FALSE	FALSE	TRUE	1	ENSG00000172037	LAMB2
cg01055824	FALSE	FALSE	FALSE	TRUE	1	ENSG00000132698	RAB25
cg18125510	FALSE	FALSE	FALSE	TRUE	1	ENSG00000183691	NOG
cg22452230	FALSE	FALSE	FALSE	TRUE	1	ENSG00000008300	CELSR3
cg21072934	FALSE	FALSE	FALSE	TRUE	1	ENSG00000153563	CD8A
cg23900712	FALSE	FALSE	FALSE	TRUE	1	ENSG00000173114	LRRN3
cg06819923	FALSE	FALSE	FALSE	TRUE	1	ENSG00000154165	GPR15
cg05915866	FALSE	FALSE	FALSE	TRUE	1	ENSG00000134755	DSC2
cg26668490	FALSE	FALSE	FALSE	TRUE	1	ENSG00000171604	CXXC5
cg17254383	FALSE	FALSE	FALSE	TRUE	1	ENSG00000100228	RAB36
cg13617776	FALSE	FALSE	FALSE	TRUE	1	ENSG00000080007	DDX43
cg14074174	FALSE	FALSE	FALSE	TRUE	1	ENSG00000154165	GPR15
cg01433297	FALSE	FALSE	FALSE	TRUE	1	ENSG00000165626	BEND7
cg03232933	FALSE	FALSE	FALSE	TRUE	1	ENSG00000008300	CELSR3
cg24349631	FALSE	FALSE	FALSE	TRUE	1	ENSG00000000971	CFH
cg12140144	FALSE	FALSE	TRUE	FALSE	1	ENSG00000112655	PTK7
cg20669012	FALSE	FALSE	TRUE	FALSE	1	ENSG00000144407	PTH2R
cg07303143	FALSE	FALSE	TRUE	FALSE	1	ENSG00000161570	CCL5
cg06690548	FALSE	FALSE	TRUE	FALSE	1	ENSG00000158715	SLC45A3
cg03894990	FALSE	FALSE	TRUE	FALSE	1	ENSG00000188001	TPRG1
cg22372849	FALSE	FALSE	TRUE	FALSE	1	ENSG00000172037	LAMB2
cg13734401	FALSE	FALSE	TRUE	FALSE	1	ENSG00000107957	SH3PXD2A
cg12530994	FALSE	FALSE	TRUE	FALSE	1	ENSG00000000971	CFH
cg20102280	FALSE	FALSE	TRUE	FALSE	1	ENSG00000129270	MMP28
cg23709172	FALSE	FALSE	TRUE	FALSE	1	ENSG00000153563	CD8A
cg08949164	FALSE	FALSE	TRUE	FALSE	1	ENSG00000153898	MCOLN2
cg22507023	FALSE	FALSE	TRUE	FALSE	1	ENSG00000156475	PPP2R2B
cg12303084	FALSE	FALSE	TRUE	FALSE	1	ENSG00000152990	GPR125
cg19945840	FALSE	TRUE	FALSE	FALSE	0
cg13319175	FALSE	TRUE	FALSE	FALSE	0
cg21211748	FALSE	TRUE	FALSE	FALSE	0
cg19046959	FALSE	TRUE	FALSE	FALSE	0
cg19044674	FALSE	TRUE	FALSE	FALSE	0
cg23786576	FALSE	TRUE	FALSE	FALSE	0
cg18983672	FALSE	TRUE	FALSE	FALSE	0
cg22901840	FALSE	TRUE	FALSE	FALSE	0
cg09118625	FALSE	TRUE	FALSE	TRUE	0
cg08413469	FALSE	TRUE	FALSE	FALSE	0
cg05675373	FALSE	TRUE	TRUE	FALSE	0
cg18031008	FALSE	TRUE	FALSE	FALSE	0
cg07337598	FALSE	TRUE	FALSE	FALSE	0
cg16168311	FALSE	TRUE	FALSE	FALSE	0
cg01459453	FALSE	TRUE	TRUE	FALSE	0
cg15262928	FALSE	TRUE	FALSE	FALSE	0
cg24450312	FALSE	TRUE	FALSE	FALSE	0
cg09885951	FALSE	TRUE	FALSE	FALSE	0
cg26043391	FALSE	TRUE	FALSE	FALSE	0
cg09809672	TRUE	TRUE	TRUE	TRUE	0
cg25657834	FALSE	TRUE	FALSE	FALSE	0
cg14424579	FALSE	TRUE	FALSE	FALSE	0
cg19273182	FALSE	TRUE	FALSE	FALSE	0
cg02154074	FALSE	TRUE	FALSE	FALSE	0
cg02972551	FALSE	TRUE	FALSE	FALSE	0
cg22809047	FALSE	TRUE	TRUE	TRUE	0
cg21378206	FALSE	TRUE	FALSE	FALSE	0
cg05847778	FALSE	TRUE	FALSE	FALSE	0
cg03947362	FALSE	TRUE	FALSE	FALSE	0
cg11388238	FALSE	TRUE	FALSE	FALSE	0
cg10376763	FALSE	TRUE	TRUE	FALSE	0
cg20795863	FALSE	TRUE	FALSE	FALSE	0
cg25781123	FALSE	TRUE	FALSE	FALSE	0
cg04005032	FALSE	TRUE	FALSE	FALSE	0
cg23180365	FALSE	TRUE	FALSE	FALSE	0
cg25411725	FALSE	TRUE	FALSE	FALSE	0
cg06117855	FALSE	TRUE	FALSE	FALSE	0
cg08186124	FALSE	TRUE	FALSE	FALSE	0
cg26614073	FALSE	TRUE	TRUE	TRUE	0
cg20524216	FALSE	TRUE	FALSE	FALSE	0
cg18984151	FALSE	TRUE	FALSE	FALSE	0
cg19008809	FALSE	TRUE	FALSE	FALSE	0
cg16984944	FALSE	TRUE	FALSE	FALSE	0
cg02335441	FALSE	TRUE	FALSE	FALSE	0
cg12616277	FALSE	TRUE	FALSE	FALSE	0
cg22613010	FALSE	TRUE	FALSE	FALSE	0
cg09785172	FALSE	TRUE	FALSE	FALSE	0
cg03103192	FALSE	TRUE	FALSE	FALSE	0
cg05960024	FALSE	TRUE	TRUE	FALSE	0
cg20947775	FALSE	TRUE	FALSE	FALSE	0
cg27413543	FALSE	TRUE	FALSE	FALSE	0
cg23092072	FALSE	TRUE	FALSE	FALSE	0
cg06044899	FALSE	TRUE	FALSE	FALSE	0
cg20305610	FALSE	TRUE	FALSE	FALSE	0
cg17853587	FALSE	TRUE	FALSE	FALSE	0
cg21950518	FALSE	TRUE	FALSE	FALSE	0
cg25159610	FALSE	TRUE	FALSE	FALSE	0
cg23941599	FALSE	TRUE	FALSE	FALSE	0
cg04431054	FALSE	TRUE	FALSE	FALSE	0
cg22197830	FALSE	TRUE	FALSE	FALSE	0
cg16494477	FALSE	TRUE	FALSE	FALSE	0
cg27092035	FALSE	TRUE	FALSE	FALSE	0
cg01570885	FALSE	TRUE	TRUE	FALSE	0
cg10940099	FALSE	TRUE	FALSE	FALSE	0
cg15381769	FALSE	TRUE	FALSE	FALSE	0
cg15185286	FALSE	TRUE	FALSE	FALSE	0
cg10865119	FALSE	TRUE	FALSE	FALSE	0
cg13931228	FALSE	TRUE	TRUE	FALSE	0
cg01353448	FALSE	TRUE	FALSE	FALSE	0
cg17408647	FALSE	TRUE	FALSE	FALSE	0
cg00945507	FALSE	TRUE	FALSE	FALSE	0
cg20692569	FALSE	TRUE	TRUE	FALSE	0
cg03682823	FALSE	TRUE	FALSE	FALSE	0
cg18139769	FALSE	TRUE	FALSE	FALSE	0
cg15547534	FALSE	TRUE	FALSE	FALSE	0
cg01584473	FALSE	TRUE	FALSE	FALSE	0
cg04084157	FALSE	TRUE	TRUE	TRUE	0
cg14175438	FALSE	TRUE	TRUE	FALSE	0
cg13975369	FALSE	TRUE	FALSE	FALSE	0
cg04528819	FALSE	TRUE	TRUE	FALSE	0
cg08434234	FALSE	TRUE	FALSE	FALSE	0
cg22920873	FALSE	TRUE	FALSE	FALSE	0
cg04999691	FALSE	TRUE	FALSE	FALSE	0
cg05365729	FALSE	TRUE	FALSE	FALSE	0
cg21305265	FALSE	TRUE	FALSE	FALSE	0
cg14408969	FALSE	TRUE	FALSE	FALSE	0
cg16241714	FALSE	TRUE	FALSE	FALSE	0
cg08090772	FALSE	TRUE	FALSE	FALSE	0
cg22289837	FALSE	TRUE	FALSE	FALSE	0
cg25070637	FALSE	TRUE	FALSE	FALSE	0
cg05755779	FALSE	TRUE	FALSE	FALSE	0
cg14409958	FALSE	TRUE	FALSE	FALSE	0
cg18956095	FALSE	TRUE	FALSE	FALSE	0
cg07770222	FALSE	TRUE	FALSE	FALSE	0
cg24471894	FALSE	TRUE	FALSE	FALSE	0
cg04094160	FALSE	TRUE	FALSE	FALSE	0
cg07158339	FALSE	TRUE	TRUE	FALSE	0
cg01873645	FALSE	TRUE	FALSE	FALSE	0
cg02654291	FALSE	TRUE	FALSE	FALSE	0
cg01027739	FALSE	TRUE	FALSE	FALSE	0
cg09191327	FALSE	TRUE	FALSE	FALSE	0
cg16408394	FALSE	TRUE	FALSE	FALSE	0
cg01656216	FALSE	TRUE	FALSE	FALSE	0
cg00168942	FALSE	TRUE	FALSE	FALSE	0
cg17324128	FALSE	TRUE	FALSE	FALSE	0
cg13129046	FALSE	TRUE	FALSE	FALSE	0
cg01560871	FALSE	TRUE	TRUE	FALSE	0
cg04268405	FALSE	TRUE	TRUE	FALSE	0
cg18180783	FALSE	TRUE	FALSE	FALSE	0
cg00436603	FALSE	TRUE	FALSE	FALSE	0
cg24126851	FALSE	TRUE	FALSE	FALSE	0
cg25505610	FALSE	TRUE	FALSE	FALSE	0
cg06513075	FALSE	TRUE	FALSE	FALSE	0
cg22637507	FALSE	TRUE	FALSE	FALSE	0
cg20240860	FALSE	TRUE	FALSE	FALSE	0
cg01511567	FALSE	TRUE	FALSE	FALSE	0
cg24580001	FALSE	TRUE	FALSE	FALSE	0
cg13547237	FALSE	TRUE	TRUE	FALSE	0
cg07730301	FALSE	TRUE	FALSE	FALSE	0
cg16547529	FALSE	TRUE	FALSE	FALSE	0
cg17063929	FALSE	TRUE	FALSE	FALSE	0
cg14727952	FALSE	TRUE	FALSE	FALSE	0
cg25101936	FALSE	TRUE	FALSE	FALSE	0
cg01234063	FALSE	TRUE	FALSE	FALSE	0
cg16579101	FALSE	TRUE	FALSE	FALSE	0
cg13302154	FALSE	TRUE	TRUE	FALSE	0
cg19722847	TRUE	TRUE	TRUE	TRUE	0
cg09869858	FALSE	TRUE	FALSE	FALSE	0
cg25683012	FALSE	TRUE	FALSE	FALSE	0
cg18573383	FALSE	TRUE	TRUE	FALSE	0
cg07498421	FALSE	TRUE	FALSE	FALSE	0
cg26297688	FALSE	TRUE	FALSE	FALSE	0
cg24254120	FALSE	TRUE	FALSE	FALSE	0
cg04836038	FALSE	TRUE	FALSE	TRUE	0
cg09646392	FALSE	TRUE	TRUE	FALSE	0
cg01027805	FALSE	TRUE	FALSE	FALSE	0
cg15661409	FALSE	TRUE	FALSE	FALSE	0
cg24058132	FALSE	TRUE	TRUE	FALSE	0
cg13682722	FALSE	TRUE	FALSE	FALSE	0
cg03588357	FALSE	TRUE	FALSE	FALSE	0
cg16034652	FALSE	TRUE	FALSE	FALSE	0
cg22432269	FALSE	TRUE	FALSE	FALSE	0
cg02071305	FALSE	TRUE	TRUE	FALSE	0
cg03286783	FALSE	TRUE	FALSE	FALSE	0
cg06121469	FALSE	TRUE	FALSE	FALSE	0
cg03578041	FALSE	TRUE	FALSE	FALSE	0
cg20761322	FALSE	TRUE	FALSE	TRUE	0
cg20828084	FALSE	TRUE	FALSE	FALSE	0
cg06361108	FALSE	TRUE	FALSE	FALSE	0
cg14654875	FALSE	TRUE	FALSE	FALSE	0
cg15703512	FALSE	TRUE	FALSE	FALSE	0
cg26003813	FALSE	TRUE	FALSE	FALSE	0
cg06688848	FALSE	TRUE	FALSE	FALSE	0
cg20100381	FALSE	TRUE	FALSE	FALSE	0
cg17655614	FALSE	TRUE	FALSE	FALSE	0
cg19706682	FALSE	TRUE	FALSE	FALSE	0
cg07595943	FALSE	TRUE	FALSE	FALSE	0
cg20999813	FALSE	TRUE	FALSE	FALSE	0
cg03760483	FALSE	TRUE	FALSE	FALSE	0
cg26162695	FALSE	TRUE	FALSE	FALSE	0
cg06144905	FALSE	TRUE	TRUE	FALSE	0
cg08124722	FALSE	TRUE	FALSE	FALSE	0
cg06557358	FALSE	TRUE	FALSE	FALSE	0
cg01485645	FALSE	TRUE	FALSE	FALSE	0
cg00091693	FALSE	TRUE	FALSE	FALSE	0
cg09509673	FALSE	TRUE	FALSE	FALSE	0
cg21460081	FALSE	TRUE	FALSE	FALSE	0
cg25928579	FALSE	TRUE	FALSE	FALSE	0
cg17686885	FALSE	TRUE	FALSE	FALSE	0
cg09722397	FALSE	TRUE	FALSE	FALSE	0
cg11653266	FALSE	TRUE	FALSE	FALSE	0
cg16419345	FALSE	TRUE	FALSE	FALSE	0
cg19761273	FALSE	TRUE	FALSE	TRUE	0
cg12985418	FALSE	TRUE	FALSE	FALSE	0
cg14894144	FALSE	TRUE	FALSE	FALSE	0
cg09441152	FALSE	TRUE	FALSE	FALSE	0
cg12946225	FALSE	TRUE	FALSE	FALSE	0
cg14308452	FALSE	TRUE	FALSE	FALSE	0
cg02085507	FALSE	TRUE	FALSE	FALSE	0
cg27377450	FALSE	TRUE	FALSE	FALSE	0
cg15341340	FALSE	TRUE	FALSE	FALSE	0
cg11025793	FALSE	TRUE	FALSE	FALSE	0
cg02489552	FALSE	TRUE	FALSE	FALSE	0
cg07408456	FALSE	TRUE	FALSE	FALSE	0
cg26842024	FALSE	TRUE	TRUE	FALSE	0
cg13899108	FALSE	TRUE	FALSE	FALSE	0
cg21395782	FALSE	TRUE	FALSE	FALSE	0
cg22006386	FALSE	TRUE	FALSE	FALSE	0
cg12768605	FALSE	TRUE	FALSE	FALSE	0
cg07291563	FALSE	TRUE	FALSE	FALSE	0
cg14060828	FALSE	TRUE	FALSE	FALSE	0
cg05294243	FALSE	TRUE	FALSE	FALSE	0
cg07455279	FALSE	TRUE	FALSE	FALSE	0
cg26456957	FALSE	TRUE	FALSE	FALSE	0
cg22190114	FALSE	TRUE	FALSE	FALSE	0
cg24116886	FALSE	TRUE	FALSE	FALSE	0
cg22449114	FALSE	TRUE	FALSE	FALSE	0
cg24899750	FALSE	TRUE	FALSE	FALSE	0
cg24834740	FALSE	TRUE	TRUE	FALSE	0
cg23662675	FALSE	TRUE	FALSE	FALSE	0
cg06926735	FALSE	TRUE	FALSE	FALSE	0
cg14597908	FALSE	TRUE	FALSE	FALSE	0
cg02047577	FALSE	TRUE	FALSE	FALSE	0
cg13854874	FALSE	TRUE	FALSE	FALSE	0
cg13460409	FALSE	TRUE	FALSE	FALSE	0
cg25166896	FALSE	TRUE	FALSE	FALSE	0
cg05442902	TRUE	TRUE	TRUE	FALSE	0
cg20295671	FALSE	TRUE	FALSE	FALSE	0
cg07849904	FALSE	TRUE	FALSE	FALSE	0
cg01407797	FALSE	TRUE	FALSE	FALSE	0
cg19167673	FALSE	TRUE	FALSE	FALSE	0
cg26453588	FALSE	TRUE	FALSE	FALSE	0
cg20822990	TRUE	FALSE	TRUE	TRUE	0
cg22512670	TRUE	FALSE	FALSE	FALSE	0
cg25410668	TRUE	FALSE	TRUE	TRUE	0
cg04400972	TRUE	FALSE	FALSE	FALSE	0
cg22158769	TRUE	FALSE	FALSE	FALSE	0
cg06639320	TRUE	FALSE	TRUE	TRUE	0
cg22454769	TRUE	FALSE	TRUE	TRUE	0
cg24079702	TRUE	FALSE	FALSE	FALSE	0
cg03607117	TRUE	FALSE	TRUE	TRUE	0
cg07553761	TRUE	FALSE	TRUE	FALSE	0
cg25478614	TRUE	FALSE	TRUE	TRUE	0
cg25428494	TRUE	FALSE	FALSE	FALSE	0
cg23500537	TRUE	FALSE	TRUE	TRUE	0
cg00486113	TRUE	FALSE	FALSE	FALSE	0
cg13001142	TRUE	FALSE	FALSE	FALSE	0
cg20426994	TRUE	FALSE	TRUE	FALSE	0
cg14361627	TRUE	FALSE	FALSE	FALSE	0
cg08097417	TRUE	FALSE	TRUE	TRUE	0
cg07955995	TRUE	FALSE	FALSE	TRUE	0
cg22285878	TRUE	FALSE	FALSE	FALSE	0
cg08540945	TRUE	FALSE	TRUE	TRUE	0
cg07927379	TRUE	FALSE	FALSE	FALSE	0
cg07583137	TRUE	FALSE	TRUE	FALSE	0
cg22796704	TRUE	FALSE	TRUE	FALSE	0
cg19935065	TRUE	FALSE	FALSE	FALSE	0
cg23091758	TRUE	FALSE	TRUE	FALSE	0
cg18473521	TRUE	FALSE	FALSE	FALSE	0
cg03032497	TRUE	FALSE	TRUE	TRUE	0
cg09651136	TRUE	FALSE	FALSE	FALSE	0
cg04416734	TRUE	FALSE	FALSE	FALSE	0
cg08415592	TRUE	FALSE	TRUE	FALSE	0
cg11832534	FALSE	FALSE	FALSE	TRUE	0
cg17163168	FALSE	FALSE	FALSE	TRUE	0
cg01832549	FALSE	FALSE	FALSE	TRUE	0
cg26105310	FALSE	FALSE	FALSE	TRUE	0
cg09315264	FALSE	FALSE	FALSE	TRUE	0
cg27168858	FALSE	FALSE	FALSE	TRUE	0
cg20149168	FALSE	FALSE	FALSE	TRUE	0
cg26833936	FALSE	FALSE	FALSE	TRUE	0
cg10772169	FALSE	FALSE	FALSE	TRUE	0
cg05308819	FALSE	FALSE	FALSE	TRUE	0
cg20964423	FALSE	FALSE	FALSE	TRUE	0
cg20420249	FALSE	FALSE	FALSE	TRUE	0
cg25386151	FALSE	FALSE	FALSE	TRUE	0
cg18343474	FALSE	FALSE	FALSE	TRUE	0
cg01196788	FALSE	FALSE	FALSE	TRUE	0
cg25309888	FALSE	FALSE	FALSE	TRUE	0
cg22864500	FALSE	FALSE	FALSE	TRUE	0
cg12258344	FALSE	FALSE	FALSE	TRUE	0
cg00925087	FALSE	FALSE	FALSE	TRUE	0
cg00740914	FALSE	FALSE	FALSE	TRUE	0
cg11807280	FALSE	FALSE	FALSE	TRUE	0
cg01447660	FALSE	FALSE	TRUE	TRUE	0
cg07319199	FALSE	FALSE	FALSE	TRUE	0
cg08357125	FALSE	FALSE	FALSE	TRUE	0
cg04709900	FALSE	FALSE	FALSE	TRUE	0
cg01620164	FALSE	FALSE	TRUE	TRUE	0
cg22162281	FALSE	FALSE	FALSE	TRUE	0
cg10106965	FALSE	FALSE	FALSE	TRUE	0
cg26158023	FALSE	FALSE	FALSE	TRUE	0
cg27386529	FALSE	FALSE	FALSE	TRUE	0
cg09652142	FALSE	FALSE	FALSE	TRUE	0
cg01844642	FALSE	FALSE	TRUE	TRUE	0
cg06672696	FALSE	FALSE	FALSE	TRUE	0
cg19166302	FALSE	FALSE	FALSE	TRUE	0
cg27059819	FALSE	FALSE	FALSE	TRUE	0
cg12968224	FALSE	FALSE	FALSE	TRUE	0
cg11491284	FALSE	FALSE	FALSE	TRUE	0
cg03633574	FALSE	FALSE	FALSE	TRUE	0
cg15277914	FALSE	FALSE	TRUE	TRUE	0
cg20515136	FALSE	FALSE	FALSE	TRUE	0
cg03915012	FALSE	FALSE	FALSE	TRUE	0
cg23836737	FALSE	FALSE	TRUE	TRUE	0
cg21631428	FALSE	FALSE	FALSE	TRUE	0
cg00302979	FALSE	FALSE	FALSE	TRUE	0
cg05106770	FALSE	FALSE	TRUE	TRUE	0
cg10203610	FALSE	FALSE	FALSE	TRUE	0
cg00772585	FALSE	FALSE	FALSE	TRUE	0
cg22185977	FALSE	FALSE	FALSE	TRUE	0
cg18917643	FALSE	FALSE	FALSE	TRUE	0
cg04092800	FALSE	FALSE	FALSE	TRUE	0
cg15936446	FALSE	FALSE	FALSE	TRUE	0
cg19034084	FALSE	FALSE	FALSE	TRUE	0
cg23008153	FALSE	FALSE	FALSE	TRUE	0
cg24845578	FALSE	FALSE	FALSE	TRUE	0
cg14746276	FALSE	FALSE	FALSE	TRUE	0
cg06526721	FALSE	FALSE	FALSE	TRUE	0
cg01256539	FALSE	FALSE	FALSE	TRUE	0
cg21874213	FALSE	FALSE	TRUE	TRUE	0
cg07717903	FALSE	FALSE	FALSE	TRUE	0
cg12145907	FALSE	FALSE	FALSE	TRUE	0
cg11136562	FALSE	FALSE	FALSE	TRUE	0
cg03421353	FALSE	FALSE	FALSE	TRUE	0
cg02204637	FALSE	FALSE	FALSE	TRUE	0
cg00096065	FALSE	FALSE	FALSE	TRUE	0
cg23510764	FALSE	FALSE	FALSE	TRUE	0
cg05694095	FALSE	FALSE	FALSE	TRUE	0
cg14314729	FALSE	FALSE	TRUE	TRUE	0
cg19343530	FALSE	FALSE	FALSE	TRUE	0
cg01176329	FALSE	FALSE	FALSE	TRUE	0
cg09624858	FALSE	FALSE	FALSE	TRUE	0
cg07077459	FALSE	FALSE	FALSE	TRUE	0
cg22352234	FALSE	FALSE	FALSE	TRUE	0
cg12757684	FALSE	FALSE	FALSE	TRUE	0
cg02151816	FALSE	FALSE	FALSE	TRUE	0
cg13567282	FALSE	FALSE	FALSE	TRUE	0
cg15339075	FALSE	FALSE	FALSE	TRUE	0
cg26765385	FALSE	FALSE	FALSE	TRUE	0
cg27508620	FALSE	FALSE	FALSE	TRUE	0
cg24169822	FALSE	FALSE	FALSE	TRUE	0
cg19663246	FALSE	FALSE	TRUE	TRUE	0
cg02426324	FALSE	FALSE	FALSE	TRUE	0
cg09748749	FALSE	FALSE	TRUE	TRUE	0
cg27455578	FALSE	FALSE	FALSE	TRUE	0
cg27367526	FALSE	FALSE	FALSE	TRUE	0
cg15603896	FALSE	FALSE	FALSE	TRUE	0
cg21186299	FALSE	FALSE	FALSE	TRUE	0
cg03619256	FALSE	FALSE	FALSE	TRUE	0
cg20665157	FALSE	FALSE	TRUE	TRUE	0
cg21184711	FALSE	FALSE	TRUE	TRUE	0
cg20050761	FALSE	FALSE	FALSE	TRUE	0
cg08151809	FALSE	FALSE	FALSE	TRUE	0
cg04662594	FALSE	FALSE	FALSE	TRUE	0
cg26725786	FALSE	FALSE	FALSE	TRUE	0
cg12402251	FALSE	FALSE	TRUE	TRUE	0
cg20988565	FALSE	FALSE	FALSE	TRUE	0
cg22073802	FALSE	FALSE	FALSE	TRUE	0
cg02838492	FALSE	FALSE	FALSE	TRUE	0
cg21159778	FALSE	FALSE	FALSE	TRUE	0
cg14224203	FALSE	FALSE	FALSE	TRUE	0
cg17782713	FALSE	FALSE	FALSE	TRUE	0
cg18537454	FALSE	FALSE	FALSE	TRUE	0
cg09432590	FALSE	FALSE	FALSE	TRUE	0
cg05324516	FALSE	FALSE	FALSE	TRUE	0
cg24350475	FALSE	FALSE	FALSE	TRUE	0
cg13612317	FALSE	FALSE	FALSE	TRUE	0
cg04218760	FALSE	FALSE	FALSE	TRUE	0
cg04200607	FALSE	FALSE	FALSE	TRUE	0
cg17953385	FALSE	FALSE	FALSE	TRUE	0
cg08276993	FALSE	FALSE	FALSE	TRUE	0
cg14209784	FALSE	FALSE	FALSE	TRUE	0
cg04521765	FALSE	FALSE	FALSE	TRUE	0
cg23753748	FALSE	FALSE	FALSE	TRUE	0
cg13824500	FALSE	FALSE	FALSE	TRUE	0
cg06326667	FALSE	FALSE	FALSE	TRUE	0
cg03638795	FALSE	FALSE	FALSE	TRUE	0
cg07080372	FALSE	FALSE	FALSE	TRUE	0
cg12578166	FALSE	FALSE	FALSE	TRUE	0
cg05898618	FALSE	FALSE	FALSE	TRUE	0
cg22296808	FALSE	FALSE	FALSE	TRUE	0
cg20492951	FALSE	FALSE	FALSE	TRUE	0
cg10905180	FALSE	FALSE	FALSE	TRUE	0
cg04999352	FALSE	FALSE	FALSE	TRUE	0
cg24745327	FALSE	FALSE	FALSE	TRUE	0
cg17616646	FALSE	FALSE	FALSE	TRUE	0
cg17472796	FALSE	FALSE	FALSE	TRUE	0
cg25838150	FALSE	FALSE	FALSE	TRUE	0
cg23460961	FALSE	FALSE	FALSE	TRUE	0
cg05262777	FALSE	FALSE	FALSE	TRUE	0
cg14753631	FALSE	FALSE	FALSE	TRUE	0
cg09692396	FALSE	FALSE	FALSE	TRUE	0
cg21860825	FALSE	FALSE	FALSE	TRUE	0
cg04027548	FALSE	FALSE	FALSE	TRUE	0
cg02181968	FALSE	FALSE	FALSE	TRUE	0
cg11830800	FALSE	FALSE	FALSE	TRUE	0
cg23829395	FALSE	FALSE	FALSE	TRUE	0
cg06547285	FALSE	FALSE	FALSE	TRUE	0
cg26116103	FALSE	FALSE	FALSE	TRUE	0
cg05612876	FALSE	FALSE	FALSE	TRUE	0
cg27597505	FALSE	FALSE	FALSE	TRUE	0
cg03788004	FALSE	FALSE	FALSE	TRUE	0
cg17183905	FALSE	FALSE	FALSE	TRUE	0
cg06574422	FALSE	FALSE	FALSE	TRUE	0
cg04596060	FALSE	FALSE	TRUE	TRUE	0
cg00717297	FALSE	FALSE	FALSE	TRUE	0
cg01054110	FALSE	FALSE	FALSE	TRUE	0
cg22580512	FALSE	FALSE	FALSE	TRUE	0
cg24091819	FALSE	FALSE	FALSE	TRUE	0
cg26147845	FALSE	FALSE	FALSE	TRUE	0
cg24891133	FALSE	FALSE	FALSE	TRUE	0
cg06648759	FALSE	FALSE	TRUE	TRUE	0
cg01226614	FALSE	FALSE	FALSE	TRUE	0
cg27021512	FALSE	FALSE	FALSE	TRUE	0
cg03261929	FALSE	FALSE	FALSE	TRUE	0
cg26685941	FALSE	FALSE	FALSE	TRUE	0
cg22971191	FALSE	FALSE	FALSE	TRUE	0
cg00593462	FALSE	FALSE	TRUE	TRUE	0
cg02037503	FALSE	FALSE	FALSE	TRUE	0
cg23712970	FALSE	FALSE	FALSE	TRUE	0
cg07850604	FALSE	FALSE	FALSE	TRUE	0
cg05294577	FALSE	FALSE	FALSE	TRUE	0
cg13593287	FALSE	FALSE	FALSE	TRUE	0
cg01435493	FALSE	FALSE	FALSE	TRUE	0
cg13491731	FALSE	FALSE	FALSE	TRUE	0
cg03039990	FALSE	FALSE	FALSE	TRUE	0
cg26469387	FALSE	FALSE	FALSE	TRUE	0
cg25415508	FALSE	FALSE	FALSE	TRUE	0
cg23538901	FALSE	FALSE	FALSE	TRUE	0
cg08761208	FALSE	FALSE	FALSE	TRUE	0
cg16584662	FALSE	FALSE	FALSE	TRUE	0
cg13937040	FALSE	FALSE	FALSE	TRUE	0
cg20592391	FALSE	FALSE	FALSE	TRUE	0
cg00756943	FALSE	FALSE	FALSE	TRUE	0
cg04646282	FALSE	FALSE	FALSE	TRUE	0
cg03163545	FALSE	FALSE	FALSE	TRUE	0
cg02871659	FALSE	FALSE	TRUE	TRUE	0
cg11220950	FALSE	FALSE	FALSE	TRUE	0
cg07825606	FALSE	FALSE	FALSE	TRUE	0
cg02025827	FALSE	FALSE	FALSE	TRUE	0
cg03467555	FALSE	FALSE	FALSE	TRUE	0
cg10453071	FALSE	FALSE	FALSE	TRUE	0
cg23357854	FALSE	FALSE	FALSE	TRUE	0
cg07978099	FALSE	FALSE	FALSE	TRUE	0
cg02355868	FALSE	FALSE	FALSE	TRUE	0
cg27430293	FALSE	FALSE	FALSE	TRUE	0
cg04361926	FALSE	FALSE	FALSE	TRUE	0
cg23808301	FALSE	FALSE	FALSE	TRUE	0
cg04055490	FALSE	FALSE	FALSE	TRUE	0
cg06852243	FALSE	FALSE	FALSE	TRUE	0
cg13388466	FALSE	FALSE	FALSE	TRUE	0
cg13029847	FALSE	FALSE	TRUE	TRUE	0
cg14098795	FALSE	FALSE	FALSE	TRUE	0
cg07248223	FALSE	FALSE	FALSE	TRUE	0
cg22156456	FALSE	FALSE	FALSE	TRUE	0
cg11653233	FALSE	FALSE	FALSE	TRUE	0
cg21515349	FALSE	FALSE	FALSE	TRUE	0
cg06532163	FALSE	FALSE	FALSE	TRUE	0
cg07584066	FALSE	FALSE	FALSE	TRUE	0
cg19031565	FALSE	FALSE	FALSE	TRUE	0
cg07536102	FALSE	FALSE	FALSE	TRUE	0
cg01222316	FALSE	FALSE	FALSE	TRUE	0
cg09164913	FALSE	FALSE	FALSE	TRUE	0
cg07073120	FALSE	FALSE	FALSE	TRUE	0
cg21116457	FALSE	FALSE	FALSE	TRUE	0
cg12068124	FALSE	FALSE	FALSE	TRUE	0
cg08963419	FALSE	FALSE	FALSE	TRUE	0
cg20324262	FALSE	FALSE	FALSE	TRUE	0
cg05923226	FALSE	FALSE	FALSE	TRUE	0
cg15845821	FALSE	FALSE	FALSE	TRUE	0
cg18335931	FALSE	FALSE	TRUE	TRUE	0
cg09935271	FALSE	FALSE	FALSE	TRUE	0
cg14911690	FALSE	FALSE	FALSE	TRUE	0
cg01055871	FALSE	FALSE	FALSE	TRUE	0
cg10625705	FALSE	FALSE	FALSE	TRUE	0
cg06083669	FALSE	FALSE	FALSE	TRUE	0
cg06457011	FALSE	FALSE	FALSE	TRUE	0
cg05960039	FALSE	FALSE	FALSE	TRUE	0
cg09604333	FALSE	FALSE	FALSE	TRUE	0
cg20525917	FALSE	FALSE	FALSE	TRUE	0
cg24620508	FALSE	FALSE	FALSE	TRUE	0
cg12477880	FALSE	FALSE	FALSE	TRUE	0
cg06758350	FALSE	FALSE	FALSE	TRUE	0
cg02836046	FALSE	FALSE	FALSE	TRUE	0
cg07374224	FALSE	FALSE	FALSE	TRUE	0
cg25178749	FALSE	FALSE	FALSE	TRUE	0
cg10647101	FALSE	FALSE	FALSE	TRUE	0
cg05516505	FALSE	FALSE	FALSE	TRUE	0
cg04081402	FALSE	FALSE	FALSE	TRUE	0
cg01794929	FALSE	FALSE	FALSE	TRUE	0
cg18448426	FALSE	FALSE	FALSE	TRUE	0
cg27338353	FALSE	FALSE	FALSE	TRUE	0
cg22881141	FALSE	FALSE	FALSE	TRUE	0
cg09993145	FALSE	FALSE	TRUE	FALSE	0
cg23605843	FALSE	FALSE	TRUE	FALSE	0
cg17879376	FALSE	FALSE	TRUE	FALSE	0
cg24375409	FALSE	FALSE	TRUE	FALSE	0
cg05940231	FALSE	FALSE	TRUE	FALSE	0
cg25256723	FALSE	FALSE	TRUE	FALSE	0
cg11298786	FALSE	FALSE	TRUE	FALSE	0
cg05940691	FALSE	FALSE	TRUE	FALSE	0
cg23028740	FALSE	FALSE	TRUE	FALSE	0
cg00522231	FALSE	FALSE	TRUE	FALSE	0
cg01752203	FALSE	FALSE	TRUE	FALSE	0
cg07589899	FALSE	FALSE	TRUE	FALSE	0
cg22943590	FALSE	FALSE	TRUE	FALSE	0
cg08166272	FALSE	FALSE	TRUE	FALSE	0
cg03183882	FALSE	FALSE	TRUE	FALSE	0
cg15910502	FALSE	FALSE	TRUE	FALSE	0
cg24888989	FALSE	FALSE	TRUE	FALSE	0
cg00702638	FALSE	FALSE	TRUE	FALSE	0
cg11205552	FALSE	FALSE	TRUE	FALSE	0
cg06737494	FALSE	FALSE	TRUE	FALSE	0
cg26824216	FALSE	FALSE	TRUE	FALSE	0
cg24843443	FALSE	FALSE	TRUE	FALSE	0
cg03364683	FALSE	FALSE	TRUE	FALSE	0
cg21815258	FALSE	FALSE	TRUE	FALSE	0
cg20755989	FALSE	FALSE	TRUE	FALSE	0
cg02328239	FALSE	FALSE	TRUE	FALSE	0
cg26843711	FALSE	FALSE	TRUE	FALSE	0
cg23375552	FALSE	FALSE	TRUE	FALSE	0
cg21572722	FALSE	FALSE	TRUE	FALSE	0
cg00194146	FALSE	FALSE	TRUE	FALSE	0
cg01527307	FALSE	FALSE	TRUE	FALSE	0
cg10699171	FALSE	FALSE	TRUE	FALSE	0
cg08420066	FALSE	FALSE	TRUE	FALSE	0
cg18501647	FALSE	FALSE	TRUE	FALSE	0
cg10192196	FALSE	FALSE	TRUE	FALSE	0
cg05468948	FALSE	FALSE	TRUE	FALSE	0
cg00795927	FALSE	FALSE	TRUE	FALSE	0
cg08911208	FALSE	FALSE	TRUE	FALSE	0
cg11671968	FALSE	FALSE	TRUE	FALSE	0
cg14396995	FALSE	FALSE	TRUE	FALSE	0
cg02821342	FALSE	FALSE	TRUE	FALSE	0
cg08280936	FALSE	FALSE	TRUE	FALSE	0
cg18769120	FALSE	FALSE	TRUE	FALSE	0
cg19497517	FALSE	FALSE	TRUE	FALSE	0
cg26581729	FALSE	FALSE	TRUE	FALSE	0
cg06231995	FALSE	FALSE	TRUE	FALSE	0
cg14411282	FALSE	FALSE	TRUE	FALSE	0
cg23754392	FALSE	FALSE	TRUE	FALSE	0
cg06888746	FALSE	FALSE	TRUE	FALSE	0
cg13848598	FALSE	FALSE	TRUE	FALSE	0
cg07906193	FALSE	FALSE	TRUE	FALSE	0
cg05928581	FALSE	FALSE	TRUE	FALSE	0
cg20654468	FALSE	FALSE	TRUE	FALSE	0
cg22843803	FALSE	FALSE	TRUE	FALSE	0
cg02532488	FALSE	FALSE	TRUE	FALSE	0
cg13909661	FALSE	FALSE	TRUE	FALSE	0
cg26311454	FALSE	FALSE	TRUE	FALSE	0
cg08900043	FALSE	FALSE	TRUE	FALSE	0
cg15405572	FALSE	FALSE	TRUE	FALSE	0
cg03670162	FALSE	FALSE	TRUE	FALSE	0
cg18582260	FALSE	FALSE	TRUE	FALSE	0
cg13767001	FALSE	FALSE	TRUE	FALSE	0
cg23389651	FALSE	FALSE	TRUE	FALSE	0
cg18771300	FALSE	FALSE	TRUE	FALSE	0
cg13027206	FALSE	FALSE	TRUE	FALSE	0
cg03361973	FALSE	FALSE	TRUE	FALSE	0
cg04858164	FALSE	FALSE	TRUE	FALSE	0
cg25005357	FALSE	FALSE	TRUE	FALSE	0
cg08454546	FALSE	FALSE	TRUE	FALSE	0
cg09183146	FALSE	FALSE	TRUE	FALSE	0
cg00454305	FALSE	FALSE	TRUE	FALSE	0
cg00991848	FALSE	FALSE	TRUE	FALSE	0
cg03486383	FALSE	FALSE	TRUE	FALSE	0
cg02228185	FALSE	FALSE	TRUE	FALSE	0
cg23668631	FALSE	FALSE	TRUE	FALSE	0
cg14522800	FALSE	FALSE	TRUE	FALSE	0
cg25135555	FALSE	FALSE	TRUE	FALSE	0
cg11896923	FALSE	FALSE	TRUE	FALSE	0
cg04267101	FALSE	FALSE	TRUE	FALSE	0
cg13093111	FALSE	FALSE	TRUE	FALSE	0
cg13683374	FALSE	FALSE	TRUE	FALSE	0
cg11620135	FALSE	FALSE	TRUE	FALSE	0
cg25436157	FALSE	FALSE	TRUE	FALSE	0
cg24217948	FALSE	FALSE	TRUE	FALSE	0
cg10586358	FALSE	FALSE	TRUE	FALSE	0
cg27212234	FALSE	FALSE	TRUE	FALSE	0
cg21944491	FALSE	FALSE	TRUE	FALSE	0
cg21940708	FALSE	FALSE	TRUE	FALSE	0
cg19702785	FALSE	FALSE	TRUE	FALSE	0
cg09428349	FALSE	FALSE	TRUE	FALSE	0
cg10636297	FALSE	FALSE	TRUE	FALSE	0
cg25459323	FALSE	FALSE	TRUE	FALSE	0
cg27131176	FALSE	FALSE	TRUE	FALSE	0
cg22982767	FALSE	FALSE	TRUE	FALSE	0

## Sheet: trans-associations per gene
The following table contains the trans-associations, ordered by gene.
Column A and B contain the ENSEMBL IDs and gene symbols of the trans-genes, column C shows the number of clock CpGs significantly associating with the gene, and column D shows their names.
Ensembl ID	Gene symbol	Number of associations	Associating clock CpGs
ENSG00000188001	TPRG1	283	cg19420968,cg14992253,cg06836772,cg02275294,cg21870884,cg08030082,cg12351433,cg17099569,cg14329157,cg15988232,cg03891319,cg20914508,cg03330058,cg17960516,cg16358826,cg02827112,cg25148589,cg08771731,cg10345936,cg23517605,cg06493994,cg16150435,cg04452713,cg02217159,cg26620959,cg26845300,cg27319898,cg22171829,cg14501253,cg26045434,cg24081819,cg14658362,cg19724470,cg09722555,cg07285276,cg09019938,cg0…
ENSG00000153563	CD8A	271	cg14992253,cg06836772,cg02275294,cg21870884,cg08030082,cg12351433,cg17099569,cg08251036,cg14329157,cg12941369,cg15988232,cg20914508,cg03330058,cg14423778,cg17960516,cg16358826,cg02827112,cg25148589,cg08771731,cg07663789,cg10345936,cg23517605,cg06493994,cg03270204,cg16150435,cg04452713,cg02217159,cg26620959,cg26845300,cg27319898,cg22171829,cg14501253,cg26045434,cg24081819,cg14658362,cg02388150,cg0…
ENSG00000089692	LAG3	243	cg06836772,cg02275294,cg21870884,cg08030082,cg12351433,cg17099569,cg14329157,cg12941369,cg15988232,cg20914508,cg03330058,cg17960516,cg16358826,cg02827112,cg25148589,cg08771731,cg07663789,cg10345936,cg23517605,cg16150435,cg04452713,cg02217159,cg26620959,cg26845300,cg27319898,cg22171829,cg14501253,cg26045434,cg24081819,cg14658362,cg19724470,cg09722555,cg07285276,cg09019938,cg04126866,cg19346193,cg1…
ENSG00000153898	MCOLN2	240	cg19420968,cg06836772,cg02275294,cg21870884,cg12351433,cg17099569,cg14329157,cg12413566,cg15988232,cg20914508,cg17960516,cg16744741,cg02827112,cg25148589,cg08771731,cg07663789,cg10345936,cg23517605,cg06493994,cg16150435,cg04452713,cg02217159,cg26620959,cg26845300,cg27319898,cg22171829,cg14501253,cg26045434,cg25552492,cg24081819,cg09722555,cg07285276,cg09019938,cg19346193,cg13216057,cg21370143,cg0…
ENSG00000100450	GZMH	239	cg14992253,cg07388493,cg06836772,cg02275294,cg21870884,cg08030082,cg12351433,cg17099569,cg08251036,cg14329157,cg15988232,cg18328933,cg20914508,cg03330058,cg17960516,cg16358826,cg02827112,cg25148589,cg08771731,cg10345936,cg23517605,cg16150435,cg04452713,cg02217159,cg26845300,cg27319898,cg22171829,cg14501253,cg26045434,cg24081819,cg14658362,cg19724470,cg09722555,cg07285276,cg09019938,cg04126866,cg1…
ENSG00000167664	TMIGD2	236	cg19420968,cg21870884,cg12351433,cg17099569,cg14329157,cg12413566,cg20914508,cg17960516,cg02827112,cg25148589,cg08771731,cg10345936,cg23517605,cg06493994,cg16150435,cg02217159,cg26620959,cg27319898,cg14501253,cg26045434,cg24081819,cg09722555,cg11299964,cg07285276,cg09019938,cg19346193,cg13216057,cg21370143,cg08965235,cg19692710,cg21096399,cg01820374,cg02364642,cg09418283,cg06462291,cg06738602,cg0…
[truncated: 14,364 more rows]
