# Supplementary material for: Functional genomics analysis identifies T and NK cell activation as a driver of epigenetic clock progression
Source: Genome Biol. 2022 Jan 14;23:24. doi: 10.1186/s13059-021-02585-8 (PMC8759260; doi:10.1186/s13059-021-02585-8)
Supplement: Supplementary file 3 — Additional file 3: Table S2. Gene ontology (GO) enrichments of the trans-genes identified in the regression analysis. [file 13059_2021_2585_MOESM3_ESM.xlsx]

## Sheet: Hannum Bld
The following table shows the gene ontology (GO) enrichments of the trans-genes associating with Hannum Bld CpGs.
Column A shows the GO identifier, column B shows the p-value of enrichment (adjusted using the Benjamini-Hochberg method), Column C shows the description of the term, columns D and E show the ratio of the gene set of interest or the background set belonging to the GO-term, and column F shows the ENSEMBL IDs of those genes.
ID	p.adjust	Description	GeneRatio	BgRatio	geneID
GO:0042110	0.00213899	T cell activation	13/80	392/12390	ENSG00000153563/ENSG00000167664/ENSG00000089692/ENSG00000162739/ENSG00000138795/ENSG00000176083/ENSG00000172116/ENSG00000163508/ENSG00000116824/ENSG00000143842/ENSG00000081059/ENSG00000126353/ENSG00000181847
GO:0030217	0.0045771	T cell differentiation	9/80	199/12390	ENSG00000153563/ENSG00000162739/ENSG00000138795/ENSG00000176083/ENSG00000163508/ENSG00000116824/ENSG00000143842/ENSG00000081059/ENSG00000126353
GO:0002521	0.00482304	leukocyte differentiation	12/80	396/12390	ENSG00000153563/ENSG00000162739/ENSG00000138795/ENSG00000176083/ENSG00000163508/ENSG00000136997/ENSG00000116824/ENSG00000143842/ENSG00000081059/ENSG00000126353/ENSG00000119714/ENSG00000154229
GO:0050909	0.0150637	sensory perception of taste	4/80	29/12390	ENSG00000188011/ENSG00000138795/ENSG00000131686/ENSG00000110881
GO:0030098	0.02321	lymphocyte differentiation	9/80	274/12390	ENSG00000153563/ENSG00000162739/ENSG00000138795/ENSG00000176083/ENSG00000163508/ENSG00000116824/ENSG00000143842/ENSG00000081059/ENSG00000126353
GO:0071467	0.0265936	cellular response to pH	3/80	14/12390	ENSG00000135631/ENSG00000119714/ENSG00000110881
GO:0009952	0.0310162	anterior/posterior pattern specification	6/80	120/12390	ENSG00000183691/ENSG00000138795/ENSG00000260027/ENSG00000198353/ENSG00000172789/ENSG00000170689
GO:0046632	0.0341376	alpha-beta T cell differentiation	5/80	79/12390	ENSG00000162739/ENSG00000138795/ENSG00000176083/ENSG00000163508/ENSG00000081059
GO:0035239	0.0344823	tube morphogenesis	8/80	248/12390	ENSG00000135960/ENSG00000183691/ENSG00000138795/ENSG00000136997/ENSG00000081059/ENSG00000260027/ENSG00000112655/ENSG00000120057
GO:0032609	0.0344823	interferon-gamma production	5/80	83/12390	ENSG00000162739/ENSG00000163508/ENSG00000116824/ENSG00000126353/ENSG00000074966
GO:0003002	0.0392863	regionalization	7/80	193/12390	ENSG00000183691/ENSG00000138795/ENSG00000163508/ENSG00000260027/ENSG00000198353/ENSG00000172789/ENSG00000170689

## Sheet: Horvath MT
The following table shows the gene ontology (GO) enrichments of the trans-genes associating with Horvath MT CpGs.
Column A shows the GO identifier, column B shows the p-value of enrichment (adjusted using the Benjamini-Hochberg method), Column C shows the description of the term, columns D and E show the ratio of the gene set of interest or the background set belonging to the GO-term, and column F shows the ENSEMBL IDs of those genes.
ID	p.adjust	Description	GeneRatio	BgRatio	geneID
GO:0042110	0.000511209	T cell activation	14/86	392/12390	ENSG00000153563/ENSG00000143842/ENSG00000089692/ENSG00000167664/ENSG00000116824/ENSG00000163508/ENSG00000126353/ENSG00000176083/ENSG00000138795/ENSG00000172116/ENSG00000162739/ENSG00000081059/ENSG00000073861/ENSG00000160654
GO:0002521	0.000511209	leukocyte differentiation	14/86	396/12390	ENSG00000153563/ENSG00000143842/ENSG00000116824/ENSG00000163508/ENSG00000126353/ENSG00000176083/ENSG00000138795/ENSG00000119714/ENSG00000162739/ENSG00000081059/ENSG00000175505/ENSG00000136997/ENSG00000073861/ENSG00000154229
GO:0030217	0.000739097	T cell differentiation	10/86	199/12390	ENSG00000153563/ENSG00000143842/ENSG00000116824/ENSG00000163508/ENSG00000126353/ENSG00000176083/ENSG00000138795/ENSG00000162739/ENSG00000081059/ENSG00000073861
GO:0030098	0.00141349	lymphocyte differentiation	11/86	274/12390	ENSG00000153563/ENSG00000143842/ENSG00000116824/ENSG00000163508/ENSG00000126353/ENSG00000176083/ENSG00000138795/ENSG00000162739/ENSG00000081059/ENSG00000175505/ENSG00000073861
GO:0002250	0.00305763	adaptive immune response	11/86	304/12390	ENSG00000153563/ENSG00000153898/ENSG00000163508/ENSG00000176083/ENSG00000138795/ENSG00000172116/ENSG00000162739/ENSG00000026751/ENSG00000175505/ENSG00000073861/ENSG00000160654
GO:0046632	0.0057455	alpha-beta T cell differentiation	6/86	79/12390	ENSG00000163508/ENSG00000176083/ENSG00000138795/ENSG00000162739/ENSG00000081059/ENSG00000073861
GO:0003002	0.0146331	regionalization	8/86	193/12390	ENSG00000163508/ENSG00000138795/ENSG00000260027/ENSG00000183691/ENSG00000198353/ENSG00000172789/ENSG00000205336/ENSG00000170689
GO:1904837	0.0146331	beta-catenin-TCF complex assembly	4/86	31/12390	ENSG00000138795/ENSG00000081059/ENSG00000136997/ENSG00000165617
GO:0046631	0.0182107	alpha-beta T cell activation	6/86	104/12390	ENSG00000163508/ENSG00000176083/ENSG00000138795/ENSG00000162739/ENSG00000081059/ENSG00000073861
GO:1902105	0.0208825	regulation of leukocyte differentiation	8/86	211/12390	ENSG00000143842/ENSG00000116824/ENSG00000176083/ENSG00000138795/ENSG00000119714/ENSG00000136997/ENSG00000073861/ENSG00000154229
GO:0022407	0.0239867	regulation of cell-cell adhesion	10/86	345/12390	ENSG00000143842/ENSG00000089692/ENSG00000167664/ENSG00000116824/ENSG00000126353/ENSG00000176083/ENSG00000138795/ENSG00000073861/ENSG00000160654/ENSG00000154229
GO:0009952	0.0300989	anterior/posterior pattern specification	6/86	120/12390	ENSG00000138795/ENSG00000260027/ENSG00000183691/ENSG00000198353/ENSG00000172789/ENSG00000170689
GO:0050865	0.0312549	regulation of cell activation	11/86	436/12390	ENSG00000143842/ENSG00000089692/ENSG00000060140/ENSG00000167664/ENSG00000116824/ENSG00000126353/ENSG00000176083/ENSG00000175505/ENSG00000073861/ENSG00000160654/ENSG00000154229
GO:0002285	0.037727	lymphocyte activation involved in immune response	6/86	129/12390	ENSG00000163508/ENSG00000176083/ENSG00000138795/ENSG00000162739/ENSG00000175505/ENSG00000073861
GO:0007389	0.037727	pattern specification process	8/86	248/12390	ENSG00000163508/ENSG00000138795/ENSG00000260027/ENSG00000183691/ENSG00000198353/ENSG00000172789/ENSG00000205336/ENSG00000170689
GO:0002228	0.037727	natural killer cell mediated immunity	4/86	48/12390	ENSG00000089692/ENSG00000162739/ENSG00000026751/ENSG00000134539
GO:0002449	0.037727	lymphocyte mediated immunity	7/86	189/12390	ENSG00000153563/ENSG00000089692/ENSG00000162739/ENSG00000026751/ENSG00000175505/ENSG00000134539/ENSG00000073861
GO:0002287	0.037727	alpha-beta T cell activation involved in immune response	4/86	49/12390	ENSG00000163508/ENSG00000138795/ENSG00000162739/ENSG00000073861
GO:0002293	0.037727	alpha-beta T cell differentiation involved in immune response	4/86	49/12390	ENSG00000163508/ENSG00000138795/ENSG00000162739/ENSG00000073861
GO:0030101	0.0387524	natural killer cell activation	4/86	50/12390	ENSG00000116824/ENSG00000176083/ENSG00000162739/ENSG00000026751
GO:0090184	0.0405202	positive regulation of kidney development	3/86	22/12390	ENSG00000260027/ENSG00000183691/ENSG00000136997
GO:0002562	0.0405202	somatic diversification of immune receptors via germline recombination within a single locus	4/86	53/12390	ENSG00000138795/ENSG00000081059/ENSG00000175505/ENSG00000073861
GO:0016444	0.0405202	somatic cell DNA recombination	4/86	53/12390	ENSG00000138795/ENSG00000081059/ENSG00000175505/ENSG00000073861
GO:0002694	0.0405202	regulation of leukocyte activation	10/86	406/12390	ENSG00000143842/ENSG00000089692/ENSG00000060140/ENSG00000167664/ENSG00000116824/ENSG00000126353/ENSG00000176083/ENSG00000175505/ENSG00000073861/ENSG00000160654
GO:0002292	0.0447175	T cell differentiation involved in immune response	4/86	55/12390	ENSG00000163508/ENSG00000138795/ENSG00000162739/ENSG00000073861
GO:0050863	0.0482106	regulation of T cell activation	8/86	275/12390	ENSG00000143842/ENSG00000089692/ENSG00000167664/ENSG00000116824/ENSG00000126353/ENSG00000176083/ENSG00000073861/ENSG00000160654

## Sheet: Horvath Skn Bld
The following table shows the gene ontology (GO) enrichments of the trans-genes associating with Horvath Skn/Bld CpGs.
Column A shows the GO identifier, column B shows the p-value of enrichment (adjusted using the Benjamini-Hochberg method), Column C shows the description of the term, columns D and E show the ratio of the gene set of interest or the background set belonging to the GO-term, and column F shows the ENSEMBL IDs of those genes.
ID	p.adjust	Description	GeneRatio	BgRatio	geneID
GO:0042110	0.00106544	T cell activation	20/170	392/12390	ENSG00000153563/ENSG00000167664/ENSG00000089692/ENSG00000143842/ENSG00000163508/ENSG00000126353/ENSG00000138795/ENSG00000176083/ENSG00000162739/ENSG00000116824/ENSG00000081059/ENSG00000172116/ENSG00000073861/ENSG00000135426/ENSG00000181847/ENSG00000101665/ENSG00000188389/ENSG00000117280/ENSG00000122223/ENSG00000114861
GO:0030217	0.00444888	T cell differentiation	13/170	199/12390	ENSG00000153563/ENSG00000143842/ENSG00000163508/ENSG00000126353/ENSG00000138795/ENSG00000176083/ENSG00000162739/ENSG00000116824/ENSG00000081059/ENSG00000073861/ENSG00000135426/ENSG00000101665/ENSG00000114861
GO:0046632	0.00798719	alpha-beta T cell differentiation	8/170	79/12390	ENSG00000163508/ENSG00000138795/ENSG00000176083/ENSG00000162739/ENSG00000081059/ENSG00000073861/ENSG00000101665/ENSG00000114861
GO:0046631	0.00798719	alpha-beta T cell activation	9/170	104/12390	ENSG00000163508/ENSG00000138795/ENSG00000176083/ENSG00000162739/ENSG00000081059/ENSG00000073861/ENSG00000101665/ENSG00000122223/ENSG00000114861
GO:0030098	0.0125049	lymphocyte differentiation	14/170	274/12390	ENSG00000153563/ENSG00000143842/ENSG00000163508/ENSG00000126353/ENSG00000138795/ENSG00000176083/ENSG00000162739/ENSG00000116824/ENSG00000081059/ENSG00000175505/ENSG00000073861/ENSG00000135426/ENSG00000101665/ENSG00000114861
GO:0002521	0.0132262	leukocyte differentiation	17/170	396/12390	ENSG00000153563/ENSG00000143842/ENSG00000163508/ENSG00000126353/ENSG00000138795/ENSG00000176083/ENSG00000119714/ENSG00000162739/ENSG00000116824/ENSG00000081059/ENSG00000175505/ENSG00000136997/ENSG00000154229/ENSG00000073861/ENSG00000135426/ENSG00000101665/ENSG00000114861
GO:0002228	0.0148218	natural killer cell mediated immunity	6/170	48/12390	ENSG00000089692/ENSG00000162739/ENSG00000026751/ENSG00000134539/ENSG00000182985/ENSG00000198574
GO:0002287	0.0148218	alpha-beta T cell activation involved in immune response	6/170	49/12390	ENSG00000163508/ENSG00000138795/ENSG00000162739/ENSG00000073861/ENSG00000101665/ENSG00000114861
GO:0002293	0.0148218	alpha-beta T cell differentiation involved in immune response	6/170	49/12390	ENSG00000163508/ENSG00000138795/ENSG00000162739/ENSG00000073861/ENSG00000101665/ENSG00000114861
GO:0002285	0.0176403	lymphocyte activation involved in immune response	9/170	129/12390	ENSG00000163508/ENSG00000138795/ENSG00000176083/ENSG00000162739/ENSG00000175505/ENSG00000073861/ENSG00000101665/ENSG00000122223/ENSG00000114861
GO:0002250	0.0176403	adaptive immune response	14/170	304/12390	ENSG00000153563/ENSG00000153898/ENSG00000163508/ENSG00000138795/ENSG00000176083/ENSG00000162739/ENSG00000026751/ENSG00000175505/ENSG00000172116/ENSG00000073861/ENSG00000101665/ENSG00000074966/ENSG00000198574/ENSG00000122223
GO:0002717	0.0191122	positive regulation of natural killer cell mediated immunity	4/170	18/12390	ENSG00000089692/ENSG00000162739/ENSG00000182985/ENSG00000198574
GO:0002292	0.0198755	T cell differentiation involved in immune response	6/170	55/12390	ENSG00000163508/ENSG00000138795/ENSG00000162739/ENSG00000073861/ENSG00000101665/ENSG00000114861
GO:1902105	0.0284102	regulation of leukocyte differentiation	11/170	211/12390	ENSG00000143842/ENSG00000138795/ENSG00000176083/ENSG00000119714/ENSG00000116824/ENSG00000136997/ENSG00000154229/ENSG00000073861/ENSG00000135426/ENSG00000101665/ENSG00000114861
GO:0002697	0.0286233	regulation of immune effector process	13/170	288/12390	ENSG00000089692/ENSG00000060140/ENSG00000176083/ENSG00000162739/ENSG00000175505/ENSG00000239713/ENSG00000073861/ENSG00000000971/ENSG00000101665/ENSG00000167191/ENSG00000182985/ENSG00000198574/ENSG00000122223
GO:0002699	0.0308975	positive regulation of immune effector process	9/170	148/12390	ENSG00000089692/ENSG00000060140/ENSG00000162739/ENSG00000175505/ENSG00000073861/ENSG00000167191/ENSG00000182985/ENSG00000198574/ENSG00000122223
GO:0090184	0.0308975	positive regulation of kidney development	4/170	22/12390	ENSG00000183691/ENSG00000260027/ENSG00000136997/ENSG00000170962
GO:0032496	0.0363778	response to lipopolysaccharide	12/170	263/12390	ENSG00000189233/ENSG00000160791/ENSG00000162676/ENSG00000126353/ENSG00000154229/ENSG00000181104/ENSG00000110324/ENSG00000173530/ENSG00000117560/ENSG00000162892/ENSG00000168329/ENSG00000114861
GO:0002449	0.0363778	lymphocyte mediated immunity	10/170	189/12390	ENSG00000153563/ENSG00000089692/ENSG00000162739/ENSG00000026751/ENSG00000175505/ENSG00000073861/ENSG00000134539/ENSG00000101665/ENSG00000182985/ENSG00000198574
GO:0022407	0.0363778	regulation of cell-cell adhesion	14/170	345/12390	ENSG00000167664/ENSG00000089692/ENSG00000143842/ENSG00000126353/ENSG00000138795/ENSG00000176083/ENSG00000116824/ENSG00000154229/ENSG00000073861/ENSG00000135426/ENSG00000181847/ENSG00000101665/ENSG00000188389/ENSG00000122223
GO:0050865	0.0397242	regulation of cell activation	16/170	436/12390	ENSG00000167664/ENSG00000089692/ENSG00000143842/ENSG00000126353/ENSG00000060140/ENSG00000176083/ENSG00000116824/ENSG00000175505/ENSG00000154229/ENSG00000073861/ENSG00000135426/ENSG00000181847/ENSG00000101665/ENSG00000074966/ENSG00000188389/ENSG00000122223
GO:0002708	0.0427736	positive regulation of lymphocyte mediated immunity	6/170	70/12390	ENSG00000089692/ENSG00000162739/ENSG00000175505/ENSG00000073861/ENSG00000182985/ENSG00000198574
GO:0042093	0.0427736	T-helper cell differentiation	5/170	46/12390	ENSG00000138795/ENSG00000162739/ENSG00000073861/ENSG00000101665/ENSG00000114861
GO:0050863	0.0427736	regulation of T cell activation	12/170	275/12390	ENSG00000167664/ENSG00000089692/ENSG00000143842/ENSG00000126353/ENSG00000176083/ENSG00000116824/ENSG00000073861/ENSG00000135426/ENSG00000181847/ENSG00000101665/ENSG00000188389/ENSG00000122223
GO:0002286	0.0427736	T cell activation involved in immune response	6/170	72/12390	ENSG00000163508/ENSG00000138795/ENSG00000162739/ENSG00000073861/ENSG00000101665/ENSG00000114861
GO:0002237	0.0427736	response to molecule of bacterial origin	12/170	279/12390	ENSG00000189233/ENSG00000160791/ENSG00000162676/ENSG00000126353/ENSG00000154229/ENSG00000181104/ENSG00000110324/ENSG00000173530/ENSG00000117560/ENSG00000162892/ENSG00000168329/ENSG00000114861
GO:0050708	0.0427736	regulation of protein secretion	13/170	320/12390	ENSG00000135631/ENSG00000132718/ENSG00000126353/ENSG00000119714/ENSG00000116824/ENSG00000154229/ENSG00000073350/ENSG00000181104/ENSG00000166313/ENSG00000182985/ENSG00000122223/ENSG00000007402/ENSG00000114861
GO:0002294	0.0427736	CD4-positive, alpha-beta T cell differentiation involved in immune response	5/170	48/12390	ENSG00000138795/ENSG00000162739/ENSG00000073861/ENSG00000101665/ENSG00000114861
GO:0006968	0.0427736	cellular defense response	5/170	48/12390	ENSG00000160791/ENSG00000139187/ENSG00000162894/ENSG00000180644/ENSG00000168329
GO:0030101	0.0491212	natural killer cell activation	5/170	50/12390	ENSG00000176083/ENSG00000162739/ENSG00000116824/ENSG00000026751/ENSG00000122223
GO:1903037	0.0491212	regulation of leukocyte cell-cell adhesion	12/170	288/12390	ENSG00000167664/ENSG00000089692/ENSG00000143842/ENSG00000126353/ENSG00000176083/ENSG00000116824/ENSG00000073861/ENSG00000135426/ENSG00000181847/ENSG00000101665/ENSG00000188389/ENSG00000122223
GO:0090183	0.0491212	regulation of kidney development	4/170	29/12390	ENSG00000183691/ENSG00000260027/ENSG00000136997/ENSG00000170962
GO:0050862	0.0491212	positive regulation of T cell receptor signaling pathway	3/170	13/12390	ENSG00000126353/ENSG00000135426/ENSG00000117280
GO:2000484	0.0491212	positive regulation of interleukin-8 secretion	3/170	13/12390	ENSG00000116824/ENSG00000181104/ENSG00000122223

## Sheet: Zhang Bld Slv
The following table shows the gene ontology (GO) enrichments of the trans-genes associating with Zhang Bld/Slv CpGs.
Column A shows the GO identifier, column B shows the p-value of enrichment (adjusted using the Benjamini-Hochberg method), Column C shows the description of the term, columns D and E show the ratio of the gene set of interest or the background set belonging to the GO-term, and column F shows the ENSEMBL IDs of those genes.
ID	p.adjust	Description	GeneRatio	BgRatio	geneID
GO:0002521	0.000347108	leukocyte differentiation	15/95	396/12390	ENSG00000153563/ENSG00000138795/ENSG00000126353/ENSG00000143842/ENSG00000163508/ENSG00000119714/ENSG00000116824/ENSG00000081059/ENSG00000136997/ENSG00000176083/ENSG00000162739/ENSG00000154229/ENSG00000073861/ENSG00000175505/ENSG00000135426
GO:0030217	0.000347108	T cell differentiation	11/95	199/12390	ENSG00000153563/ENSG00000138795/ENSG00000126353/ENSG00000143842/ENSG00000163508/ENSG00000116824/ENSG00000081059/ENSG00000176083/ENSG00000162739/ENSG00000073861/ENSG00000135426
GO:0030098	0.000793582	lymphocyte differentiation	12/95	274/12390	ENSG00000153563/ENSG00000138795/ENSG00000126353/ENSG00000143842/ENSG00000163508/ENSG00000116824/ENSG00000081059/ENSG00000176083/ENSG00000162739/ENSG00000073861/ENSG00000175505/ENSG00000135426
GO:0042110	0.000821242	T cell activation	14/95	392/12390	ENSG00000153563/ENSG00000089692/ENSG00000167664/ENSG00000138795/ENSG00000126353/ENSG00000143842/ENSG00000163508/ENSG00000116824/ENSG00000081059/ENSG00000176083/ENSG00000162739/ENSG00000073861/ENSG00000172116/ENSG00000135426
GO:0002250	0.00837955	adaptive immune response	11/95	304/12390	ENSG00000153563/ENSG00000153898/ENSG00000138795/ENSG00000163508/ENSG00000176083/ENSG00000162739/ENSG00000026751/ENSG00000073861/ENSG00000172116/ENSG00000175505/ENSG00000074966
GO:0046632	0.00995351	alpha-beta T cell differentiation	6/95	79/12390	ENSG00000138795/ENSG00000163508/ENSG00000081059/ENSG00000176083/ENSG00000162739/ENSG00000073861
GO:1902105	0.00995351	regulation of leukocyte differentiation	9/95	211/12390	ENSG00000138795/ENSG00000143842/ENSG00000119714/ENSG00000116824/ENSG00000136997/ENSG00000176083/ENSG00000154229/ENSG00000073861/ENSG00000135426
GO:1904837	0.0225536	beta-catenin-TCF complex assembly	4/95	31/12390	ENSG00000138795/ENSG00000081059/ENSG00000136997/ENSG00000165617
GO:0050865	0.0276437	regulation of cell activation	12/95	436/12390	ENSG00000089692/ENSG00000167664/ENSG00000126353/ENSG00000143842/ENSG00000060140/ENSG00000116824/ENSG00000176083/ENSG00000154229/ENSG00000073861/ENSG00000175505/ENSG00000135426/ENSG00000074966
GO:0046631	0.0297735	alpha-beta T cell activation	6/95	104/12390	ENSG00000138795/ENSG00000163508/ENSG00000081059/ENSG00000176083/ENSG00000162739/ENSG00000073861
